# Supplementary material for: miRNome profiling of LSC-enriched CD34+CD38−CD26+ fraction in Ph+ CML-CP samples from Argentinean patients: a potential new pharmacogenomic tool
Source: Front Pharmacol. 2021 Jan 11;11:612573. doi: 10.3389/fphar.2020.612573 (PMC7869017; doi:10.3389/fphar.2020.612573)
Supplement: Supplementary file 1 [file table1.xlsx]

## Sheet: CvsD
# This file is generated by gfold V1.1.4 on Sun Jun 18 03:59:18 2017
# Normalization constants :
# C: CML-CP LSC-enriched CD34+CD38-CD26+ (pool of samples)	9587907	1
# D: CML-CP HSC CD34+CD38-CD26- (pool of samples)	9661920	1.64317
# The GFOLD value could be considered as a reliable log2 fold change.
# It is positive/negative if the gene is up/down regulated.
# A gene with zero GFOLD value should never be considered as
# differentially expressed. For a comprehensive description of
# GFOLD, please refer to the manual.
#GeneSymbol	GeneName	GFOLD(0.01)	E-FDR	log2fdc	1stRPKM	2ndRPKM
HBII-108B	NA	-4.41998	1	-4.67614	3282.9	208.23
hsa-mir-16-2	NA	-4.11205	1	-4.13933	226871	20991.1
hsa-mir-16-1	NA	-4.00851	1	-4.03491	206535	20544
hsa-let-7a-2	NA	-3.62383	1	-3.65245	171127	22189.1
hsa-let-7a-3	NA	-3.61191	1	-3.63956	177047	23162.8
hsa-let-7a-1	NA	-3.61076	1	-3.63839	163873	21456.7
hsa-mir-181c	NA	-3.5973	1	-3.6704	17176	2198.89
hsa-mir-92b	NA	-3.58063	1	-3.97824	738.778	75.4681
hsa-mir-548o	NA	-3.54201	1	-4.54091	154.617	9.98675
hsa-let-7f-1	NA	-3.40483	1	-3.42997	160518	24284.2
hsa-let-7f-2	NA	-3.37445	1	-3.39961	165072	25504.4
hsa-mir-92a-2	NA	-3.32667	1	-3.34088	554256	89195.5
hsa-mir-141	NA	-3.32302	1	-3.52591	2292.36	323.571
hsa-mir-196a-2	NA	-3.27343	1	-4.86623	66.3715	2.8227
HBII-95B	NA	-3.09439	1	-3.69833	273.493	33.3497
SNORD126	NA	-2.90772	1	-3.23354	898.047	154.577
hsa-mir-1201	NA	-2.90772	1	-3.23354	813.525	140.028
hsa-mir-196a-1	NA	-2.90588	1	-4.36034	110.258	7.39279
HBII-99B	NA	-2.85018	1	-3.15021	859.599	156.955
hsa-mir-1259	NA	-2.84068	1	-3.13987	704.716	129.607
HBII-85-15	NA	-2.77327	1	-3.49409	158.666	22.0211
hsa-mir-22	NA	-2.74264	1	-2.7658	131881	31617.1
hsa-mir-331	NA	-2.72374	1	-2.87323	2962.51	658.43
hsa-mir-500	NA	-2.7137	1	-2.84808	4057.69	917.938
HBII-85-17	NA	-2.70914	1	-3.43269	152.009	22.0211
HBII-85-19	NA	-2.70914	1	-3.43269	152.009	22.0211
hsa-mir-720	NA	-2.70218	1	-4.57446	26.5486	0.940901
U52	NA	-2.61337	1	-2.65096	62191	16144.2
hsa-mir-450b	NA	-2.59439	1	-2.8261	1424.07	326.42
hsa-mir-365-2	NA	-2.58398	1	-3.10114	219.872	41.0267
hsa-mir-365-1	NA	-2.5776	1	-3.09499	279.327	52.3444
U81	NA	-2.56231	1	-2.57879	259517	70828.3
HBII-85-20	NA	-2.53061	1	-3.19595	159.776	27.5264
hsa-mir-194-1	NA	-2.47304	1	-2.74656	890.828	215.522
hsa-mir-15a	NA	-2.4439	1	-2.50082	19226	5537.82
hsa-mir-628	NA	-2.34491	1	-2.62969	689.465	180.851
hsa-mir-1274b	NA	-2.33048	1	-5.24004	34.2471	0
hsa-mir-26b	NA	-2.30851	1	-2.32297	294540	95984
hsa-let-7g	NA	-2.30791	1	-2.33409	82676.1	26734.8
hsa-mir-1468	NA	-2.27605	1	-3.44687	87.3193	12.0348
HBII-85-14	NA	-2.19434	1	-2.79894	158.666	36.3348
HBII-55	NA	-2.18545	1	-2.22454	39188.2	13671.5
hsa-mir-589	NA	-2.1718	1	-2.36449	1280.02	404.587
hsa-mir-181a-1	NA	-2.1378	1	-2.14881	325048	119517
ACA63	NA	-2.12562	1	-2.4262	422.198	127.511
hsa-mir-1303	NA	-2.12024	1	-3.80394	40.0213	3.61043
U80	NA	-2.12006	1	-2.25587	3123.59	1065.51
hsa-mir-191	NA	-2.11358	1	-2.12128	784573	294039
U58A	NA	-2.1126	1	-2.30144	1967.22	649.656
U36A	NA	-2.11217	1	-2.51166	425.884	120.749
hsa-mir-181a-2	NA	-2.10729	1	-2.11806	334894	125791
U82	NA	-2.10449	1	-2.13555	59398.4	22041.2
hsa-mir-454	NA	-2.10408	1	-2.2156	3090.85	1084.49
hsa-mir-664	NA	-2.08634	1	-2.30144	1196.88	395.064
hsa-mir-200c	NA	-2.07361	1	-2.50394	384.982	109.587
ACA36B	NA	-2.07061	1	-2.28471	749.99	250.452
hsa-mir-126	NA	-2.04242	1	-2.09271	19514.8	7459.24
hsa-mir-501	NA	-2.01677	1	-2.25564	922.541	314.194
hsa-mir-224	NA	-2.01672	1	-3.96441	23.1773	1.27777
hsa-mir-125a	NA	-1.9922	1	-2.08504	5604.2	2153.02
hsa-mir-223	NA	-1.98778	1	-2.00185	185330	75451.8
U62B	NA	-1.98299	1	-2.02635	25134.6	10059.9
U62A	NA	-1.98292	1	-2.02628	25133.4	10059.9
HBII-85-16	NA	-1.97011	1	-3.67068	33.2866	3.30316
hsa-mir-92a-1	NA	-1.96347	1	-1.98343	128422	52954.4
hsa-mir-15b	NA	-1.92754	1	-1.98457	12468.9	5136.93
hsa-mir-30c-2	NA	-1.87801	1	-1.90848	57495.7	24972
U48	NA	-1.86791	1	-1.91602	25988.1	11228
hsa-mir-195	NA	-1.85906	1	-2.73885	76.725	17.8447
hsa-mir-30c-1	NA	-1.85546	1	-1.88615	45361.4	20009
hsa-mir-301a	NA	-1.83148	1	-1.8949	10997.4	4821.13
U58C	NA	-1.82638	1	-1.90721	8990.49	3907.49
hsa-mir-301b	NA	-1.78809	1	-2.00538	1067.05	432.573
hsa-mir-194-2	NA	-1.7768	1	-1.97888	1120.28	462.702
hsa-mir-32	NA	-1.72553	1	-1.8589	2978.45	1338.1
hsa-mir-548k	NA	-1.72541	1	-1.94195	701.314	297.114
hsa-mir-340	NA	-1.7242	1	-1.7511	51950.3	25164.4
hsa-let-7e	NA	-1.71358	1	-1.99703	611.266	248.922
hsa-mir-21	NA	-1.71354	1	-1.72057	990279	489955
hsa-mir-144	NA	-1.70651	1	-1.88806	1318.28	580.076
hsa-mir-4326	NA	-1.70606	1	-2.59912	102.53	26.3133
hsa-mir-582	NA	-1.69097	1	-1.73544	18261.7	8942.11
hsa-mir-371	NA	-1.65967	1	-2.03305	417.192	165.29
hsa-mir-641	NA	-1.65628	1	-2.42697	74.7996	21.9544
hsa-mir-192	NA	-1.65565	1	-1.67874	58913.2	30005.3
hsa-mir-26a-1	NA	-1.62431	1	-1.63376	493383	259248
hsa-mir-1271	NA	-1.62294	1	-2.60956	61.8512	15.6452
hsa-mir-421	NA	-1.61504	1	-1.79272	1333.79	627.083
hsa-mir-671	NA	-1.5993	1	-1.90024	346.482	150.863
U45B	NA	-1.58838	1	-1.67777	6047.82	3081.65
hsa-mir-215	NA	-1.565	1	-2.04284	153.603	60.2177
hsa-mir-26a-2	NA	-1.56215	1	-1.57128	470790	258325
U49B	NA	-1.55944	1	-2.1088	271.609	101.343
hsa-mir-132	NA	-1.55684	1	-1.89457	319.09	139.365
hsa-mir-2355	NA	-1.52538	1	-1.72517	997.425	491.323
hsa-mir-484	NA	-1.52045	1	-1.60165	6372.74	3423.33
hsa-mir-186	NA	-1.51698	1	-1.53887	78713.5	44171.2
ACA61	NA	-1.48588	1	-1.78129	309.685	146.491
hsa-mir-345	NA	-1.45645	1	-1.61049	1422.92	759.345
mgU2-19/30	NA	-1.4327	1	-1.51879	1222.92	695.76
mgU6-77	NA	-1.41207	1	-1.57181	861.164	472.04
hsa-mir-424	NA	-1.39892	1	-1.48698	4152.76	2415.33
hsa-mir-9-3	NA	-1.39839	1	-1.62817	696.479	366.847
hsa-mir-9-1	NA	-1.39477	1	-1.62397	706.649	373.294
hsa-mir-9-2	NA	-1.39477	1	-1.62397	722.893	381.876
hsa-mir-1307	NA	-1.38958	1	-1.44488	6818.57	4083.7
hsa-mir-1286	NA	-1.36729	1	-3.41692	16.0459	1.32691
hsa-mir-361	NA	-1.3634	1	-1.43384	8646.6	5218.08
hsa-mir-20a	NA	-1.363	1	-1.43334	8791.88	5307.61
U74	NA	-1.3207	1	-1.36827	18481	11672.4
hsa-mir-142	NA	-1.28027	1	-1.28866	476613	318113
hsa-mir-150	NA	-1.27983	1	-1.29673	122040	81000.4
hsa-mir-1285-1	NA	-1.26029	1	-2.76087	39.7326	8.62492
U28	NA	-1.23766	1	-1.49409	632.741	365.697
hsa-let-7d	NA	-1.23493	1	-1.30202	7469.9	4939.4
hsa-mir-99b	NA	-1.23339	1	-1.33255	4294.1	2779.69
hsa-mir-615	NA	-1.22473	1	-4.30144	11.9508	0
hsa-mir-411	NA	-1.22043	1	-2.67584	36.9389	8.62492
hsa-mir-556	NA	-1.19533	1	-2.83196	27.4469	5.44732
U36B	NA	-1.19352	1	-1.32441	2416.48	1572.89
hsa-mir-30d	NA	-1.15748	1	-1.18211	65804.6	47287.3
HBII-99	NA	-1.15608	1	-1.26746	2576.16	1744.53
hsa-mir-151	NA	-1.14953	1	-1.19234	16992.5	12124.3
hsa-mir-10a	NA	-1.1414	1	-1.17444	23177.9	16744.3
U45C	NA	-1.12766	1	-1.2449	2658.26	1828.48
U78	NA	-1.12567	1	-1.19404	9216.74	6568.21
HBII-276	NA	-1.12507	1	-1.35216	753.416	480.726
ACA48	NA	-1.11547	1	-1.27923	795.755	534.362
hsa-mir-548e	NA	-1.11055	1	-1.32383	730.086	475.155
U13	NA	-1.10569	1	-1.22621	1854.52	1292.26
hsa-mir-330	NA	-1.09402	1	-1.37979	387.234	242.232
hsa-mir-128-2	NA	-1.05804	1	-1.23174	1115	773.779
hsa-mir-486	NA	-1.05094	1	-1.06273	281956	220094
U50B	NA	-1.04029	1	-1.15047	3187.7	2341.12
hsa-mir-155	NA	-1.00857	1	-1.07504	9309.8	7205.13
hsa-mir-651	NA	-1.00085	1	-1.34451	254.831	163.251
U45A	NA	-0.995591	1	-1.07151	5580.57	4329.5
hsa-mir-30b	NA	-0.9762	1	-1.01138	23988.5	19403.7
hsa-mir-221	NA	-0.971555	1	-1.0135	13513.2	10914.4
hsa-mir-598	NA	-0.968122	1	-1.18214	622.563	447.073
hsa-mir-23a	NA	-0.964702	1	-1.00075	27440.4	22360.1
hsa-let-7c	NA	-0.960333	1	-1.63402	83.1901	43.1246
hsa-mir-188	NA	-0.952046	1	-1.49205	121.277	69.8017
HBII-166	NA	-0.945076	1	-1.23105	309.136	214.458
hsa-mir-93	NA	-0.935315	1	-0.963601	40106.5	33533.7
hsa-mir-153-2	NA	-0.929673	1	-1.87694	44.3566	19.0343
hsa-mir-33b	NA	-0.92787	1	-1.28181	236.843	158.483
U46	NA	-0.926667	1	-1.09283	990.831	757.233
hsa-mir-148a	NA	-0.917149	1	-0.927614	340292	291712
hsa-mir-148b	NA	-0.909208	1	-0.956291	11659.3	9797.91
hsa-mir-3130-1	NA	-0.902409	1	-1.8864	48.6724	20.6998
hsa-mir-3130-2	NA	-0.902409	1	-1.8864	48.6724	20.6998
hsa-mir-3130-3	NA	-0.902409	1	-1.8864	51.4145	21.866
hsa-mir-3130-4	NA	-0.902409	1	-1.8864	51.4145	21.866
hsa-mir-199b	NA	-0.891774	1	-0.954291	5944.99	5002.77
hsa-mir-153-1	NA	-0.885356	1	-1.83847	41.7192	18.3998
hsa-mir-374b	NA	-0.878004	1	-1.00307	2306.15	1875.92
hsa-mir-624	NA	-0.872918	1	-1.6599	52.6866	26.675
hsa-mir-3155	NA	-0.8631	1	-2.01604	39.4297	15.1462
hsa-mir-659	NA	-0.845483	1	-1.38566	103.223	64.0201
hsa-mir-222	NA	-0.840506	1	-0.908415	4954.16	4303.68
hsa-mir-181b-1	NA	-0.840495	1	-0.879576	14812.2	13127.4
hsa-mir-1306	NA	-0.835458	1	-1.49717	80.9844	46.2702
hsa-mir-30a	NA	-0.827995	1	-0.948476	2470.84	2087.47
SNORA36C	NA	-0.803276	1	-1.46064	53.3618	31.2904
hsa-mir-183	NA	-0.775836	1	-1.03841	345.132	273.802
hsa-mir-2115	NA	-0.768739	1	-1.06955	292.035	226.663
HBII-316	NA	-0.757821	1	-0.936046	895.322	762.87
hsa-mir-18a	NA	-0.745411	1	-0.808376	8615.61	8021.91
hsa-mir-218-1	NA	-0.743377	1	-1.64248	35.0821	17.8771
hsa-mir-374a	NA	-0.741652	1	-0.786242	16815.2	15898.6
hsa-mir-197	NA	-0.727411	1	-0.787698	8833.35	8343.41
hsa-mir-873	NA	-0.714836	1	-0.949793	597.343	504.054
hsa-let-7b	NA	-0.712565	1	-0.762729	11430.1	10984.6
ACA3-2	NA	-0.705207	1	-1.34451	53.3433	33.973
hsa-mir-138-2	NA	-0.692406	1	-1.87402	34.766	14.7856
HBII-382	NA	-0.685198	1	-0.944181	460.438	390.015
HBII-85-23	NA	-0.683807	1	-2.71648	12.2051	2.20211
hsa-mir-24-1	NA	-0.681743	1	-0.747388	8103.04	7870.5
hsa-mir-3074	NA	-0.681743	1	-0.747388	6802.55	6607.33
hsa-mir-3194	NA	-0.67524	1	-1.49889	60.0071	34.0271
hsa-mir-29a	NA	-0.667869	1	-0.694886	49924.5	50289.2
hsa-mir-34b	NA	-0.664411	1	-1.47547	53.3907	30.8033
hsa-mir-642	NA	-0.664411	1	-1.47547	46.2352	26.675
U35A	NA	-0.658683	1	-0.978317	291.064	240.696
HBII-436	NA	-0.655794	1	-0.826151	1119.47	1029.47
hsa-mir-1287	NA	-0.653449	1	-1.56448	40.5603	21.8498
hsa-mir-1291	NA	-0.653449	1	-1.56448	41.959	22.6032
hsa-mir-28	NA	-0.650289	1	-0.67478	44910	45873
mgU2-25/61	NA	-0.645232	1	-0.901263	90.64	79.1029
hsa-mir-429	NA	-0.641329	1	-2.37944	22.6189	6.23488
hsa-mir-128-1	NA	-0.638114	1	-0.769714	1684.03	1610.55
hsa-mir-199a-2	NA	-0.637912	1	-0.720401	3143.16	3110.62
mgU6-53	NA	-0.636587	1	-0.978147	200.941	166.168
hsa-mir-199a-1	NA	-0.636564	1	-0.719096	4862.35	4816.35
hsa-mir-577	NA	-0.630921	1	-1.00782	189.04	153.092
hsa-mir-181b-2	NA	-0.629717	1	-0.674019	13259.9	13551.4
U87	NA	-0.610095	1	-0.669764	2336.58	2395
ACA8	NA	-0.601001	1	-0.609564	9.00415	9.67977
U14A	NA	-0.601001	1	-0.609564	13.7536	14.7856
hsa-mir-200b	NA	-0.596736	1	-1.43018	43.915	26.1471
SNORD121A	NA	-0.596313	1	-1.08685	121.681	93.1492
hsa-mir-497	NA	-0.593249	1	-1.62337	27.0057	13.8615
E3	NA	-0.592857	1	-0.964917	135.974	113.466
hsa-mir-3127	NA	-0.590947	1	-0.601002	15.0958	16.342
hsa-mir-3174	NA	-0.590947	1	-0.601002	13.1871	14.2757
hsa-mir-218-2	NA	-0.58383	1	-1.4665	34.1339	19.7589
hsa-mir-766	NA	-0.582943	1	-0.757396	704.716	679.737
hsa-mir-769	NA	-0.579539	1	-0.617277	13521.6	14373.2
HBII-240	NA	-0.566672	1	-0.816015	487.593	451.515
Z17B	NA	-0.566262	1	-0.801577	589.143	551.063
ACA13	NA	-0.564475	1	-0.578976	7.05776	7.78189
hsa-mir-3199-1	NA	-0.564475	1	-0.578976	10.6668	11.7613
hsa-mir-548q	NA	-0.551653	1	-2.17591	21.9026	7.24494
hsa-mir-33a	NA	-0.551455	1	-0.812404	515.444	478.496
ACA34	NA	-0.548027	1	-1.37359	30.452	18.8867
hsa-mir-1250	NA	-0.546553	1	-0.556015	14.7679	16.4866
U93	NA	-0.537626	1	-0.659009	568.898	587.498
hsa-mir-1227	NA	-0.535906	1	-0.546555	17.7781	19.9941
hsa-mir-548d-1	NA	-0.535906	1	-0.546555	16.1286	18.139
hsa-mir-548d-2	NA	-0.535906	1	-0.546555	16.1286	18.139
U77	NA	-0.527194	1	-0.682532	1375.24	1397.24
hsa-mir-30e	NA	-0.523619	1	-0.53581	161719	181890
hsa-mir-3158-1	NA	-0.520845	1	-1.15389	82.4083	60.055
hsa-mir-3158-2	NA	-0.520845	1	-1.15389	82.4083	60.055
hsa-mir-532	NA	-0.517825	1	-0.577501	6923.79	7565.67
hsa-mir-98	NA	-0.515819	1	-0.557932	10562.1	11698.9
hsa-mir-20b	NA	-0.515575	1	-0.763785	560.791	538.495
hsa-mir-744	NA	-0.513839	1	-0.648877	1285.63	1337.04
ACA43	NA	-0.511365	1	-0.907778	116.568	101.216
HBII-85-22	NA	-0.506926	1	-2.03841	26.6293	9.90949
ACA7B	NA	-0.506921	1	-0.644209	875.653	913.621
hsa-mir-101-2	NA	-0.504305	1	-0.518121	145814	166024
HBII-296A	NA	-0.501245	1	-0.548934	10622.5	11839.4
hsa-mir-548p	NA	-0.500746	1	-3.71648	8.6915	0
ACA23	NA	-0.494086	1	-0.523835	3.31105	3.8333
ACA55	NA	-0.494086	1	-0.523835	4.5678	5.28827
hsa-mir-3186	NA	-0.494086	1	-0.523835	7.36221	8.52345
hsa-mir-505	NA	-0.492949	1	-0.636346	1324.83	1389.84
HBII-135	NA	-0.490123	1	-0.556886	6850.81	7593.71
mgh18S-121	NA	-0.488842	1	-0.557576	6554.84	7262.19
hsa-mir-580	NA	-0.484823	1	-1.07905	76.3419	58.685
hsa-mir-152	NA	-0.48453	1	-0.709981	529.882	528.202
U50	NA	-0.474574	1	-0.513456	19380	22137.8
hsa-mir-378c	NA	-0.469111	1	-0.601002	1605.67	1726.26
hsa-mir-101-1	NA	-0.469097	1	-0.479464	269446	315124
hsa-mir-106a	NA	-0.466424	1	-0.803943	261.389	244.053
U42A	NA	-0.464549	1	-0.678473	873.946	890.449
U27	NA	-0.458485	1	-0.504105	14622	16811.4
hsa-mir-450a-1	NA	-0.458187	1	-0.585048	1536.96	1670.77
ACA39	NA	-0.453444	1	-0.494087	3.83449	4.56614
hsa-mir-762	NA	-0.453444	1	-0.494087	6.28301	7.48186
hsa-mir-182	NA	-0.450208	1	-0.528306	3292.97	3723.14
HBII-234	NA	-0.445045	1	-0.85922	162.373	145.84
SNORD119	NA	-0.438057	1	-0.491709	9248.18	10724.8
hsa-mir-25	NA	-0.429813	1	-0.442427	160659	192781
ACA36	NA	-0.423404	1	-0.931219	73.4827	62.7267
hsa-mir-193a	NA	-0.422275	1	-0.60439	776.309	832.697
hsa-mir-450a-2	NA	-0.421818	1	-0.547746	1402.81	1564.91
hsa-mir-335	NA	-0.417375	1	-0.621148	583.625	618.792
hsa-mir-138-1	NA	-0.410363	1	-1.40454	29.4984	17.7726
hsa-mir-1249	NA	-0.380261	1	-0.70956	327.117	326.179
hsa-mir-27b	NA	-0.379543	1	-0.403979	36649.5	45165.1
HBII-202	NA	-0.37252	1	-0.412368	18623	22817.2
hsa-mir-23b	NA	-0.368064	1	-0.538097	791.375	888.812
hsa-mir-643	NA	-0.353908	1	-0.394552	7.52666	9.60301
ACA57	NA	-0.345579	1	-0.467844	1059.73	1249.54
HBII-336	NA	-0.343875	1	-0.36312	76480.1	96957.7
hsa-mir-140	NA	-0.341276	1	-0.364042	40453	51251.7
hsa-mir-143	NA	-0.330912	1	-0.338925	305660	394053
hsa-mir-130b	NA	-0.327042	1	-0.511421	789.867	903.724
hsa-mir-576	NA	-0.324675	1	-0.572285	373.557	409.772
mgh28S-2409	NA	-0.320737	1	-0.420893	2920.35	3557.25
hsa-mir-378	NA	-0.316997	1	-0.345662	38463.9	49356.5
U106	NA	-0.309173	1	-0.425422	2006.75	2436.81
hsa-mir-103-1	NA	-0.30584	1	-0.318966	153893	201161
hsa-mir-103-1-as	NA	-0.30584	1	-0.318966	193607	253074
HBII-85-6	NA	-0.301441	1	-0.324162	15.964	21.1223
hsa-mir-103-2	NA	-0.291045	1	-0.306009	117942	155559
hsa-mir-103-2-as	NA	-0.290272	1	-0.305242	148229	195610
hsa-mir-452	NA	-0.282211	1	-1.96441	22.0866	8.52345
hsa-mir-2114	NA	-0.276624	1	-3.03841	11.7335	1.29374
hsa-mir-570	NA	-0.269019	1	-0.301442	11.8276	16.005
U101	NA	-0.265718	1	-0.317653	10515.5	13758.3
hsa-mir-29c	NA	-0.261316	1	-0.304914	12327.3	16271.7
ACA24	NA	-0.252122	1	-0.640028	116.241	121.671
hsa-mir-3176	NA	-0.242016	1	-1.99659	18.5419	6.89994
HBII-85-21	NA	-0.238368	1	-3.52383	6.65732	0
hsa-mir-3159	NA	-0.238368	1	-3.52383	8.4566	0
hsa-mir-1270-1	NA	-0.231052	1	-0.269021	12.566	17.4577
hsa-mir-1270-2	NA	-0.231052	1	-0.269021	12.566	17.4577
HBII-85-8	NA	-0.225015	1	-0.954639	48.3857	40.546
hsa-mir-616	NA	-0.211578	1	-0.806678	69.8904	65.0871
SNORD127	NA	-0.18584	1	-0.568381	178.277	196.167
U18B	NA	-0.181759	1	-0.259964	4761.95	6484.96
U64	NA	-0.181387	1	-0.566454	112.86	124.353
hsa-mir-3160-1	NA	-0.180722	1	-1.8864	20.8596	8.52345
hsa-mir-3160-2	NA	-0.180722	1	-1.8864	21.8897	8.94437
hsa-mir-545	NA	-0.177983	1	-1.08571	29.5183	22.4573
hsa-mir-3177	NA	-0.173436	1	-0.453445	5.08771	6.31092
hsa-mir-1826	NA	-0.172492	1	-0.656979	115.341	119.328
HBII-85-3	NA	-0.156012	1	-0.886405	47.3105	41.613
HBII-85-9	NA	-0.156012	1	-0.886405	47.3105	41.613
hsa-mir-590	NA	-0.152127	1	-0.298336	996.745	1322.01
U15A	NA	-0.150773	1	-0.226648	2369.96	3302.88
hsa-mir-942	NA	-0.141972	1	-1.21398	27.8937	19.2556
U91	NA	-0.13891	1	-0.280381	1237.75	1662.22
mgU12-22/U4-8	NA	-0.137687	1	-0.278985	244.518	328.689
hsa-mir-3138	NA	-0.131516	1	-0.185965	10.1754	15.1462
hsa-mir-339	NA	-0.129581	1	-0.238772	1810.79	2502.7
U70B	NA	-0.111416	1	-1.40836	15.5669	9.26857
HBI-6	NA	-0.102794	1	-1.26902	17.9529	11.8769
U19-2	NA	-0.102744	1	-0.629017	40.3899	42.6173
U105	NA	-0.102053	1	-0.196376	2650.4	3772.24
hsa-mir-100	NA	-0.101984	1	-0.494087	178.61	206.998
hsa-mir-660	NA	-0.101196	1	-0.156993	6551.42	9581.67
HBII-142	NA	-0.084344	1	-0.125639	15123.2	22603.7
HBII-180A	NA	-0.0731417	1	-0.272108	535.468	723.427
U19	NA	-0.0719031	1	-0.377525	113.685	142.829
U69	NA	-0.0707554	1	-0.979514	22.914	18.818
U88	NA	-0.0690352	1	-0.226591	307.013	428.004
HBII-85-5	NA	-0.0628048	1	-0.634018	35.4828	37.345
HBII-85-7	NA	-0.0628048	1	-0.634018	35.4828	37.345
ACA45	NA	-0.0621558	1	-0.157471	1718.86	2513.32
hsa-mir-597	NA	-0.0384064	1	-0.131517	5.37619	8.53601
ACA32	NA	-0.0328184	1	-0.665854	47.4082	48.7558
hsa-mir-2277	NA	-0.0263668	1	-0.71648	52.7098	52.306
hsa-mir-499	NA	-0.0246006	1	-0.064403	11.1137	17.8154
U22	NA	-0.0222051	1	-0.26364	279.784	380.318
U59A	NA	-0.0171987	1	-0.119538	2500.37	3753.57
SNORA84	NA	-0.0160386	1	-0.0790498	6.27357	10.1165
U32A	NA	-0.0127657	1	-0.179706	933.264	1344.14
ACA54	NA	-0.00566102	1	-0.210326	392.602	553.678
14q(0)	NA	0	1	0.28352	0	1.34414
14q(I-1)	NA	0	1	-0.71648	0	0
14q(I-2)	NA	0	1	-0.71648	0	0
14q(I-3)	NA	0	1	-0.71648	0	0
14q(I-4)	NA	0	1	-0.71648	0	0
14q(I-5)	NA	0	1	-0.71648	0	0
14q(I-6)	NA	0	1	-0.71648	0	0
14q(I-7)	NA	0	1	-0.71648	0	0
14q(I-8)	NA	0	1	2.09088	0	8.50677
14q(I-9)	NA	0	1	0.28352	0	1.45773
14q(II-1)	NA	0	1	1.60545	0	5.83093
14q(II-10)	NA	0	1	0.28352	0	1.45773
14q(II-11)	NA	0	1	-0.71648	0	0
14q(II-12)	NA	0	1	0.28352	1.40943	4.19591
14q(II-13)	NA	0	1	-0.71648	0	0
14q(II-14)	NA	0	1	-0.71648	0	0
14q(II-15)	NA	0	1	-1.71648	1.46899	0
14q(II-16)	NA	0	1	-0.71648	0	0
14q(II-17)	NA	0	1	0.28352	0	1.39864
14q(II-18)	NA	0	1	-0.71648	0	0
14q(II-19)	NA	0	1	-0.71648	0	0
14q(II-2)	NA	0	1	-0.71648	0	0
14q(II-20)	NA	0	1	1.28352	0	4.3732
14q(II-21)	NA	0	1	2.45345	0	11.6619
14q(II-22)	NA	0	1	1.60545	4.40696	27.6969
14q(II-23)	NA	0	1	-0.71648	0	0
14q(II-24)	NA	0	1	0.28352	0	1.45773
14q(II-25)	NA	0	1	0.28352	0	1.45773
14q(II-26)	NA	0	1	0.868483	0	2.91547
14q(II-27)	NA	0	1	-0.71648	0	0
14q(II-28)	NA	0	1	0.868483	0	2.91547
14q(II-29)	NA	0	1	-0.71648	0	0
14q(II-3)	NA	0	1	0.28352	0	1.39864
14q(II-30)	NA	0	1	-0.71648	0	0
14q(II-31)	NA	0	1	-0.71648	0	0
14q(II-4)	NA	0	1	-0.71648	0	0
14q(II-5)	NA	0	1	-0.71648	0	0
14q(II-6)	NA	0	1	-0.71648	0	0
14q(II-7)	NA	0	1	-0.71648	0	0
14q(II-8)	NA	0	1	-0.71648	0	0
14q(II-9)	NA	0	1	2.98396	0	17.4928
ACA1	NA	0	1	0.742952	2.40688	7.96147
ACA10	NA	0	1	1.399	1.56839	9.33826
ACA11	NA	0	1	0.605448	2.50315	7.45193
ACA12	NA	0	1	-0.131517	2.40688	3.98073
ACA14a	NA	0	1	0.868483	0.778344	3.86191
ACA14b	NA	0	1	0.246239	74.9401	145.665
ACA15	NA	0	1	-0.71648	1.56839	1.55638
ACA18	NA	0	1	-0.0271805	62.4208	100.363
ACA19	NA	0	1	0.824089	8.14828	25.0662
ACA21	NA	0	1	0.807082	11.7629	35.0185
ACA22	NA	0	1	-0.71648	0.778344	0.772381
ACA27	NA	0	1	0.421024	3.31105	8.21421
ACA28	NA	0	1	-1.13152	9.10538	6.57137
ACA29	NA	0	1	-0.71648	0	0
ACA2a	NA	0	1	-1.93887	4.63547	1.53332
ACA2b	NA	0	1	1.02049	1.5226	6.79921
ACA30	NA	0	1	-1.71648	0.808512	0
ACA31	NA	0	1	0.513388	43.3238	101.907
ACA33	NA	0	1	0.0204859	15.6839	26.4584
ACA35	NA	0	1	0.824089	6.28301	19.3281
ACA38	NA	0	1	-0.71648	0	0
ACA4	NA	0	1	-0.71648	0	0
ACA40	NA	0	1	-2.30144	1.64249	0
ACA49	NA	0	1	-1.13152	5.3291	3.77734
ACA5	NA	0	1	0.28352	0.778344	2.31714
ACA50	NA	0	1	-0.151417	55.2166	81.4294
ACA51	NA	0	1	0.749184	15.8027	44.6928
ACA56	NA	0	1	-0.71648	4.04256	4.01159
ACA58	NA	0	1	0.190411	54.0523	101.233
ACA59	NA	0	1	-0.00027267	8.92023	14.9801
ACA59B	NA	0	1	-0.00027267	8.92023	14.9801
ACA5b	NA	0	1	-0.71648	0	0
ACA5c	NA	0	1	-0.407529	50.2458	61.9484
ACA6	NA	0	1	0.0204859	1.39997	2.7785
ACA60	NA	0	1	-0.483281	42.9463	50.2275
ACA62	NA	0	1	1.20106	6.27357	25.6802
ACA64	NA	0	1	1.60545	1.64249	11.4093
ACA65	NA	0	1	0.868483	2.97994	10.3499
ACA66	NA	0	1	0.868483	0	1.59229
ACA67	NA	0	1	-2.03841	3.06759	0.761023
ACA68	NA	0	1	0.698558	1.51157	5.24995
ACA9	NA	0	1	-0.273961	60.3831	81.7098
E2	NA	0	1	0.28352	43.3446	86.6973
HBI-100	NA	0	1	0.0259198	229.601	381.653
HBI-115	NA	0	1	1.60545	0	2.99997
HBI-36	NA	0	1	-0.71648	0	0
HBII-108	NA	0	1	-0.71648	0	0
HBII-180B	NA	0	1	0.0478065	145.157	245.41
HBII-239	NA	0	1	0.0598387	4524.84	7691.43
HBII-289	NA	0	1	-0.0766553	235.128	364.063
HBII-437	NA	0	1	-0.71648	0	0
HBII-52-1	NA	0	1	-0.71648	0	0
HBII-52-10	NA	0	1	-0.71648	0	0
HBII-52-11	NA	0	1	-0.71648	0	0
HBII-52-12	NA	0	1	-0.71648	0	0
HBII-52-13	NA	0	1	-0.71648	0	0
HBII-52-14	NA	0	1	-0.71648	0	0
HBII-52-15	NA	0	1	-0.71648	0	0
HBII-52-16	NA	0	1	-0.71648	0	0
HBII-52-17	NA	0	1	-0.71648	0	0
HBII-52-18	NA	0	1	-0.71648	0	0
HBII-52-19	NA	0	1	-0.71648	0	0
HBII-52-2	NA	0	1	-0.71648	0	0
HBII-52-20	NA	0	1	-0.71648	0	0
HBII-52-21	NA	0	1	-0.71648	0	0
HBII-52-22	NA	0	1	-0.71648	0	0
HBII-52-23	NA	0	1	-0.71648	0	0
HBII-52-25	NA	0	1	-0.71648	0	0
HBII-52-26	NA	0	1	-0.71648	0	0
HBII-52-29	NA	0	1	-0.71648	0	0
HBII-52-3	NA	0	1	-0.71648	0	0
HBII-52-30	NA	0	1	-0.71648	0	0
HBII-52-31	NA	0	1	-0.71648	0	0
HBII-52-32	NA	0	1	-0.71648	0	0
HBII-52-33	NA	0	1	-0.71648	0	0
HBII-52-34	NA	0	1	-0.71648	0	0
HBII-52-35	NA	0	1	-0.71648	0	0
HBII-52-36	NA	0	1	-0.71648	0	0
HBII-52-37	NA	0	1	-0.71648	0	0
HBII-52-38	NA	0	1	-0.71648	0	0
HBII-52-39	NA	0	1	-0.71648	0	0
HBII-52-4	NA	0	1	-0.71648	0	0
HBII-52-40	NA	0	1	-0.71648	0	0
HBII-52-41	NA	0	1	-0.71648	0	0
HBII-52-42	NA	0	1	-0.71648	0	0
HBII-52-43	NA	0	1	-0.71648	0	0
HBII-52-44	NA	0	1	-0.71648	0	0
HBII-52-48	NA	0	1	-0.71648	0	0
HBII-52-5	NA	0	1	-0.71648	0	0
HBII-52-6	NA	0	1	-0.71648	0	0
HBII-52-7	NA	0	1	-0.71648	0	0
HBII-52-8	NA	0	1	-0.71648	0	0
HBII-52-9	NA	0	1	-0.71648	0	0
HBII-82	NA	0	1	-0.213979	65.4637	92.4885
HBII-82B	NA	0	1	0.0640123	3043.82	5189.23
HBII-85-1	NA	0	1	0.123056	19.3543	35.211
HBII-85-10	NA	0	1	-0.71648	0	0
HBII-85-11	NA	0	1	-0.71648	0	0
HBII-85-12	NA	0	1	-2.30144	2.21911	0
HBII-85-13	NA	0	1	-1.71648	1.10955	0
HBII-85-18	NA	0	1	-0.71648	0	0
HBII-85-2	NA	0	1	0.35391	9.67714	21.34
HBII-85-24	NA	0	1	-0.55142	35.5057	39.6379
HBII-85-25	NA	0	1	-0.064403	6.65732	11.0105
HBII-85-26	NA	0	1	-0.131517	3.1928	5.28057
HBII-85-27	NA	0	1	-1.05752	19.972	15.4148
HBII-85-28	NA	0	1	-0.71648	0	0
HBII-85-29	NA	0	1	0.00480427	44.1733	73.0582
HBII-85-4	NA	0	1	-1.71648	3.1928	1.05611
SNORA11B	NA	0	1	-0.71648	2.42554	2.40696
SNORA11C	NA	0	1	-0.71648	0	0
SNORA11D	NA	0	1	-0.71648	0	0
SNORA11E	NA	0	1	-2.30144	1.64249	0
SNORA38B	NA	0	1	2.09088	0	4.74042
SNORD121B	NA	0	1	0.1409	763.092	1373
SNORD123	NA	0	1	1.1136	11.9198	45.8353
U100	NA	0	1	-2.30144	1.5226	0
U103	NA	0	1	0.00768862	1322.64	2168.93
U103B	NA	0	1	0.00768862	1322.64	2168.93
U108	NA	0	1	-1.71648	6.38559	2.8163
U14B	NA	0	1	0.927376	7.93572	26.9998
U15B	NA	0	1	-0.190411	70.7226	101.372
U16	NA	0	1	0.0672627	180.714	309.473
U32B	NA	0	1	-0.71648	0	0
U33	NA	0	1	0.0885043	326.717	567.375
U35B	NA	0	1	0.0486744	263.116	444.576
U36C	NA	0	1	0.0919501	880.398	1531.18
U49A	NA	0	1	-0.150518	784.439	1153.07
U60	NA	0	1	0.0155451	880.879	1452.73
U66	NA	0	1	0.28352	16.4681	33.4621
U67	NA	0	1	0.435523	6.0904	14.3539
U68	NA	0	1	1.28352	6.27357	27.2366
U70	NA	0	1	-0.155765	30.1305	44.4663
U70C	NA	0	1	-0.71648	0	0
U70D	NA	0	1	-0.71648	0	0
U70E	NA	0	1	-1.71648	0.772578	0
U70F	NA	0	1	-0.71648	0	0
U70G	NA	0	1	-0.71648	0	0
U71a	NA	0	1	-0.500751	22.6735	26.2498
U71c	NA	0	1	1.09088	0.755783	4.49996
U73b	NA	0	1	-1.71648	1.39064	0
U83	NA	0	1	-0.71648	0	0
U84	NA	0	1	-0.71648	0	0
U86	NA	0	1	0.675838	8.48938	24.0696
U90	NA	0	1	0.42791	11.694	26.0316
U92	NA	0	1	0.100656	15.9234	28.4425
U96b	NA	0	1	1.86848	0	7.18744
U97	NA	0	1	-0.215496	163.792	230.322
U98b	NA	0	1	-0.71648	0	0
hTR	NA	0	1	0.246994	3.61617	7.17694
hsa-mir-1-1	NA	0	1	-0.71648	0	0
hsa-mir-1-2	NA	0	1	-0.71648	0	0
hsa-mir-105-1	NA	0	1	-0.71648	0	0
hsa-mir-105-2	NA	0	1	-0.71648	0	0
hsa-mir-107	NA	0	1	-0.0256033	14315.9	22933.4
hsa-mir-10b	NA	0	1	0.0447852	791.717	1332.32
hsa-mir-1178	NA	0	1	-0.71648	0	0
hsa-mir-1179	NA	0	1	-0.71648	5.73066	5.68676
hsa-mir-1180	NA	0	1	-0.71648	10.581	10.4999
hsa-mir-1181	NA	0	1	-0.71648	0	0
hsa-mir-1182	NA	0	1	-0.71648	0	0
hsa-mir-1183	NA	0	1	-0.71648	0	0
hsa-mir-1184-1	NA	0	1	-1.71648	1.05352	0
hsa-mir-1184-2	NA	0	1	-1.71648	1.05352	0
hsa-mir-1184-3	NA	0	1	-0.71648	0	0
hsa-mir-1185-1	NA	0	1	1.09088	1.21277	7.22087
hsa-mir-1185-2	NA	0	1	0.28352	1.21277	3.61043
hsa-mir-1193	NA	0	1	-0.71648	0	0
hsa-mir-1197	NA	0	1	0.868483	0	2.35225
hsa-mir-1200	NA	0	1	-0.71648	0	0
hsa-mir-1202	NA	0	1	-0.71648	0	0
hsa-mir-1203	NA	0	1	-0.71648	0	0
hsa-mir-1204	NA	0	1	-0.71648	0	0
hsa-mir-1205	NA	0	1	-0.71648	0	0
hsa-mir-1206	NA	0	1	-0.71648	0	0
hsa-mir-1207	NA	0	1	-0.71648	0	0
hsa-mir-1208	NA	0	1	-0.71648	0	0
hsa-mir-122	NA	0	1	-0.71648	0	0
hsa-mir-1224	NA	0	1	-0.71648	0	0
hsa-mir-1225	NA	0	1	-0.71648	1.15887	1.14999
hsa-mir-1226	NA	0	1	-1.03841	12.5158	9.65991
hsa-mir-1228	NA	0	1	-0.131517	4.28622	7.08898
hsa-mir-1231	NA	0	1	-0.71648	0	0
hsa-mir-1233-1	NA	0	1	-0.71648	0	0
hsa-mir-1233-2	NA	0	1	-0.71648	0	0
hsa-mir-1236	NA	0	1	-0.71648	0	0
hsa-mir-1237	NA	0	1	-3.30144	5.11265	0
hsa-mir-1238	NA	0	1	0.28352	0	1.24698
hsa-mir-124-1	NA	0	1	-0.71648	0	0
hsa-mir-124-2	NA	0	1	-0.71648	0	0
hsa-mir-124-3	NA	0	1	-0.71648	0	0
hsa-mir-1243	NA	0	1	-0.71648	0	0
hsa-mir-1244-1	NA	0	1	-1.71648	1.22704	0
hsa-mir-1244-2	NA	0	1	-1.71648	1.22704	0
hsa-mir-1244-3	NA	0	1	-0.71648	0	0
hsa-mir-1245	NA	0	1	-0.71648	0	0
hsa-mir-1246	NA	0	1	1.28352	0	4.25339
hsa-mir-1247	NA	0	1	0.28352	0	0.761023
hsa-mir-1248	NA	0	1	0.251244	110.202	214.809
hsa-mir-1251	NA	0	1	-0.71648	0	0
hsa-mir-1252	NA	0	1	-1.30144	3.20917	1.59229
hsa-mir-1253	NA	0	1	-0.71648	0	0
hsa-mir-1254	NA	0	1	-1.52383	6.45143	3.201
hsa-mir-1255a	NA	0	1	-0.803943	30.4587	28.3936
hsa-mir-1255b-1	NA	0	1	-0.71648	0	0
hsa-mir-1255b-2	NA	0	1	-0.71648	0	0
hsa-mir-1256	NA	0	1	-1.26397	15.7762	10.4369
hsa-mir-1257	NA	0	1	-0.71648	0	0
hsa-mir-1258	NA	0	1	-0.71648	0	0
hsa-mir-125b-1	NA	0	1	0.194984	48.5934	91.7378
hsa-mir-125b-2	NA	0	1	0.0355928	43.3599	73.2634
hsa-mir-1260	NA	0	1	-0.71648	0	0
hsa-mir-1260b	NA	0	1	-1.45345	4.68755	2.32582
hsa-mir-1261	NA	0	1	-0.71648	0	0
hsa-mir-1262	NA	0	1	0.28352	8.97187	18.9192
hsa-mir-1263	NA	0	1	-0.71648	0	0
hsa-mir-1264	NA	0	1	-0.71648	0	0
hsa-mir-1265	NA	0	1	-0.71648	0	0
hsa-mir-1266	NA	0	1	2.09088	0	7.39279
hsa-mir-1267	NA	0	1	-0.71648	0	0
hsa-mir-1268	NA	0	1	-0.71648	0	0
hsa-mir-1269	NA	0	1	-0.71648	0	0
hsa-mir-1272	NA	0	1	-0.71648	0	0
hsa-mir-1273	NA	0	1	-0.71648	0	0
hsa-mir-1273c	NA	0	1	-1.71648	1.35452	0
hsa-mir-1273d	NA	0	1	-0.71648	0	0
hsa-mir-1274a	NA	0	1	-0.71648	0	0
hsa-mir-1275	NA	0	1	-0.71648	0	0
hsa-mir-1276	NA	0	1	-0.71648	0	0
hsa-mir-1277	NA	0	1	0.104254	244.699	429.919
hsa-mir-1278	NA	0	1	-1.71648	11.5887	5.11107
hsa-mir-1279	NA	0	1	-0.71648	0	0
hsa-mir-1280	NA	0	1	-0.71648	0	0
hsa-mir-1281	NA	0	1	-0.71648	0	0
hsa-mir-1282	NA	0	1	0.868483	0	2.04949
hsa-mir-1283-1	NA	0	1	-0.71648	0	0
hsa-mir-1283-2	NA	0	1	-0.71648	0	0
hsa-mir-1284	NA	0	1	-1.85398	8.6915	3.44997
hsa-mir-1285-2	NA	0	1	-0.71648	0	0
hsa-mir-1288	NA	0	1	2.45345	0	11.0399
hsa-mir-1289-1	NA	0	1	-0.71648	0	0
hsa-mir-1289-2	NA	0	1	-0.71648	0	0
hsa-mir-129-1	NA	0	1	1.86848	1.44858	15.8124
hsa-mir-129-2	NA	0	1	2.45345	0	9.19992
hsa-mir-1290	NA	0	1	-0.71648	0	0
hsa-mir-1292	NA	0	1	-0.938872	9.48164	7.84084
hsa-mir-1293	NA	0	1	-0.71648	0	0
hsa-mir-1294	NA	0	1	0.13913	14.6899	26.9681
hsa-mir-1295	NA	0	1	1.28352	0	3.93035
hsa-mir-1296	NA	0	1	-0.606855	41.946	44.9996
hsa-mir-1297	NA	0	1	-0.71648	0	0
hsa-mir-1298	NA	0	1	-0.131517	2.7937	4.62049
hsa-mir-1299	NA	0	1	-0.71648	0	0
hsa-mir-1301	NA	0	1	-0.408907	127.193	156.511
hsa-mir-1302-1	NA	0	1	-0.71648	0	0
hsa-mir-1302-10	NA	0	1	-0.71648	0	0
hsa-mir-1302-11	NA	0	1	-0.71648	0	0
hsa-mir-1302-2	NA	0	1	-0.71648	0	0
hsa-mir-1302-3	NA	0	1	-0.71648	0	0
hsa-mir-1302-4	NA	0	1	-0.71648	0	0
hsa-mir-1302-5	NA	0	1	-0.71648	0	0
hsa-mir-1302-6	NA	0	1	-0.71648	0	0
hsa-mir-1302-7	NA	0	1	-0.71648	0	0
hsa-mir-1302-8	NA	0	1	-0.71648	0	0
hsa-mir-1302-9	NA	0	1	-0.71648	0	0
hsa-mir-1305	NA	0	1	-0.71648	0	0
hsa-mir-1308	NA	0	1	-0.71648	1.93145	1.91665
hsa-mir-130a	NA	0	1	0.00137707	978.527	1597.84
hsa-mir-1321	NA	0	1	-0.71648	0	0
hsa-mir-1322	NA	0	1	-2.30144	2.93797	0
hsa-mir-1323	NA	0	1	-0.71648	0	0
hsa-mir-1324	NA	0	1	-0.71648	0	0
hsa-mir-133b	NA	0	1	0.28352	0	0.86974
hsa-mir-135a-1	NA	0	1	-1.30144	2.31773	1.14999
hsa-mir-135a-2	NA	0	1	-0.71648	2.08596	2.06998
hsa-mir-135b	NA	0	1	0.742952	3.22571	10.67
hsa-mir-137	NA	0	1	-0.71648	0	0
hsa-mir-139	NA	0	1	-0.103503	102.764	156.771
hsa-mir-145	NA	0	1	0.00945184	3732.21	6126.44
hsa-mir-1469	NA	0	1	-0.71648	0	0
hsa-mir-147	NA	0	1	-0.71648	0	0
hsa-mir-1470	NA	0	1	-0.71648	0	0
hsa-mir-1471	NA	0	1	-0.71648	0	0
hsa-mir-147b	NA	0	1	-0.798942	22.1633	20.6998
hsa-mir-149	NA	0	1	-0.131517	1.17189	2.32582
hsa-mir-1538	NA	0	1	0.164876	30.7765	57.688
hsa-mir-1539	NA	0	1	-1.71648	2.08596	0
hsa-mir-154	NA	0	1	2.60545	0	11.0892
hsa-mir-17	NA	0	1	-0.0494876	6287.68	9907.57
hsa-mir-1825	NA	0	1	-0.71648	0	0
hsa-mir-1827	NA	0	1	-0.71648	0	0
hsa-mir-184	NA	0	1	0.28352	0	1.23213
hsa-mir-187	NA	0	1	1.74295	2.87059	19.9402
hsa-mir-18b	NA	0	1	-0.0891386	359.902	552.481
hsa-mir-1908	NA	0	1	-0.979514	6.51863	5.17495
hsa-mir-1909	NA	0	1	-0.71648	1.30373	1.29374
hsa-mir-1910	NA	0	1	-2.30144	10.4298	2.58748
hsa-mir-1911	NA	0	1	-0.71648	0	0
hsa-mir-1912	NA	0	1	0.28352	0	1.29374
hsa-mir-1913	NA	0	1	0.505913	2.60745	7.76243
hsa-mir-1914	NA	0	1	0.28352	0	1.29374
hsa-mir-1915	NA	0	1	-0.71648	0	0
hsa-mir-193b	NA	0	1	-0.175911	95.5018	138.414
hsa-mir-196b	NA	0	1	-0.189012	496.657	710.94
hsa-mir-1972-1	NA	0	1	0.28352	0	1.34414
hsa-mir-1972-2	NA	0	1	0.28352	0	1.34414
hsa-mir-1973	NA	0	1	-0.71648	0	0
hsa-mir-1976	NA	0	1	-0.380877	82.235	103.499
hsa-mir-198	NA	0	1	-0.71648	0	0
hsa-mir-200a	NA	0	1	-0.440845	42.8781	51.7495
hsa-mir-202	NA	0	1	1.399	1.89633	11.2908
hsa-mir-203	NA	0	1	0.0204859	1.89633	3.7636
hsa-mir-204	NA	0	1	1.20952	3.79266	16.9362
hsa-mir-205	NA	0	1	-0.71648	0	0
hsa-mir-2052	NA	0	1	-0.71648	0	0
hsa-mir-2053	NA	0	1	-0.71648	0	0
hsa-mir-2054	NA	0	1	-0.71648	0	0
hsa-mir-206	NA	0	1	-0.71648	0	0
hsa-mir-208a	NA	0	1	-1.71648	1.46899	0
hsa-mir-208b	NA	0	1	-0.71648	0	0
hsa-mir-211	NA	0	1	0.605448	0.948164	3.7636
hsa-mir-2113	NA	0	1	-0.71648	0	0
hsa-mir-2116	NA	0	1	-1.30144	6.51863	3.88122
hsa-mir-2117	NA	0	1	-0.71648	0	0
hsa-mir-212	NA	0	1	-0.71648	26.5486	26.3452
hsa-mir-214	NA	0	1	1.28352	0	2.8227
hsa-mir-216a	NA	0	1	-0.71648	0	0
hsa-mir-216b	NA	0	1	0.28352	0	1.26218
hsa-mir-217	NA	0	1	0.868483	0	1.8818
hsa-mir-219-1	NA	0	1	-0.71648	0	0
hsa-mir-219-2	NA	0	1	-0.201907	21.5048	30.943
hsa-mir-220a	NA	0	1	-0.71648	0	0
hsa-mir-220b	NA	0	1	-0.71648	0	0
hsa-mir-220c	NA	0	1	-0.71648	0	0
hsa-mir-2276	NA	0	1	-0.71648	0	0
hsa-mir-2278	NA	0	1	0.28352	1.08644	3.23435
hsa-mir-27a	NA	0	1	0.0102035	84763.6	139196
hsa-mir-2861	NA	0	1	-0.71648	0	0
hsa-mir-2909	NA	0	1	-0.71648	0	0
hsa-mir-296	NA	0	1	-0.520082	61.2751	69.8619
hsa-mir-297	NA	0	1	-0.71648	0	0
hsa-mir-298	NA	0	1	-0.71648	0	0
hsa-mir-299	NA	0	1	2.09088	0	9.85706
hsa-mir-300	NA	0	1	-0.71648	0	0
hsa-mir-302a	NA	0	1	-0.71648	0	0
hsa-mir-302b	NA	0	1	-2.30144	2.85748	0
hsa-mir-302c	NA	0	1	-0.71648	0	0
hsa-mir-302d	NA	0	1	-0.71648	0	0
hsa-mir-302e	NA	0	1	-0.71648	0	0
hsa-mir-302f	NA	0	1	-0.71648	0	0
hsa-mir-3115	NA	0	1	-0.71648	0	0
hsa-mir-3116-1	NA	0	1	-1.45345	5.63773	2.79727
hsa-mir-3116-2	NA	0	1	-1.45345	6.13518	3.04409
hsa-mir-3117	NA	0	1	-0.71648	0	0
hsa-mir-3118-1	NA	0	1	-0.71648	0	0
hsa-mir-3118-2	NA	0	1	-0.71648	0	0
hsa-mir-3118-3	NA	0	1	-0.71648	0	0
hsa-mir-3118-4	NA	0	1	-0.71648	0	0
hsa-mir-3118-5	NA	0	1	-0.71648	0	0
hsa-mir-3118-6	NA	0	1	-0.71648	0	0
hsa-mir-3119-1	NA	0	1	-0.71648	0	0
hsa-mir-3119-2	NA	0	1	-0.71648	0	0
hsa-mir-3120	NA	0	1	1.28352	0	3.8333
hsa-mir-3121	NA	0	1	-1.71648	4.06356	1.34414
hsa-mir-3122	NA	0	1	-0.71648	0	0
hsa-mir-3123	NA	0	1	-0.71648	0	0
hsa-mir-3124	NA	0	1	0.505913	3.11337	9.26857
hsa-mir-3125	NA	0	1	-1.30144	2.67431	1.32691
hsa-mir-3126	NA	0	1	-0.71648	0	0
hsa-mir-3128	NA	0	1	-0.0384078	6.32109	10.9772
hsa-mir-3129	NA	0	1	-0.71648	0	0
hsa-mir-3131	NA	0	1	-0.71648	0	0
hsa-mir-3132	NA	0	1	-0.71648	0	0
hsa-mir-3133	NA	0	1	-1.03841	5.34862	3.98073
hsa-mir-3134	NA	0	1	-0.131517	1.40943	2.79727
hsa-mir-3135	NA	0	1	-0.71648	0	0
hsa-mir-3136	NA	0	1	0.370983	41.4518	88.9031
hsa-mir-3137	NA	0	1	-0.71648	0	0
hsa-mir-3139	NA	0	1	0.28352	0	1.36183
hsa-mir-3140	NA	0	1	-1.71648	3.4766	1.14999
hsa-mir-3141	NA	0	1	0.28352	0	1.69671
hsa-mir-3142	NA	0	1	0.28352	0	1.26218
hsa-mir-3143	NA	0	1	-0.71648	16.5552	16.4284
hsa-mir-3144	NA	0	1	-1.71648	3.96069	1.31012
hsa-mir-3145	NA	0	1	0.28352	0	1.26218
hsa-mir-3146	NA	0	1	-2.71648	3.96069	0
hsa-mir-3147	NA	0	1	-0.71648	0	0
hsa-mir-3148	NA	0	1	-0.71648	0	0
hsa-mir-3149	NA	0	1	-0.71648	0	0
hsa-mir-3151	NA	0	1	-0.71648	0	0
hsa-mir-3152	NA	0	1	-0.71648	0	0
hsa-mir-3153	NA	0	1	-0.71648	0	0
hsa-mir-3154	NA	0	1	0.64609	7.44986	20.9462
hsa-mir-3156-1	NA	0	1	-0.71648	0	0
hsa-mir-3156-2	NA	0	1	-0.71648	0	0
hsa-mir-3156-3	NA	0	1	-0.71648	0	0
hsa-mir-3157	NA	0	1	-0.809589	38.0381	35.3115
hsa-mir-3161	NA	0	1	-0.71648	1.35452	1.34414
hsa-mir-3162	NA	0	1	1.28352	0	3.78655
hsa-mir-3163	NA	0	1	-0.71648	0	0
hsa-mir-3164	NA	0	1	0.28352	0	1.24698
hsa-mir-3165	NA	0	1	-0.131517	1.39064	2.75998
hsa-mir-3166	NA	0	1	-0.71648	0	0
hsa-mir-3167	NA	0	1	-0.71648	0	0
hsa-mir-3168	NA	0	1	-0.71648	0	0
hsa-mir-3169	NA	0	1	-0.71648	0	0
hsa-mir-3170	NA	0	1	-0.71648	0	0
hsa-mir-3171	NA	0	1	-0.71648	0	0
hsa-mir-3172	NA	0	1	-0.71648	5.28091	5.24046
hsa-mir-3173	NA	0	1	0.231053	19.9393	39.5732
hsa-mir-3175	NA	0	1	-0.71648	0	0
hsa-mir-3178	NA	0	1	-0.71648	0	0
hsa-mir-3179-1	NA	0	1	0.546555	4.96657	13.5535
hsa-mir-3179-2	NA	0	1	0.546555	4.96657	13.5535
hsa-mir-3179-3	NA	0	1	0.28352	4.96657	11.0892
hsa-mir-3180-1	NA	0	1	1.60545	0	4.40422
hsa-mir-3180-2	NA	0	1	1.60545	0	4.7045
hsa-mir-3180-3	NA	0	1	1.28352	0	3.30316
hsa-mir-3181	NA	0	1	1.09088	1.42874	8.50677
hsa-mir-3182	NA	0	1	-0.71648	0	0
hsa-mir-3183	NA	0	1	-0.71648	0	0
hsa-mir-3185	NA	0	1	-0.71648	0	0
hsa-mir-3187	NA	0	1	-1.13152	4.46992	2.95712
hsa-mir-3188	NA	0	1	1.28352	0	3.65291
hsa-mir-3189	NA	0	1	-0.71648	0	0
hsa-mir-3192	NA	0	1	2.09088	0	8.06486
hsa-mir-3193	NA	0	1	-0.71648	0	0
hsa-mir-3195	NA	0	1	-0.71648	0	0
hsa-mir-3196	NA	0	1	-0.71648	0	0
hsa-mir-3197	NA	0	1	-0.71648	0	0
hsa-mir-3198	NA	0	1	-0.71648	0	0
hsa-mir-3199-2	NA	0	1	-0.868483	10.9149	9.62782
hsa-mir-3200	NA	0	1	-2.03841	4.90814	1.21764
hsa-mir-3201	NA	0	1	-0.71648	0	0
hsa-mir-3202-1	NA	0	1	-1.21898	20.6021	14.0554
hsa-mir-3202-2	NA	0	1	-1.21898	21.1237	14.4113
hsa-mir-320d-1	NA	0	1	0.757451	36.9389	105.655
hsa-mir-320d-2	NA	0	1	0.868483	34.766	107.812
hsa-mir-320e	NA	0	1	0.28352	0	1.95281
hsa-mir-325	NA	0	1	-0.71648	0	0
hsa-mir-329-1	NA	0	1	1.28352	0	3.88122
hsa-mir-329-2	NA	0	1	1.28352	0	3.6964
hsa-mir-346	NA	0	1	-1.71648	1.09787	0
hsa-mir-34a	NA	0	1	-0.377955	113.78	143.017
hsa-mir-34c	NA	0	1	-0.131517	125.97	188.18
hsa-mir-367	NA	0	1	-0.71648	0	0
hsa-mir-369	NA	0	1	0.476165	8.93983	22.1784
hsa-mir-370	NA	0	1	1.60545	1.39064	12.4199
hsa-mir-372	NA	0	1	-0.71648	0	0
hsa-mir-373	NA	0	1	-0.71648	0	0
hsa-mir-375	NA	0	1	-1.45345	6.51863	3.23435
hsa-mir-376a-1	NA	0	1	2.09088	0	9.13227
hsa-mir-376a-2	NA	0	1	1.86848	0	6.46869
hsa-mir-378b	NA	0	1	-0.71648	0	0
hsa-mir-379	NA	0	1	1.86848	0	7.72381
hsa-mir-380	NA	0	1	0.28352	0	1.69671
hsa-mir-381	NA	0	1	-0.10455	72.3133	110.399
hsa-mir-383	NA	0	1	-0.71648	0	0
hsa-mir-384	NA	0	1	-0.71648	0	0
hsa-mir-410	NA	0	1	0.42791	48.2378	107.38
hsa-mir-412	NA	0	1	2.09088	0	6.82412
hsa-mir-422a	NA	0	1	-0.71648	0	0
hsa-mir-4251	NA	0	1	-0.71648	0	0
hsa-mir-4252	NA	0	1	-0.71648	0	0
hsa-mir-4253	NA	0	1	-2.30144	3.06759	0
hsa-mir-4254	NA	0	1	-0.71648	0	0
hsa-mir-4255	NA	0	1	-0.71648	0	0
hsa-mir-4256	NA	0	1	-0.71648	0	0
hsa-mir-4257	NA	0	1	-0.71648	0	0
hsa-mir-4258	NA	0	1	-0.71648	0	0
hsa-mir-4259	NA	0	1	-0.71648	0	0
hsa-mir-4260	NA	0	1	-0.71648	0	0
hsa-mir-4261	NA	0	1	-0.71648	0	0
hsa-mir-4262	NA	0	1	-0.71648	0	0
hsa-mir-4263	NA	0	1	-0.71648	0	0
hsa-mir-4264	NA	0	1	-0.71648	0	0
hsa-mir-4265	NA	0	1	-0.71648	0	0
hsa-mir-4266	NA	0	1	-0.71648	0	0
hsa-mir-4267	NA	0	1	-0.71648	0	0
hsa-mir-4268	NA	0	1	-0.71648	0	0
hsa-mir-4269	NA	0	1	-0.71648	0	0
hsa-mir-4270	NA	0	1	-0.71648	0	0
hsa-mir-4271	NA	0	1	-0.71648	0	0
hsa-mir-4272	NA	0	1	-0.71648	0	0
hsa-mir-4273	NA	0	1	-0.71648	0	0
hsa-mir-4274	NA	0	1	-0.71648	0	0
hsa-mir-4275	NA	0	1	-0.71648	0	0
hsa-mir-4276	NA	0	1	-0.71648	0	0
hsa-mir-4277	NA	0	1	-0.71648	0	0
hsa-mir-4278	NA	0	1	-0.71648	0	0
hsa-mir-4279	NA	0	1	-0.71648	0	0
hsa-mir-4280	NA	0	1	-0.71648	0	0
hsa-mir-4281	NA	0	1	-0.71648	0	0
hsa-mir-4282	NA	0	1	-0.71648	0	0
hsa-mir-4283-1	NA	0	1	-0.71648	0	0
hsa-mir-4283-2	NA	0	1	-0.71648	0	0
hsa-mir-4284	NA	0	1	-0.71648	0	0
hsa-mir-4285	NA	0	1	-0.71648	0	0
hsa-mir-4287	NA	0	1	-0.71648	0	0
hsa-mir-4288	NA	0	1	-0.71648	0	0
hsa-mir-4289	NA	0	1	-0.71648	0	0
hsa-mir-4290	NA	0	1	-0.71648	0	0
hsa-mir-4291	NA	0	1	-0.71648	0	0
hsa-mir-4292	NA	0	1	0.28352	0	1.54476
hsa-mir-4293	NA	0	1	-0.71648	0	0
hsa-mir-4294	NA	0	1	-0.71648	0	0
hsa-mir-4295	NA	0	1	-0.71648	0	0
hsa-mir-4296	NA	0	1	-0.71648	0	0
hsa-mir-4297	NA	0	1	-0.71648	0	0
hsa-mir-4298	NA	0	1	-0.71648	0	0
hsa-mir-4299	NA	0	1	-0.71648	0	0
hsa-mir-4300	NA	0	1	-0.71648	0	0
hsa-mir-4301	NA	0	1	-0.71648	0	0
hsa-mir-4302	NA	0	1	-0.71648	0	0
hsa-mir-4303	NA	0	1	-0.71648	0	0
hsa-mir-4304	NA	0	1	-0.71648	0	0
hsa-mir-4305	NA	0	1	-0.71648	0	0
hsa-mir-4306	NA	0	1	-0.71648	0	0
hsa-mir-4307	NA	0	1	-0.71648	0	0
hsa-mir-4308	NA	0	1	-0.71648	0	0
hsa-mir-4309	NA	0	1	-0.71648	0	0
hsa-mir-4310	NA	0	1	-0.71648	0	0
hsa-mir-4311	NA	0	1	-0.71648	0	0
hsa-mir-4312	NA	0	1	-0.71648	0	0
hsa-mir-4313	NA	0	1	0.28352	0	1.02474
hsa-mir-4314	NA	0	1	-0.71648	0	0
hsa-mir-4315-1	NA	0	1	-0.71648	0	0
hsa-mir-4315-2	NA	0	1	-0.71648	0	0
hsa-mir-4316	NA	0	1	-0.71648	0	0
hsa-mir-4317	NA	0	1	-0.71648	0	0
hsa-mir-4318	NA	0	1	-0.71648	0	0
hsa-mir-4319	NA	0	1	-0.71648	0	0
hsa-mir-4320	NA	0	1	-0.71648	0	0
hsa-mir-4321	NA	0	1	-0.71648	0	0
hsa-mir-4322	NA	0	1	-0.71648	0	0
hsa-mir-4323	NA	0	1	0.28352	0	1.49999
hsa-mir-4324	NA	0	1	-0.71648	0	0
hsa-mir-4325	NA	0	1	-0.71648	0	0
hsa-mir-4327	NA	0	1	-0.71648	0	0
hsa-mir-4328	NA	0	1	-0.71648	0	0
hsa-mir-4329	NA	0	1	-0.71648	0	0
hsa-mir-433	NA	0	1	1.86848	0	5.56447
hsa-mir-4330	NA	0	1	-0.71648	0	0
hsa-mir-448	NA	0	1	-0.71648	0	0
hsa-mir-449a	NA	0	1	-2.71648	3.4384	0
hsa-mir-449b	NA	0	1	-0.71648	0	0
hsa-mir-449c	NA	0	1	-0.71648	3.40102	3.37497
hsa-mir-455	NA	0	1	-0.71648	6.51863	6.46869
hsa-mir-466	NA	0	1	0.28352	0	1.23213
hsa-mir-483	NA	0	1	-0.71648	0	0
hsa-mir-487a	NA	0	1	1.86848	0	6.46869
hsa-mir-488	NA	0	1	-0.71648	0	0
hsa-mir-489	NA	0	1	-0.71648	0	0
hsa-mir-490	NA	0	1	1.60545	0	3.23435
hsa-mir-492	NA	0	1	-0.71648	0	0
hsa-mir-498	NA	0	1	-0.71648	0	0
hsa-mir-500b	NA	0	1	-0.618632	73.9328	78.6069
hsa-mir-504	NA	0	1	1.09088	13.8226	51.1261
hsa-mir-506	NA	0	1	-0.71648	0	0
hsa-mir-507	NA	0	1	-0.71648	0	0
hsa-mir-508	NA	0	1	1.15799	1.81388	8.99992
hsa-mir-509-1	NA	0	1	1.86848	0	5.50527
hsa-mir-509-2	NA	0	1	1.86848	0	5.68676
hsa-mir-509-3	NA	0	1	2.09088	0	8.27993
hsa-mir-510	NA	0	1	-0.71648	0	0
hsa-mir-511-1	NA	0	1	0.505913	2.39766	7.13787
hsa-mir-511-2	NA	0	1	0.505913	2.39766	7.13787
hsa-mir-512-1	NA	0	1	-0.71648	0	0
hsa-mir-512-2	NA	0	1	-0.71648	0	0
hsa-mir-513a-1	NA	0	1	-0.71648	0	0
hsa-mir-513a-2	NA	0	1	-0.71648	0	0
hsa-mir-513b	NA	0	1	0.28352	0	1.23213
hsa-mir-513c	NA	0	1	0.28352	0	1.23213
hsa-mir-514-1	NA	0	1	2.45345	0	8.44891
hsa-mir-514-2	NA	0	1	2.45345	0	9.40901
hsa-mir-514-3	NA	0	1	2.45345	0	9.40901
hsa-mir-514b	NA	0	1	-0.71648	0	0
hsa-mir-515-1	NA	0	1	-0.71648	0	0
hsa-mir-515-2	NA	0	1	-0.71648	0	0
hsa-mir-516a-1	NA	0	1	-0.71648	0	0
hsa-mir-516a-2	NA	0	1	-0.71648	0	0
hsa-mir-516b-1	NA	0	1	-0.71648	0	0
hsa-mir-516b-2	NA	0	1	-0.71648	0	0
hsa-mir-517a	NA	0	1	-0.71648	0	0
hsa-mir-517b	NA	0	1	-0.71648	0	0
hsa-mir-517c	NA	0	1	-0.71648	0	0
hsa-mir-518a-1	NA	0	1	-0.71648	0	0
hsa-mir-518a-2	NA	0	1	-0.71648	0	0
hsa-mir-518b	NA	0	1	-0.71648	0	0
hsa-mir-518c	NA	0	1	-0.71648	0	0
hsa-mir-518d	NA	0	1	-0.71648	0	0
hsa-mir-518e	NA	0	1	-0.71648	0	0
hsa-mir-518f	NA	0	1	-0.71648	0	0
hsa-mir-519a-1	NA	0	1	-0.71648	0	0
hsa-mir-519a-2	NA	0	1	-0.71648	0	0
hsa-mir-519b	NA	0	1	-0.71648	0	0
hsa-mir-519c	NA	0	1	-1.71648	1.19883	0
hsa-mir-519d	NA	0	1	-0.71648	0	0
hsa-mir-519e	NA	0	1	-0.71648	0	0
hsa-mir-520a	NA	0	1	-0.71648	0	0
hsa-mir-520b	NA	0	1	-0.71648	0	0
hsa-mir-520c	NA	0	1	-0.71648	0	0
hsa-mir-520d	NA	0	1	-0.71648	0	0
hsa-mir-520e	NA	0	1	-0.71648	0	0
hsa-mir-520f	NA	0	1	-0.71648	0	0
hsa-mir-520g	NA	0	1	-0.71648	0	0
hsa-mir-520h	NA	0	1	-0.71648	0	0
hsa-mir-521-1	NA	0	1	-0.71648	0	0
hsa-mir-521-2	NA	0	1	-0.71648	0	0
hsa-mir-522	NA	0	1	-0.71648	0	0
hsa-mir-523	NA	0	1	-0.71648	0	0
hsa-mir-524	NA	0	1	-0.71648	0	0
hsa-mir-525	NA	0	1	-0.71648	0	0
hsa-mir-526a-1	NA	0	1	-0.71648	0	0
hsa-mir-526a-2	NA	0	1	-0.71648	0	0
hsa-mir-526b	NA	0	1	-0.71648	0	0
hsa-mir-527	NA	0	1	-0.71648	0	0
hsa-mir-541	NA	0	1	-0.71648	0	0
hsa-mir-543	NA	0	1	1.09088	1.33715	7.96147
hsa-mir-544	NA	0	1	-0.71648	0	0
hsa-mir-544b	NA	0	1	-0.71648	0	0
hsa-mir-548a-1	NA	0	1	-1.71648	9.67714	4.268
hsa-mir-548a-2	NA	0	1	-1.71648	9.67714	4.268
hsa-mir-548a-3	NA	0	1	-1.71648	11.8276	5.335
hsa-mir-548b	NA	0	1	-1.13152	7.52666	5.335
hsa-mir-548c	NA	0	1	-0.71648	0	0
hsa-mir-548f-1	NA	0	1	-0.131517	1.24164	2.46426
hsa-mir-548f-2	NA	0	1	-0.71648	0	0
hsa-mir-548f-3	NA	0	1	-0.71648	0	0
hsa-mir-548f-4	NA	0	1	-2.30144	1.98663	0
hsa-mir-548f-5	NA	0	1	-0.71648	0	0
hsa-mir-548g	NA	0	1	-0.71648	0	0
hsa-mir-548h-1	NA	0	1	0.28352	0	1.0147
hsa-mir-548h-2	NA	0	1	0.28352	0	1.17613
hsa-mir-548h-3	NA	0	1	0.28352	0	0.877111
hsa-mir-548h-4	NA	0	1	0.28352	0	0.932424
hsa-mir-548i-1	NA	0	1	-0.71648	0	0
hsa-mir-548i-2	NA	0	1	-0.71648	0	0
hsa-mir-548i-3	NA	0	1	-0.71648	0	0
hsa-mir-548i-4	NA	0	1	-0.71648	0	0
hsa-mir-548j	NA	0	1	0.296576	50.2866	101.651
hsa-mir-548l	NA	0	1	0.719619	19.4043	54.1565
hsa-mir-548m	NA	0	1	-0.71648	0	0
hsa-mir-548n	NA	0	1	-0.342084	36.1567	46.9196
hsa-mir-548s	NA	0	1	1.399	6.35964	31.5546
hsa-mir-548t	NA	0	1	1.60545	2.81887	19.5809
hsa-mir-548u	NA	0	1	-0.301442	2.57526	3.8333
hsa-mir-548v	NA	0	1	0.28352	0	1.29374
hsa-mir-548x	NA	0	1	-0.71648	0	0
hsa-mir-549	NA	0	1	-0.71648	0	0
hsa-mir-550-1	NA	0	1	-0.320551	121.502	158.983
hsa-mir-550-2	NA	0	1	-0.320551	121.502	158.983
hsa-mir-551a	NA	0	1	0.291015	103.212	206.998
hsa-mir-551b	NA	0	1	0.742952	3.25931	10.7812
hsa-mir-552	NA	0	1	0.868483	0	2.15623
hsa-mir-553	NA	0	1	-0.71648	0	0
hsa-mir-554	NA	0	1	-0.71648	0	0
hsa-mir-555	NA	0	1	-0.71648	0	0
hsa-mir-557	NA	0	1	-0.71648	0	0
hsa-mir-558	NA	0	1	-0.71648	0	0
hsa-mir-559	NA	0	1	-0.71648	0	0
hsa-mir-561	NA	0	1	-0.71648	0	0
hsa-mir-562	NA	0	1	-0.71648	0	0
hsa-mir-563	NA	0	1	-0.71648	0	0
hsa-mir-564	NA	0	1	-2.30144	5.54777	1.10105
hsa-mir-566	NA	0	1	-0.71648	0	0
hsa-mir-567	NA	0	1	-0.71648	0	0
hsa-mir-568	NA	0	1	-0.71648	0	0
hsa-mir-569	NA	0	1	-0.71648	0	0
hsa-mir-571	NA	0	1	-0.71648	0	0
hsa-mir-572	NA	0	1	-0.71648	0	0
hsa-mir-573	NA	0	1	0.868483	2.10703	8.36356
hsa-mir-575	NA	0	1	-0.71648	0	0
hsa-mir-578	NA	0	1	-0.71648	0	0
hsa-mir-579	NA	0	1	-0.71648	6.38559	6.33668
hsa-mir-581	NA	0	1	-1.45345	4.34575	2.15623
hsa-mir-583	NA	0	1	-0.71648	0	0
hsa-mir-585	NA	0	1	-0.71648	0	0
hsa-mir-586	NA	0	1	-1.71648	1.07524	0
hsa-mir-587	NA	0	1	-0.71648	0	0
hsa-mir-588	NA	0	1	-0.71648	0	0
hsa-mir-591	NA	0	1	-0.71648	0	0
hsa-mir-592	NA	0	1	-0.131517	1.07524	2.134
hsa-mir-593	NA	0	1	-0.71648	0	0
hsa-mir-595	NA	0	1	-0.71648	0	0
hsa-mir-596	NA	0	1	-0.71648	0	0
hsa-mir-599	NA	0	1	-0.71648	0	0
hsa-mir-600	NA	0	1	-2.30144	2.12853	0
hsa-mir-601	NA	0	1	-0.71648	0	0
hsa-mir-602	NA	0	1	-0.71648	0	0
hsa-mir-603	NA	0	1	-0.71648	0	0
hsa-mir-604	NA	0	1	-0.71648	0	0
hsa-mir-605	NA	0	1	-0.71648	0	0
hsa-mir-606	NA	0	1	-0.71648	0	0
hsa-mir-607	NA	0	1	-1.03841	4.34575	3.23435
hsa-mir-608	NA	0	1	-0.71648	0	0
hsa-mir-609	NA	0	1	-0.71648	0	0
hsa-mir-610	NA	0	1	0.505913	2.17288	6.46869
hsa-mir-611	NA	0	1	-0.71648	1.55669	1.54476
hsa-mir-612	NA	0	1	-0.71648	1.04298	1.03499
hsa-mir-613	NA	0	1	-0.71648	0	0
hsa-mir-614	NA	0	1	-0.71648	0	0
hsa-mir-617	NA	0	1	-0.131517	1.07524	2.134
hsa-mir-618	NA	0	1	0.131517	403.357	721.325
hsa-mir-619	NA	0	1	-0.71648	0	0
hsa-mir-620	NA	0	1	-0.71648	0	0
hsa-mir-621	NA	0	1	-0.71648	0	0
hsa-mir-622	NA	0	1	-0.71648	0	0
hsa-mir-623	NA	0	1	-0.71648	0	0
hsa-mir-625	NA	0	1	0.203481	385.289	724.494
hsa-mir-626	NA	0	1	-0.71648	0	0
hsa-mir-627	NA	0	1	0.312472	78.4923	160.05
hsa-mir-630	NA	0	1	-0.71648	0	0
hsa-mir-631	NA	0	1	-0.71648	0	0
hsa-mir-632	NA	0	1	-0.71648	1.10955	1.10105
hsa-mir-633	NA	0	1	-0.71648	0	0
hsa-mir-634	NA	0	1	-0.71648	0	0
hsa-mir-635	NA	0	1	-0.71648	0	0
hsa-mir-636	NA	0	1	-0.71648	8.42812	8.36356
hsa-mir-637	NA	0	1	-0.71648	0	0
hsa-mir-638	NA	0	1	-0.71648	0	0
hsa-mir-639	NA	0	1	0.0908752	3.1928	6.33668
hsa-mir-640	NA	0	1	-0.71648	0	0
hsa-mir-644	NA	0	1	-0.71648	0	0
hsa-mir-645	NA	0	1	-0.71648	0	0
hsa-mir-646	NA	0	1	-0.71648	0	0
hsa-mir-647	NA	0	1	-0.71648	0	0
hsa-mir-648	NA	0	1	-0.71648	0	0
hsa-mir-649	NA	0	1	-0.71648	0	0
hsa-mir-650	NA	0	1	-0.71648	1.08644	1.07812
hsa-mir-653	NA	0	1	-0.71648	0	0
hsa-mir-655	NA	0	1	-0.71648	0	0
hsa-mir-656	NA	0	1	0.605448	1.33715	5.30765
hsa-mir-657	NA	0	1	-0.71648	0	0
hsa-mir-658	NA	0	1	-0.71648	0	0
hsa-mir-661	NA	0	1	-0.71648	0	0
hsa-mir-662	NA	0	1	-0.71648	0	0
hsa-mir-663	NA	0	1	-1.71648	1.12148	0
hsa-mir-663b	NA	0	1	-0.71648	0	0
hsa-mir-665	NA	0	1	2.28352	0	10.0624
hsa-mir-668	NA	0	1	-0.71648	0	0
hsa-mir-670	NA	0	1	-0.71648	0	0
hsa-mir-675	NA	0	1	-0.71648	0	0
hsa-mir-7-1	NA	0	1	0.131517	676.989	1210
hsa-mir-711	NA	0	1	-0.71648	0	0
hsa-mir-718	NA	0	1	-0.71648	0	0
hsa-mir-758	NA	0	1	0.98396	3.55561	14.1135
hsa-mir-759	NA	0	1	-0.71648	0	0
hsa-mir-760	NA	0	1	-0.71648	1.30373	1.29374
hsa-mir-761	NA	0	1	-0.71648	0	0
hsa-mir-764	NA	0	1	-0.71648	0	0
hsa-mir-765	NA	0	1	1.28352	0	2.72366
hsa-mir-767	NA	0	1	-0.71648	0	0
hsa-mir-770	NA	0	1	-0.71648	0	0
hsa-mir-802	NA	0	1	-0.71648	0	0
hsa-mir-875	NA	0	1	-0.71648	0	0
hsa-mir-877	NA	0	1	-0.71648	0	0
hsa-mir-885	NA	0	1	0.28352	1.40943	4.19591
hsa-mir-887	NA	0	1	-0.71648	0	0
hsa-mir-888	NA	0	1	-0.71648	0	0
hsa-mir-890	NA	0	1	-0.71648	0	0
hsa-mir-891a	NA	0	1	-0.71648	0	0
hsa-mir-891b	NA	0	1	-0.71648	0	0
hsa-mir-892a	NA	0	1	-0.71648	0	0
hsa-mir-892b	NA	0	1	-0.71648	0	0
hsa-mir-920	NA	0	1	-0.71648	0	0
hsa-mir-921	NA	0	1	-0.71648	0	0
hsa-mir-922	NA	0	1	-1.71648	1.28763	0
hsa-mir-924	NA	0	1	-0.71648	0	0
hsa-mir-933	NA	0	1	0.453445	4.06356	10.7532
hsa-mir-934	NA	0	1	-0.71648	0	0
hsa-mir-935	NA	0	1	1.00599	10.3152	36.3953
hsa-mir-936	NA	0	1	-0.71648	0	0
hsa-mir-937	NA	0	1	-1.71648	8.48938	3.61043
hsa-mir-938	NA	0	1	-0.71648	0	0
hsa-mir-939	NA	0	1	0.0204859	13.9912	23.9815
hsa-mir-940	NA	0	1	-1.83196	13.3146	5.50527
hsa-mir-941-1	NA	0	1	-0.71648	0	0
hsa-mir-941-2	NA	0	1	-0.71648	0	0
hsa-mir-941-3	NA	0	1	-0.71648	0	0
hsa-mir-943	NA	0	1	-0.0384078	4.43821	7.70738
hsa-mir-944	NA	0	1	0.453445	3.55561	9.40901
hsa-mir-95	NA	0	1	-0.168992	48.9299	71.5549
hsa-mir-99a	NA	0	1	-0.334609	41.2042	53.6662
mgU6-53B	NA	0	1	-1.01604	15.189	12.0581
hsa-mir-1979	NA	0.0040508	1	0.961592	19.2128	64.006
U18A	NA	0.00744149	1	0.0736533	6007.57	10310
U25	NA	0.0170807	1	0.0497611	25999.8	43883.6
hsa-mir-190	NA	0.0243771	1	0.53016	71.1681	169.251
ACA37	NA	0.0291291	1	1.28352	8.08512	34.4997
hsa-mir-190b	NA	0.0297191	1	0.25835	418.512	817.512
hsa-mir-889	NA	0.0374543	1	0.99134	18.4832	62.8855
HBI-43	NA	0.0379534	1	0.0696503	7773.94	13303.3
hsa-mir-181d	NA	0.047529	1	0.218425	439.27	834.036
ACA20	NA	0.0521319	1	1.47115	6.32109	31.3634
hsa-mir-874	NA	0.0524256	1	0.206641	952.054	1792.66
U79	NA	0.0531154	1	0.44251	125.158	278.839
ACA52	NA	0.05614	1	0.893574	14.0102	44.0257
U21	NA	0.059134	1	0.196008	996.87	1862.98
hsa-mir-1229	NA	0.0644132	1	2.09088	1.51157	19.4998
hsa-mir-494	NA	0.0644132	1	3.09088	0	16.611
hsa-mir-96	NA	0.0761062	1	1.22212	14.7087	59.711
SNORD125	NA	0.0767353	1	0.315942	309.635	629.619
U47	NA	0.088037	1	0.260271	901.777	1762.67
hsa-mir-31	NA	0.0895842	1	0.296576	564.091	1131.2
hsa-mir-503	NA	0.133312	1	1.07707	20.5658	74.3444
hsa-mir-502	NA	0.133627	1	0.403027	265.596	574.059
hsa-mir-3065	NA	0.16764	1	0.239428	4340.91	8357.22
hsa-mir-338	NA	0.16764	1	0.239428	5118.39	9854.04
hsa-mir-328	NA	0.174149	1	0.366899	606.319	1276.49
U38B	NA	0.1824	1	0.287319	2291.53	4561.46
hsa-mir-1234	NA	0.183973	1	2.19041	1.24164	17.2498
hsa-mir-323	NA	0.183973	1	2.19041	1.21277	16.8487
ACA46	NA	0.197723	1	0.903672	20.087	62.8661
hsa-mir-363	NA	0.200146	1	0.28675	3101.13	6169.93
hsa-mir-326	NA	0.219175	1	0.339518	1247.18	2574.4
HBII-438A	NA	0.220661	1	1.20409	20.2369	80.3276
HBII-438B	NA	0.220661	1	1.20409	20.2369	80.3276
ACA3	NA	0.232477	1	0.623007	77.8224	196.648
U94	NA	0.24003	1	0.593476	91.3559	225.885
hsa-mir-3150	NA	0.243221	1	0.587301	165.573	407.528
ACA67B	NA	0.246678	1	1.98396	2.30069	19.0256
HBII-420	NA	0.275303	1	0.338575	5394.82	11124.9
HBII-295	NA	0.2878	1	0.408672	1080.02	2338.89
hsa-mir-146b	NA	0.288099	1	0.309081	54390.7	109879
hsa-mir-451	NA	0.292757	1	0.318162	37521.2	76278.8
hsa-mir-3191	NA	0.294569	1	3.28352	0	20.4275
hsa-mir-496	NA	0.294569	1	3.28352	0	15.2205
hsa-mir-4286	NA	0.306132	1	1.00437	29.1586	97.9346
hsa-mir-320b-2	NA	0.308341	1	0.596009	138.308	341.997
U26	NA	0.317239	1	0.347739	24806.2	51474.9
hsa-mir-1975	NA	0.335798	1	0.361891	33802.3	70833.4
hsa-mir-342	NA	0.367653	1	0.390947	31936.3	68284.3
hsa-mir-487b	NA	0.369844	1	2.09088	3.72493	33.2676
hsa-mir-320c-1	NA	0.379777	1	1.71648	10.6668	62.3347
hsa-mir-320b-1	NA	0.386184	1	0.730203	162.388	441.509
hsa-mir-133a-1	NA	0.392957	1	1.60545	11.852	63.5108
hsa-mir-320c-2	NA	0.392957	1	1.60545	20.8596	111.779
hsa-mir-548w	NA	0.397435	1	2.37098	1.40943	22.3782
U18C	NA	0.399108	1	0.725743	213.266	577.741
hsa-mir-133a-2	NA	0.409356	1	1.74295	9.20277	54.7936
U23	NA	0.415056	1	0.805747	70.8009	203.221
U89	NA	0.426638	1	0.986539	16.2241	53.2829
hsa-let-7i	NA	0.435766	1	0.453237	66050.5	147455
U58B	NA	0.464031	1	0.544485	3855.87	9172.21
hsa-mir-886	NA	0.466285	1	1.1037	26.721	95.8008
ACA7	NA	0.468251	1	0.551876	1691.28	4043.91
hsa-mir-3190	NA	0.493558	1	3.45345	0	21.9936
hsa-mir-376b	NA	0.493558	1	3.45345	0	17.5948
U59B	NA	0.495283	1	0.582728	2846.64	6953.76
U96a	NA	0.528587	1	0.66444	1199.43	3102.1
HBII-296B	NA	0.529916	1	0.638108	1598.43	4058.13
U85	NA	0.547471	1	0.837395	54.0453	158.071
hsa-mir-324	NA	0.555318	1	0.75939	447.351	1237
hsa-mir-495	NA	0.583764	1	2.53145	1.27193	22.7193
ACA41	NA	0.595424	1	2.399	1.58027	19.6021
hsa-mir-2110	NA	0.601101	1	0.988777	126.548	412.616
hsa-mir-654	NA	0.602768	1	1.41738	21.8897	99.6658
ACA16	NA	0.606373	1	1.44398	12.4535	57.9286
HBII-180C	NA	0.625823	1	0.686698	4464.39	11718.9
hsa-mir-136	NA	0.629114	1	1.49297	19.0789	92.1394
hsa-mir-106b	NA	0.656863	1	0.699362	10838.1	28698.3
hsa-mir-210	NA	0.678145	1	0.953372	176.359	558.895
U104	NA	0.685958	1	0.69629	188916	499135
ACA17	NA	0.688436	1	1.07707	69.7934	242.017
mgh28S-2411	NA	0.709865	1	0.748265	15199.6	41634.3
hsa-mir-1537	NA	0.731639	1	1.04602	237.663	804.239
hsa-mir-493	NA	0.734074	1	2.4128	3.51566	39.539
U107	NA	0.741839	1	1.29208	32.6429	132.732
hsa-mir-337	NA	0.749061	1	3.67584	0	22.2579
U95	NA	0.763303	1	0.787013	44704.1	125781
hsa-mir-491	NA	0.791499	1	1.21362	90.64	346.229
ACA26	NA	0.797253	1	1.15068	86.5108	315.311
hsa-mir-320a	NA	0.806239	1	0.863958	5685.52	16875.4
HBII-251	NA	0.82252	1	0.854747	20055.8	59143.5
U37	NA	0.824645	1	0.986388	864.41	2796.04
hsa-mir-127	NA	0.843713	1	1.16394	140.856	517.495
HBII-429	NA	0.855299	1	0.89765	11354.8	34496.5
U56	NA	0.858697	1	1.06867	465.669	1596.22
hsa-mir-652	NA	0.864783	1	0.967995	1449.53	4625.78
hsa-mir-377	NA	0.907568	1	2.56892	4.5347	56.9995
hsa-mir-29b-1	NA	0.909433	1	0.96188	6859.21	21788.5
U71b	NA	0.914437	1	1.36824	46.1028	196.498
hsa-mir-29b-2	NA	0.93226	1	0.984478	6893.97	22244.6
U53	NA	0.934479	1	1.10388	652.531	2290.25
hsa-mir-584	NA	0.945741	1	1.20147	222.574	837.596
hsa-mir-376c	NA	0.947889	1	2.60545	4.74082	61.1586
hsa-mir-539	NA	0.966431	1	3.86848	0	30.519
hsa-mir-3184	NA	1.00591	1	1.04445	13562.9	45618.3
hsa-mir-423	NA	1.00591	1	1.04445	10821.5	36397.5
hsa-mir-146a	NA	1.03479	1	1.09417	4279.38	14899.7
U31	NA	1.08657	1	1.10459	65158.4	228472
HBI-61	NA	1.09951	1	1.41695	75.0008	328.522
hsa-mir-425	NA	1.10124	1	1.14055	11072.4	39806.7
HBII-419	NA	1.11708	1	1.15779	13362.6	48618.3
U57	NA	1.13571	1	1.15995	35181.8	128189
hsa-mir-876	NA	1.15556	1	3.03841	1.28763	33.2219
hsa-mir-24-2	NA	1.1681	1	1.20071	19022.2	71298.1
snR38B	NA	1.17704	1	1.20618	20224.1	76089.9
snR38A	NA	1.22134	1	1.46268	324.483	1463.36
hsa-mir-7-2	NA	1.22694	1	1.50844	153.603	716.026
hsa-mir-7-3	NA	1.22934	1	1.51163	152.654	713.203
ACA53	NA	1.2457	1	1.78814	16.2705	93.5632
hsa-mir-185	NA	1.25699	1	1.38005	1138.37	4835.43
snR38C	NA	1.27637	1	1.38391	1531.88	6523.03
U17a	NA	1.28297	1	1.52591	110.344	519.995
U3	NA	1.28745	1	1.3709	944.45	3984.48
U71d	NA	1.31639	1	1.52416	228.246	1073.24
HBII-115	NA	1.31694	1	2.5763	8.53348	91.2674
U99	NA	1.34226	1	1.90801	24.4995	153.512
U3-2	NA	1.36539	1	1.45429	821.888	3673.98
U41	NA	1.37774	1	1.811	93.8682	544.109
ACA44	NA	1.41766	1	1.78054	72.6926	410.86
U61	NA	1.46056	1	1.67559	394.332	2060.06
U55	NA	1.50978	1	1.73861	339.673	1854.59
ACA47	NA	1.55005	1	2.17661	15.0591	114.569
hsa-mir-708	NA	1.58233	1	2.96802	7.11123	104.675
U63	NA	1.59638	1	1.69557	2039.95	10780.6
hsa-mir-431	NA	1.62485	1	2.90801	7.31916	99.8675
U3-3	NA	1.62707	1	1.75085	405.657	2228.33
U109	NA	1.66328	1	3.37098	1.55669	38.6191
SNORD124	NA	1.66957	1	1.92434	189.542	1178.3
U72	NA	1.72719	1	2.53145	11.852	118.397
U17b	NA	1.79419	1	2.30906	20.8596	172.162
U76	NA	1.82609	1	1.89742	3302.34	20067.2
hsa-mir-542	NA	1.84392	1	1.98004	730.086	4702.27
hsa-mir-134	NA	1.88383	1	3.70979	1.42874	59.5474
U65	NA	1.88635	1	2.00535	677.557	4439.88
U54	NA	1.9396	1	2.11771	640.688	4544.1
U38A	NA	1.96671	1	2.00926	10418.1	68395.4
U24	NA	2.00456	1	2.04881	9082.27	61283.9
snR39B	NA	2.00461	1	2.02584	42599.8	282879
U44	NA	2.05163	1	2.07713	32603.9	224342
U3-2B	NA	2.0582	1	2.20437	276.366	2080
hsa-mir-362	NA	2.08765	1	2.20306	1492.26	11214.5
ACA42	NA	2.09179	1	2.35022	136.988	1144.67
U75	NA	2.14052	1	2.20899	4646.48	35041.3
hsa-mir-485	NA	2.14498	1	4.95595	0	70.8898
U8	NA	2.16666	1	2.29822	542.196	4353.81
U30	NA	2.1842	1	2.21163	25071.8	189372
U3-4	NA	2.27388	1	2.43733	215.806	1909.73
hsa-mir-574	NA	2.29828	1	2.45542	528.009	4730.77
U51	NA	2.31231	1	2.37607	4538.45	38427.7
U29	NA	2.35895	1	2.38049	43277.3	367465
U105B	NA	2.48904	1	2.5866	1676.69	16434.1
HBII-95	NA	2.51303	1	2.78017	197.421	2224
hsa-mir-629	NA	2.53122	1	2.71479	373.107	4004.45
U83A	NA	2.59922	1	2.77362	421.584	4711.93
U83B	NA	2.61551	1	2.72398	1138.31	12274.1
hsa-mir-409	NA	2.64894	1	3.21426	40.9271	638.026
U20	NA	2.72499	1	2.86565	773.109	9202.36
HBII-13	NA	2.73821	1	2.83461	1994.12	23211.6
U42B	NA	2.77822	1	2.91844	926.229	11435.9
hsa-mir-323b	NA	2.80722	1	4.36034	3.81578	169.133
hsa-mir-432	NA	2.89645	1	5.67584	0	91.3875
HBII-210	NA	2.91134	1	2.93857	22038	275511
hsa-mir-19b-2	NA	2.91926	1	2.93958	31806.6	397900
hsa-mir-19b-1	NA	2.96473	1	2.98493	35430.2	457386
U34	NA	3.02617	1	3.2036	572.059	8615.51
mgU6-47	NA	3.117	1	3.43142	117.201	2079.58
hsa-mir-19a	NA	3.39316	1	3.43657	7933.01	140073
ACA25	NA	3.3988	1	3.87937	33.4688	821.041
U73a	NA	3.62749	1	3.87109	293.639	7042.71
hsa-mir-382	NA	3.66335	1	6.42307	0	190.656
U102	NA	3.82229	1	3.86674	8491.6	202026
hsa-mir-1304	NA	3.82733	1	5.27448	4.58453	360.541
U43	NA	3.99058	1	4.01452	34085.3	898295

## Sheet: CvsF
# This file is generated by gfold V1.1.4 on Sun Jun 18 04:06:05 2017
# Normalization constants :
# C: CML-CP LSC-enriched CD34+CD38-CD26+ (pool of samples)	9587907	1
# F: HD HSC CD34+CD38- (pool of samples)	13020302	1.51795
# The GFOLD value could be considered as a reliable log2 fold change.
# It is positive/negative if the gene is up/down regulated.
# A gene with zero GFOLD value should never be considered as
# differentially expressed. For a comprehensive description of
# GFOLD, please refer to the manual.
#GeneSymbol	GeneName	GFOLD(0.01)	E-FDR	log2fdc	1stRPKM	2ndRPKM
HBII-135	NA	-3.59326	1	-3.74227	6850.81	571.289
HBII-202	NA	-2.96076	1	-3.03503	18623	2538.77
U106	NA	-2.95175	1	-3.17292	2006.75	247.909
HBII-99B	NA	-2.876	1	-3.189	859.599	104.655
hsa-mir-1259	NA	-2.876	1	-3.189	704.716	85.7981
U105B	NA	-2.71058	1	-2.93659	1676.69	244.02
hsa-mir-196a-2	NA	-2.70695	1	-4.1669	66.3715	3.49105
U80	NA	-2.67241	1	-2.83546	3123.59	488.389
HBII-85-17	NA	-2.38843	1	-3.06679	152.009	19.6093
HBII-85-19	NA	-2.38843	1	-3.06679	152.009	19.6093
HBII-55	NA	-2.37036	1	-2.41265	39188.2	8226.13
HBII-85-20	NA	-2.28465	1	-2.92405	159.776	22.8775
HBII-85-14	NA	-2.27418	1	-2.91406	158.666	22.8775
HBII-85-15	NA	-2.27418	1	-2.91406	158.666	22.8775
U50B	NA	-2.1959	1	-2.34419	3187.7	700.964
HBII-180C	NA	-2.18721	1	-2.29338	4464.39	1017.44
U35A	NA	-2.16557	1	-2.63237	291.064	51.7975
U29	NA	-2.13853	1	-2.17919	43277.3	10680.4
U58B	NA	-2.08498	1	-2.22057	3855.87	923.965
HBII-420	NA	-2.07918	1	-2.18256	5394.82	1327.73
hsa-mir-196a-1	NA	-2.0313	1	-2.92405	110.258	15.3606
U76	NA	-2.02514	1	-2.1561	3302.34	827.554
U43	NA	-1.99746	1	-2.04275	34085.3	9246.11
snR39B	NA	-1.99736	1	-2.03544	42599.8	11614.8
HBII-166	NA	-1.97939	1	-2.35373	309.136	67.1162
U59A	NA	-1.9778	1	-2.13201	2500.37	636.954
U58C	NA	-1.87484	1	-1.95896	8990.49	2584.13
HBII-276	NA	-1.81011	1	-2.08336	753.416	198.071
U48	NA	-1.77903	1	-1.82744	25988.1	8184.33
U36B	NA	-1.76958	1	-1.92273	2416.48	711.781
U82	NA	-1.7287	1	-1.75783	59398.4	19631.9
hsa-mir-99b	NA	-1.7267	1	-1.84045	4294.1	1339.67
U58A	NA	-1.7212	1	-1.89726	1967.22	589.612
U36C	NA	-1.70239	1	-1.96218	880.398	251.869
HBII-99	NA	-1.6885	1	-1.81718	2576.16	816.673
U38A	NA	-1.62875	1	-1.69907	10418.1	3585.95
U96a	NA	-1.60779	1	-1.81757	1199.43	379.749
SNORD124	NA	-1.58777	1	-2.04269	189.542	50.9559
HBII-108B	NA	-1.54447	1	-1.65829	3282.9	1162.1
ACA5c	NA	-1.54235	1	-2.34628	50.2458	10.6515
SNORD125	NA	-1.53147	1	-1.89163	309.635	92.8038
U59B	NA	-1.53033	1	-1.65961	2846.64	1006.63
U83B	NA	-1.47135	1	-1.65417	1138.31	403.836
U83A	NA	-1.46201	1	-1.76457	421.584	138.246
mgh28S-2411	NA	-1.44214	1	-1.4978	15199.6	6015.52
U8	NA	-1.39378	1	-1.61029	542.196	198.22
U95	NA	-1.38776	1	-1.42167	44704.1	18652.2
SNORD126	NA	-1.38732	1	-1.61084	898.047	328.159
hsa-mir-1201	NA	-1.38732	1	-1.61084	813.525	297.273
U75	NA	-1.3684	1	-1.47713	4646.48	1865.04
SNORD127	NA	-1.3642	1	-1.85738	178.277	54.4766
U44	NA	-1.35601	1	-1.39548	32603.9	13852.6
U35B	NA	-1.31217	1	-1.70258	263.116	89.8946
U18A	NA	-1.30237	1	-1.38932	6007.57	2563.03
U47	NA	-1.28671	1	-1.52479	901.777	349.75
ACA7B	NA	-1.27601	1	-1.4388	875.653	360.809
mgh28S-2409	NA	-1.27335	1	-1.39543	2920.35	1240.42
HBII-296B	NA	-1.2548	1	-1.40702	1598.43	673.367
HBII-296A	NA	-1.24373	1	-1.29975	10622.5	4822.74
U65	NA	-1.21936	1	-1.40422	677.557	285.909
U62A	NA	-1.21086	1	-1.24815	25133.4	11826.8
U62B	NA	-1.21083	1	-1.24811	25134.6	11827.7
HBII-429	NA	-1.19513	1	-1.25417	11354.8	5320.64
U102	NA	-1.16741	1	-1.23728	8491.6	4025.76
U79	NA	-1.10736	1	-1.67391	125.158	43.3712
mgU12-22/U4-8	NA	-1.08111	1	-1.25128	244.518	114.749
U91	NA	-1.08033	1	-1.25065	1237.75	581.113
U55	NA	-1.07884	1	-1.43352	339.673	140.114
U54	NA	-1.06239	1	-1.33785	640.688	282.831
U37	NA	-1.06085	1	-1.29076	864.41	394.489
U53	NA	-1.04474	1	-1.28788	652.531	298.351
hsa-mir-125a	NA	-1.02872	1	-1.10532	5604.2	2911.37
hsa-mir-2355	NA	-1.02014	1	-1.20363	997.425	483.771
U93	NA	-1.00602	1	-1.1412	568.898	288.221
ACA43	NA	-0.988521	1	-1.43324	116.568	48.002
HBII-239	NA	-0.977672	1	-1.06218	4524.84	2421.98
U101	NA	-0.977181	1	-1.03709	10515.5	5727.62
hsa-mir-874	NA	-0.973036	1	-1.16999	952.054	472.635
mgU2-19/30	NA	-0.970937	1	-1.05101	1222.92	659.68
snR38A	NA	-0.95849	1	-1.31787	324.483	145.073
hsa-mir-9-3	NA	-0.952737	1	-1.16685	696.479	346.467
U50	NA	-0.94287	1	-0.985993	19380	10936.8
U24	NA	-0.942512	1	-1.00572	9082.27	5055.69
hsa-mir-331	NA	-0.941852	1	-1.0413	2962.51	1608.78
U104	NA	-0.933331	1	-0.94661	188916	109564
hsa-mir-378	NA	-0.928247	1	-0.960724	38463.9	22090.2
mgU6-53	NA	-0.92081	1	-1.2898	200.941	91.6001
HBII-13	NA	-0.915108	1	-1.05902	1994.12	1069.51
hsa-mir-1303	NA	-0.914723	1	-2.23015	40.0213	8.9306
hsa-mir-9-1	NA	-0.910894	1	-1.12285	706.649	362.442
hsa-mir-9-2	NA	-0.910894	1	-1.12285	722.893	370.774
ACA57	NA	-0.909739	1	-1.04751	1059.73	572.94
ACA14b	NA	-0.905049	1	-1.46194	74.9401	30.1523
U34	NA	-0.882721	1	-1.15758	572.059	286.266
ACA63	NA	-0.873723	1	-1.10415	422.198	219.35
HBII-210	NA	-0.863728	1	-0.903011	22038	13173.2
U103	NA	-0.860714	1	-1.01093	1322.64	733.428
U103B	NA	-0.860714	1	-1.01093	1322.64	733.428
hsa-mir-342	NA	-0.859562	1	-0.888267	31936.3	19286.1
U45A	NA	-0.845648	1	-0.921047	5580.57	3294.21
hsa-mir-27a	NA	-0.837268	1	-0.857003	84763.6	52309.8
ACA7	NA	-0.83002	1	-0.936094	1691.28	987.942
U38B	NA	-0.827441	1	-0.957237	2291.53	1319.01
E3	NA	-0.826665	1	-1.22424	135.974	64.856
hsa-mir-501	NA	-0.815009	1	-1.00173	922.541	514.764
hsa-mir-23a	NA	-0.814009	1	-0.849808	27440.4	17018.7
U18B	NA	-0.812359	1	-0.900882	4761.95	2850.49
U27	NA	-0.811316	1	-0.860788	14622	8999.83
SNORD121A	NA	-0.807433	1	-1.33004	121.681	53.7622
U63	NA	-0.807365	1	-0.945616	2039.95	1183.67
U73a	NA	-0.807072	1	-1.19494	293.639	142.972
hsa-mir-4326	NA	-0.806871	1	-1.53057	102.53	39.0524
HBII-82B	NA	-0.806315	1	-0.905705	3043.82	1815.91
hsa-mir-340	NA	-0.791994	1	-0.814658	51950.3	33014.8
hsa-mir-1975	NA	-0.781759	1	-0.813368	33802.3	21500.8
hsa-mir-1271	NA	-0.775366	1	-1.54767	61.8512	23.2196
U87	NA	-0.770304	1	-0.832952	2336.58	1466.17
hsa-let-7e	NA	-0.768381	1	-1.00477	611.266	340.267
HBII-289	NA	-0.768182	1	-1.08979	235.128	123.289
U56	NA	-0.757205	1	-1.04464	465.669	252.044
SNORD119	NA	-0.752523	1	-0.810266	9248.18	5895.11
U74	NA	-0.746313	1	-0.78975	18481	11949.3
hsa-mir-628	NA	-0.73834	1	-0.939034	689.465	401.802
U15A	NA	-0.729318	1	-0.814256	2369.96	1506.48
mgh18S-121	NA	-0.725117	1	-0.798139	6554.84	4213.5
U26	NA	-0.706604	1	-0.743032	24806.2	16566.9
hsa-mir-505	NA	-0.698988	1	-0.850638	1324.83	821.062
hsa-mir-1249	NA	-0.698938	1	-1.05463	327.117	175.716
hsa-mir-193a	NA	-0.696066	1	-0.890894	776.309	467.801
hsa-mir-181c	NA	-0.695867	1	-0.731943	17176	11559.6
snR38B	NA	-0.689073	1	-0.726637	20224.1	13661.1
hsa-mir-374a	NA	-0.681489	1	-0.72651	16815.2	11359.4
hsa-mir-15b	NA	-0.674934	1	-0.719692	12468.9	8463.23
U31	NA	-0.674077	1	-0.696989	65158.4	44927.7
U81	NA	-0.650936	1	-0.661894	259517	183347
HBII-85-16	NA	-0.648208	1	-1.74896	33.2866	10.6217
ACA42	NA	-0.631747	1	-1.01444	136.988	75.6568
U21	NA	-0.630923	1	-0.793632	996.87	642.721
HBII-85-5	NA	-0.629466	1	-1.60212	35.4828	12.6686
HBII-85-7	NA	-0.629466	1	-1.60212	35.4828	12.6686
HBII-95	NA	-0.614533	1	-1.01716	197.421	108.804
U17a	NA	-0.609389	1	-0.948851	110.344	63.8171
hsa-mir-590	NA	-0.606339	1	-0.766614	996.745	654.806
SNORD121B	NA	-0.592614	1	-0.796546	763.092	490.957
HBII-316	NA	-0.591254	1	-0.767808	895.322	587.673
U51	NA	-0.588859	1	-0.675946	4538.45	3175.26
U57	NA	-0.586811	1	-0.617347	35181.8	25635.2
ACA18	NA	-0.585578	1	-1.16916	62.4208	30.8376
U52	NA	-0.584766	1	-0.609093	62191	45575.5
HBII-234	NA	-0.577326	1	-1.0102	162.373	89.8946
hsa-mir-148b	NA	-0.572609	1	-0.617847	11659.3	8492.56
HBII-419	NA	-0.564279	1	-0.615627	13362.6	9748.27
hsa-mir-145	NA	-0.562947	1	-0.64819	3732.21	2661.93
hsa-mir-150	NA	-0.555299	1	-0.570357	122040	91868.4
ACA48	NA	-0.545845	1	-0.696069	795.755	549
U88	NA	-0.544102	1	-0.716984	307.013	208.754
HBII-85-29	NA	-0.526058	1	-1.41926	44.1733	18.0713
hsa-mir-218-2	NA	-0.526058	1	-1.41926	34.1339	13.9642
Z17B	NA	-0.516521	1	-0.754506	589.143	390.243
U16	NA	-0.515917	1	-0.891626	180.714	108.741
hsa-mir-320d-2	NA	-0.514656	1	-0.519658	34.766	27.2011
U30	NA	-0.510945	1	-0.547196	25071.8	19178.8
U72	NA	-0.509009	1	-0.514657	11.852	9.30947
hsa-mir-365-2	NA	-0.505899	1	-0.827585	219.872	138.384
U42B	NA	-0.492069	1	-0.689431	926.229	641.937
ACA8	NA	-0.486641	1	-0.495205	9.00415	7.18303
hsa-mir-365-1	NA	-0.485885	1	-0.807149	279.327	178.325
hsa-mir-138-2	NA	-0.479323	1	-1.55321	34.766	12.8005
ACA28	NA	-0.476588	1	-0.486643	9.10538	7.31458
hsa-mir-26a-1	NA	-0.455382	1	-0.463065	493383	400079
hsa-mir-28	NA	-0.453491	1	-0.477644	44910	36051
hsa-mir-589	NA	-0.449824	1	-0.585605	1280.02	953.445
hsa-mir-30c-2	NA	-0.449762	1	-0.473074	57495.7	46300.6
snR38C	NA	-0.449358	1	-0.587473	1531.88	1139.57
hsa-mir-484	NA	-0.447821	1	-0.515149	6372.74	4984.43
hsa-mir-152	NA	-0.443902	1	-0.672184	529.882	371.657
hsa-mir-30c-1	NA	-0.441207	1	-0.464782	45361.4	36739.5
hsa-mir-26a-2	NA	-0.43891	1	-0.446419	470790	386190
hsa-mir-192	NA	-0.431427	1	-0.449989	58913.2	48207.2
HBII-336	NA	-0.429737	1	-0.449598	76480.1	62598.7
hsa-mir-32	NA	-0.424783	1	-0.529671	2978.45	2306.29
hsa-mir-1227	NA	-0.421546	1	-0.432195	17.7781	14.837
hsa-mir-138-1	NA	-0.420472	1	-1.4601	29.4984	11.6368
hsa-mir-3194	NA	-0.419855	1	-1.22103	60.0071	28.4066
U60	NA	-0.414933	1	-0.593923	880.879	652.364
HBII-251	NA	-0.414856	1	-0.453411	20055.8	16372.4
hsa-mir-218-1	NA	-0.406879	1	-1.26508	35.0821	16.0588
hsa-mir-141	NA	-0.404354	1	-0.506595	2292.36	1803.66
hsa-mir-3173	NA	-0.395668	1	-0.409475	19.9393	16.9419
HBII-180A	NA	-0.395087	1	-0.607914	535.468	392.725
hsa-mir-491	NA	-0.391195	1	-0.978683	90.64	51.2021
hsa-mir-223	NA	-0.388693	1	-0.399071	185330	157099
hsa-mir-24-2	NA	-0.387462	1	-0.427423	19022.2	15810.9
hsa-mir-190b	NA	-0.384269	1	-0.652908	418.512	297.491
U107	NA	-0.380994	1	-1.18708	32.6429	15.8297
ACA2a	NA	-0.379726	1	-0.409475	4.63547	3.98238
hsa-mir-3159	NA	-0.379726	1	-0.409475	8.4566	7.26516
hsa-mir-579	NA	-0.379726	1	-0.409475	6.38559	5.48594
hsa-mir-664	NA	-0.37751	1	-0.530418	1196.88	926.321
ACA36B	NA	-0.376244	1	-0.529038	749.99	581.007
ACA54	NA	-0.375622	1	-0.595915	392.602	290.353
hsa-mir-374b	NA	-0.370537	1	-0.48727	2306.15	1839.01
U97	NA	-0.366368	1	-0.688376	163.792	113.582
hsa-let-7a-1	NA	-0.363016	1	-0.37591	163873	141158
hsa-let-7a-3	NA	-0.362985	1	-0.375885	177047	152509
HBII-85-23	NA	-0.36111	1	-0.379727	12.2051	10.6217
hsa-mir-3174	NA	-0.36111	1	-0.379727	13.1871	11.4763
HBII-240	NA	-0.36049	1	-0.605972	487.593	358.095
hsa-let-7a-2	NA	-0.355473	1	-0.368759	171127	148139
hsa-mir-26b	NA	-0.35401	1	-0.363795	294540	255853
HBII-85-22	NA	-0.350314	1	-1.66101	26.6293	8.9876
hsa-mir-15a	NA	-0.35024	1	-0.387277	19226	16431.2
hsa-mir-326	NA	-0.347023	1	-0.485179	1247.18	996.015
U64	NA	-0.344732	1	-0.74755	112.86	75.0837
hsa-mir-200c	NA	-0.341415	1	-0.642762	384.982	275.588
HBII-85-6	NA	-0.339084	1	-0.354192	15.964	14.1067
hsa-mir-548d-1	NA	-0.339084	1	-0.354192	16.1286	14.2521
hsa-mir-548d-2	NA	-0.339084	1	-0.354192	16.1286	14.2521
ACA32	NA	-0.337714	1	-1.01716	47.4082	26.0242
hsa-mir-1976	NA	-0.336957	1	-1.13646	82.235	41.3555
U49B	NA	-0.336672	1	-0.772045	271.609	177.607
hsa-mir-301a	NA	-0.32647	1	-0.374487	10997.4	9482.51
U105	NA	-0.31494	1	-0.413988	2650.4	2223.68
hsa-mir-21	NA	-0.313107	1	-0.318587	990279	887590
hsa-let-7f-2	NA	-0.307508	1	-0.320011	165072	147809
hsa-mir-22	NA	-0.306965	1	-0.32079	131881	118025
hsa-let-7g	NA	-0.30686	1	-0.324434	82676.1	73803.2
HBII-295	NA	-0.305533	1	-0.444534	1080.02	887.184
hsa-mir-29a	NA	-0.305246	1	-0.331188	49924.5	44358.6
hsa-let-7f-1	NA	-0.304852	1	-0.31723	160518	144009
U28	NA	-0.302494	1	-0.522121	632.741	492.564
U42A	NA	-0.29551	1	-0.50753	873.946	687.256
hsa-mir-194-1	NA	-0.288295	1	-0.460473	890.828	723.757
U18C	NA	-0.288213	1	-0.699417	213.266	146.728
hsa-mir-103-1	NA	-0.282437	1	-0.295746	153893	140136
hsa-mir-103-1-as	NA	-0.282437	1	-0.295746	193607	176300
hsa-mir-188	NA	-0.282348	1	-0.768478	121.277	79.4823
U61	NA	-0.282184	1	-0.566115	394.332	297.744
hsa-mir-1910	NA	-0.28019	1	-0.312613	10.4298	9.60039
U20	NA	-0.274824	1	-0.4655	773.109	625.945
hsa-mir-618	NA	-0.273431	1	-0.513764	403.357	315.833
hsa-mir-93	NA	-0.271497	1	-0.29725	40106.5	36483.4
hsa-mir-186	NA	-0.270947	1	-0.28865	78713.5	72030.6
hsa-mir-101-2	NA	-0.25946	1	-0.272997	145814	134890
hsa-mir-194-2	NA	-0.256588	1	-0.408883	1120.28	943.323
hsa-mir-320d-1	NA	-0.252664	1	-0.312613	36.9389	33.6014
hsa-mir-642	NA	-0.250663	1	-1.01716	46.2352	25.3371
hsa-mir-454	NA	-0.243083	1	-0.320793	3090.85	2766.25
hsa-mir-101-1	NA	-0.237874	1	-0.248056	269446	253606
ACA61	NA	-0.233831	1	-0.470389	309.685	249.906
HBII-95B	NA	-0.231021	1	-0.536667	273.493	210.782
hsa-mir-548e	NA	-0.226272	1	-0.411815	730.086	613.552
U45B	NA	-0.224564	1	-0.294982	6047.82	5510.35
hsa-mir-320c-2	NA	-0.223607	1	-0.254197	20.8596	19.9688
hsa-mir-18b	NA	-0.222946	1	-0.522267	359.902	280.169
U49A	NA	-0.222724	1	-0.422341	784.439	654.449
hsa-mir-30b	NA	-0.219661	1	-0.251191	23988.5	22529.5
hsa-mir-378c	NA	-0.217374	1	-0.346425	1605.67	1411.85
HBI-61	NA	-0.214861	1	-0.636067	75.0008	53.9348
U90	NA	-0.214543	1	-1.04269	11.694	6.28389
HBI-43	NA	-0.210951	1	-0.244667	7773.94	7334.21
hsa-mir-33a	NA	-0.210195	1	-0.461552	515.444	418.521
ACA26	NA	-0.20754	1	-0.670507	86.5108	60.7281
ACA44	NA	-0.197115	1	-0.698335	72.6926	50.0384
hsa-mir-143	NA	-0.194102	1	-0.202088	305660	297005
hsa-mir-1292	NA	-0.187081	1	-0.23955	9.48164	9.30947
hsa-mir-504	NA	-0.185033	1	-2.18708	13.8226	2.77602
hsa-mir-103-2-as	NA	-0.18398	1	-0.198969	148229	144344
hsa-mir-29c	NA	-0.183787	1	-0.227625	12327.3	11768.3
hsa-mir-103-2	NA	-0.183786	1	-0.198767	117942	114867
HBII-142	NA	-0.182379	1	-0.224948	15123.2	14464.3
hsa-mir-296	NA	-0.180866	1	-0.90168	61.2751	36.4815
hsa-mir-1248	NA	-0.178251	1	-0.627883	110.202	79.7014
ACA34	NA	-0.172576	1	-0.959672	30.452	17.3788
hsa-mir-18a	NA	-0.1654	1	-0.22376	8615.61	8247.14
U108	NA	-0.162264	1	-2.92405	6.38559	0.52247
hsa-mir-29b-1	NA	-0.155245	1	-0.216419	6859.21	6599.38
hsa-mir-939	NA	-0.15466	1	-0.187082	13.9912	14.0494
U33	NA	-0.153222	1	-0.440201	326.717	269.274
hsa-mir-624	NA	-0.152608	1	-0.853659	52.6866	32.4632
ACA3	NA	-0.148552	1	-0.631867	77.8224	56.1254
hsa-mir-29b-2	NA	-0.147915	1	-0.208866	6893.97	6667.65
hsa-mir-1256	NA	-0.146844	1	-0.265085	15.7762	14.8443
U3	NA	-0.14614	1	-0.247399	944.45	889.43
ACA20	NA	-0.142687	1	-0.187082	6.32109	6.40026
ACA62	NA	-0.142687	1	-0.187082	6.27357	6.35214
hsa-mir-3176	NA	-0.142687	1	-0.166021	18.5419	18.7741
hsa-mir-636	NA	-0.142687	1	-0.187082	8.42812	8.53368
hsa-mir-142	NA	-0.138014	1	-0.145014	476613	481805
hsa-mir-500	NA	-0.137598	1	-0.21572	4057.69	3905.99
ACA58	NA	-0.135222	1	-0.705956	54.0523	37
hsa-let-7d	NA	-0.133065	1	-0.189399	7469.9	7322.78
HBII-82	NA	-0.124003	1	-0.754123	65.4637	43.3039
hsa-mir-1291	NA	-0.123807	1	-0.96469	41.959	23.8355
hsa-mir-1274b	NA	-0.120646	1	-1.31833	34.2471	14.9021
hsa-mir-24-1	NA	-0.119705	1	-0.180816	8103.04	7990.91
hsa-mir-3074	NA	-0.119705	1	-0.180816	6802.55	6708.42
hsa-mir-766	NA	-0.119467	1	-0.284424	704.716	646.945
HBII-85-24	NA	-0.119074	1	-1.00266	35.5057	19.6093
U36A	NA	-0.112946	1	-0.380426	425.884	365.882
hsa-mir-185	NA	-0.108055	1	-0.258458	1138.37	1064
hsa-mir-106b	NA	-0.107342	1	-0.15527	10838.1	10878.9
hsa-mir-199b	NA	-0.0996807	1	-0.155566	5944.99	5966.21
hsa-mir-769	NA	-0.0990421	1	-0.134695	13521.6	13767.3
hsa-mir-582	NA	-0.0939166	1	-0.127543	18261.7	18685.9
U71d	NA	-0.0905706	1	-0.353441	228.246	199.799
hsa-mir-937	NA	-0.0875453	1	-0.142688	8.48938	8.9306
hsa-mir-139	NA	-0.0831647	1	-0.667215	102.764	72.2853
hsa-mir-1294	NA	-0.082009	1	-0.293998	14.6899	13.5217
hsa-mir-25	NA	-0.0786473	1	-0.0908217	160659	168626
ACA33	NA	-0.0734467	1	-1.67251	15.6839	5.1972
hsa-mir-548k	NA	-0.0692602	1	-0.229731	701.314	668.717
hsa-mir-361	NA	-0.0684923	1	-0.125523	8646.6	8860.09
U3-2	NA	-0.0672727	1	-0.174699	821.888	814.042
hsa-mir-34a	NA	-0.0620951	1	-0.48756	113.78	90.7673
hsa-mir-16-1	NA	-0.0597297	1	-0.0701312	206535	219908
hsa-mir-30e	NA	-0.0596173	1	-0.0711812	161719	172065
hsa-mir-943	NA	-0.0590758	1	-0.339085	4.43821	4.08527
HBII-436	NA	-0.0561363	1	-0.213729	1119.47	1079.34
hsa-mir-140	NA	-0.0559475	1	-0.0781521	40453	42833.9
hsa-mir-1307	NA	-0.0548573	1	-0.0993234	6818.57	7114.86
mgU6-77	NA	-0.0507805	1	-0.177969	861.164	851.062
U77	NA	-0.0496954	1	-0.196481	1375.24	1341.86
hsa-mir-651	NA	-0.0457779	1	-0.34212	254.831	224.867
hsa-mir-222	NA	-0.04556	1	-0.106358	4954.16	5144.41
hsa-mir-660	NA	-0.0448981	1	-0.101152	6551.42	6827.56
hsa-mir-744	NA	-0.0397897	1	-0.167526	1285.63	1279.79
hsa-mir-27b	NA	-0.0395626	1	-0.0632005	36649.5	39210.8
U19-2	NA	-0.0363222	1	-0.566496	40.3899	30.4954
hsa-mir-16-2	NA	-0.0310956	1	-0.0414557	226871	246411
hsa-mir-98	NA	-0.0262326	1	-0.0660174	10562.1	11278.4
hsa-mir-3065	NA	-0.0255996	1	-0.102228	4340.91	4520.69
hsa-mir-338	NA	-0.0255996	1	-0.102228	5118.39	5330.37
HBII-85-1	NA	-0.0234814	1	-0.149608	19.3543	19.7946
hsa-mir-3133	NA	-0.017156	1	-0.116693	5.34862	5.90793
HBII-382	NA	-0.0145263	1	-0.251077	460.438	432.72
mgU2-25/61	NA	-0.0120013	1	-0.247455	90.64	85.3978
14q(0)	NA	0	1	1.39788	0	2.99233
14q(I-1)	NA	0	1	-0.60212	0	0
14q(I-2)	NA	0	1	-0.60212	0	0
14q(I-3)	NA	0	1	1.98284	0	5.40867
14q(I-4)	NA	0	1	0.39788	0	1.03788
14q(I-5)	NA	0	1	-0.60212	0	0
14q(I-6)	NA	0	1	0.982843	0	2.07576
14q(I-7)	NA	0	1	1.71981	0	4.04227
14q(I-8)	NA	0	1	2.85731	0	10.521
14q(I-9)	NA	0	1	1.39788	0	3.2452
14q(II-1)	NA	0	1	-0.60212	0	0
14q(II-10)	NA	0	1	-0.60212	0	0
14q(II-11)	NA	0	1	-0.60212	0	0
14q(II-12)	NA	0	1	1.39788	1.40943	7.26516
14q(II-13)	NA	0	1	-0.60212	0	0
14q(II-14)	NA	0	1	-0.60212	0	0
14q(II-16)	NA	0	1	-0.60212	0	0
14q(II-17)	NA	0	1	0.982843	0	2.07576
14q(II-18)	NA	0	1	-0.60212	0	0
14q(II-19)	NA	0	1	-0.60212	0	0
14q(II-2)	NA	0	1	-0.60212	0	0
14q(II-20)	NA	0	1	-0.60212	0	0
14q(II-23)	NA	0	1	2.39788	0	7.57214
14q(II-25)	NA	0	1	-0.60212	0	0
14q(II-27)	NA	0	1	-0.60212	0	0
14q(II-28)	NA	0	1	1.39788	0	3.2452
14q(II-29)	NA	0	1	-0.60212	0	0
14q(II-3)	NA	0	1	1.71981	0	4.15152
14q(II-30)	NA	0	1	-0.60212	0	0
14q(II-31)	NA	0	1	-0.60212	0	0
14q(II-4)	NA	0	1	-0.60212	0	0
14q(II-5)	NA	0	1	-0.60212	0	0
14q(II-6)	NA	0	1	-0.60212	0	0
14q(II-7)	NA	0	1	-0.60212	0	0
14q(II-8)	NA	0	1	-0.60212	0	0
ACA1	NA	0	1	0.857312	2.40688	5.90793
ACA10	NA	0	1	-1.18708	1.56839	0.577467
ACA11	NA	0	1	-0.280192	2.50315	2.4577
ACA12	NA	0	1	-2.60212	2.40688	0
ACA13	NA	0	1	-1.60212	7.05776	2.30987
ACA14a	NA	0	1	-1.60212	0.778344	0
ACA15	NA	0	1	-0.60212	1.56839	1.15493
ACA16	NA	0	1	-0.689583	12.4535	8.59737
ACA17	NA	0	1	-0.339085	69.7934	61.789
ACA19	NA	0	1	-1.06155	8.14828	4.20017
ACA21	NA	0	1	-1.28019	11.7629	5.1972
ACA22	NA	0	1	-0.60212	0.778344	0.573158
ACA23	NA	0	1	-1.82451	3.31105	0.812732
ACA24	NA	0	1	0.0930256	116.241	138.949
ACA25	NA	0	1	0.278299	33.4688	45.8526
ACA27	NA	0	1	-0.924048	3.31105	1.82865
ACA29	NA	0	1	-0.60212	0	0
ACA2b	NA	0	1	0.39788	1.5226	2.80303
ACA3-2	NA	0	1	-0.519658	53.3433	41.6261
ACA30	NA	0	1	-1.60212	0.808512	0
ACA31	NA	0	1	-0.361112	43.3238	37.8108
ACA35	NA	0	1	-0.60212	6.28301	4.62669
ACA36	NA	0	1	-0.168024	73.4827	73.3121
ACA37	NA	0	1	-1.73962	8.08512	2.38149
ACA38	NA	0	1	-0.60212	0	0
ACA39	NA	0	1	-1.60212	3.83449	1.12946
ACA4	NA	0	1	1.39788	0	1.68182
ACA40	NA	0	1	0.812918	1.64249	4.23324
ACA41	NA	0	1	-0.60212	1.58027	1.16368
ACA45	NA	0	1	-0.0940376	1718.86	1800.34
ACA46	NA	0	1	-0.187082	20.087	19.9119
ACA47	NA	0	1	0.473168	15.0591	23.8213
ACA49	NA	0	1	-1.60212	5.3291	1.68182
ACA5	NA	0	1	0.982843	0.778344	2.86579
ACA50	NA	0	1	-0.36568	55.2166	48.002
ACA51	NA	0	1	-0.672509	15.8027	11.055
ACA52	NA	0	1	0.279236	14.0102	19.4874
ACA53	NA	0	1	-0.432195	16.2705	13.5174
ACA55	NA	0	1	-0.60212	4.5678	3.36364
ACA56	NA	0	1	-1.18708	4.04256	1.78612
ACA59	NA	0	1	0.0499568	8.92023	10.611
ACA59B	NA	0	1	0.0499568	8.92023	10.611
ACA5b	NA	0	1	-0.60212	0	0
ACA6	NA	0	1	-1.18708	1.39997	0.515457
ACA60	NA	0	1	-0.305727	42.9463	38.9663
ACA64	NA	0	1	1.13485	1.64249	5.44274
ACA65	NA	0	1	-0.60212	2.97994	2.19438
ACA66	NA	0	1	-0.60212	0	0
ACA67	NA	0	1	-1.92405	3.06759	0.564729
ACA67B	NA	0	1	0.205235	2.30069	3.38837
ACA68	NA	0	1	-2.18708	1.51157	0
ACA9	NA	0	1	-0.348363	60.3831	53.127
E2	NA	0	1	-0.215097	43.3446	41.8926
HBI-100	NA	0	1	-0.176911	229.601	227.209
HBI-115	NA	0	1	-0.60212	0	0
HBI-36	NA	0	1	-0.60212	0	0
HBII-108	NA	0	1	-0.60212	0	0
HBII-115	NA	0	1	-0.924048	8.53348	4.88747
HBII-437	NA	0	1	-0.60212	0	0
HBII-438A	NA	0	1	0.345413	20.2369	29.8042
HBII-438B	NA	0	1	0.290965	20.2369	28.6579
HBII-52-1	NA	0	1	0.39788	0	0.936624
HBII-52-10	NA	0	1	0.39788	0	0.948187
HBII-52-11	NA	0	1	-0.60212	0	0
HBII-52-12	NA	0	1	-0.60212	0	0
HBII-52-13	NA	0	1	0.39788	0	0.936624
HBII-52-14	NA	0	1	0.39788	0	0.948187
HBII-52-15	NA	0	1	0.39788	0	0.948187
HBII-52-16	NA	0	1	0.39788	0	0.936624
HBII-52-17	NA	0	1	0.39788	0	0.936624
HBII-52-18	NA	0	1	0.39788	0	0.936624
HBII-52-19	NA	0	1	0.39788	0	0.936624
HBII-52-2	NA	0	1	-0.60212	0	0
HBII-52-20	NA	0	1	-0.60212	0	0
HBII-52-21	NA	0	1	0.39788	0	0.948187
HBII-52-22	NA	0	1	-0.60212	0	0
HBII-52-23	NA	0	1	-0.60212	0	0
HBII-52-25	NA	0	1	-0.60212	0	0
HBII-52-26	NA	0	1	-0.60212	0	0
HBII-52-29	NA	0	1	-0.60212	0	0
HBII-52-3	NA	0	1	-0.60212	0	0
HBII-52-30	NA	0	1	-0.60212	0	0
HBII-52-31	NA	0	1	-0.60212	0	0
HBII-52-32	NA	0	1	-0.60212	0	0
HBII-52-33	NA	0	1	-0.60212	0	0
HBII-52-34	NA	0	1	0.39788	0	0.936624
HBII-52-35	NA	0	1	-0.60212	0	0
HBII-52-36	NA	0	1	-0.60212	0	0
HBII-52-37	NA	0	1	-0.60212	0	0
HBII-52-38	NA	0	1	0.39788	0	0.936624
HBII-52-39	NA	0	1	-0.60212	0	0
HBII-52-4	NA	0	1	0.39788	0	0.936624
HBII-52-40	NA	0	1	-0.60212	0	0
HBII-52-41	NA	0	1	-0.60212	0	0
HBII-52-42	NA	0	1	0.39788	0	0.936624
HBII-52-43	NA	0	1	-0.60212	0	0
HBII-52-44	NA	0	1	-0.60212	0	0
HBII-52-48	NA	0	1	-0.60212	0	0
HBII-52-5	NA	0	1	-0.60212	0	0
HBII-52-6	NA	0	1	0.39788	0	0.936624
HBII-52-7	NA	0	1	-0.60212	0	0
HBII-52-8	NA	0	1	-0.60212	0	0
HBII-52-9	NA	0	1	-0.60212	0	0
HBII-85-10	NA	0	1	-0.60212	0	0
HBII-85-11	NA	0	1	0.982843	0	1.63411
HBII-85-12	NA	0	1	-2.18708	2.21911	0
HBII-85-13	NA	0	1	-1.60212	1.10955	0
HBII-85-18	NA	0	1	1.98284	0	4.08527
HBII-85-2	NA	0	1	0.245877	9.67714	13.4603
HBII-85-21	NA	0	1	-1.82451	6.65732	1.63411
HBII-85-25	NA	0	1	0.497416	6.65732	11.4388
HBII-85-26	NA	0	1	1.7902	3.1928	15.6741
HBII-85-27	NA	0	1	-0.850047	19.972	12.2558
HBII-85-28	NA	0	1	-0.60212	0	0
HBII-85-3	NA	0	1	-0.421548	47.3105	39.5892
HBII-85-4	NA	0	1	-0.60212	3.1928	2.35112
HBII-85-8	NA	0	1	-0.60212	48.3857	35.6303
HBII-85-9	NA	0	1	-0.421548	47.3105	39.5892
SNORA11B	NA	0	1	-0.280192	2.42554	2.38149
SNORA11C	NA	0	1	0.982843	0	1.19075
SNORA11D	NA	0	1	1.39788	0	1.80007
SNORA11E	NA	0	1	-1.18708	1.64249	0.604749
SNORA36C	NA	0	1	0.113151	53.3618	64.8957
SNORA38B	NA	0	1	0.39788	0	0.586283
SNORA84	NA	0	1	0.871811	6.27357	13.8592
SNORD123	NA	0	1	-1.77204	11.9198	3.29156
U100	NA	0	1	-0.60212	1.5226	1.12121
U109	NA	0	1	0.620273	1.55669	3.43895
U14A	NA	0	1	0.156872	13.7536	17.7238
U14B	NA	0	1	1.20524	7.93572	22.54
U15B	NA	0	1	0.0301483	70.7226	81.0115
U17b	NA	0	1	0.134846	20.8596	25.8508
U19	NA	0	1	-0.133733	113.685	115.973
U22	NA	0	1	-0.0588941	279.784	300.507
U23	NA	0	1	-0.190924	70.8009	69.5152
U3-2B	NA	0	1	0.0560916	276.366	321.37
U3-3	NA	0	1	-0.142533	405.657	410.914
U32A	NA	0	1	0.104419	933.264	1122.12
U32B	NA	0	1	-0.60212	0	0
U41	NA	0	1	-0.579752	93.8682	70.22
U45C	NA	0	1	0.000385406	2658.26	2972.67
U46	NA	0	1	-0.124231	990.831	1016.47
U66	NA	0	1	0.493037	16.4681	26.5635
U67	NA	0	1	-0.772045	6.0904	3.92425
U68	NA	0	1	-2.18708	6.27357	1.15493
U70	NA	0	1	-0.464616	30.1305	24.4632
U70B	NA	0	1	0.175488	15.5669	20.0605
U70C	NA	0	1	-0.60212	0	0
U70D	NA	0	1	-0.60212	0	0
U70E	NA	0	1	-1.60212	0.772578	0
U70F	NA	0	1	-0.60212	0	0
U70G	NA	0	1	-0.60212	0	0
U71a	NA	0	1	-0.346863	22.6735	20.0356
U71b	NA	0	1	-0.130051	46.1028	47.3063
U71c	NA	0	1	-0.60212	0.755783	0.556544
U73b	NA	0	1	-1.60212	1.39064	0
U78	NA	0	1	0.00452646	9216.74	10335.3
U83	NA	0	1	-0.60212	0	0
U84	NA	0	1	-0.60212	0	0
U85	NA	0	1	0.166372	54.0453	67.9591
U86	NA	0	1	0.39788	8.48938	13.3959
U89	NA	0	1	-0.355959	16.2241	14.2228
U92	NA	0	1	-1.08755	15.9234	8.20797
U94	NA	0	1	0.130069	91.3559	112.121
U96b	NA	0	1	-0.60212	0	0
U98b	NA	0	1	-0.60212	0	0
U99	NA	0	1	-0.414493	24.4995	20.6183
hTR	NA	0	1	0.535384	3.61617	6.02652
hsa-mir-1-1	NA	0	1	1.71981	0	4.32694
hsa-mir-1-2	NA	0	1	1.39788	0	2.7107
hsa-mir-105-1	NA	0	1	-0.60212	0	0
hsa-mir-105-2	NA	0	1	-0.60212	0	0
hsa-mir-106a	NA	0	1	0.091777	261.389	311.953
hsa-mir-107	NA	0	1	-0.0188451	14315.9	15794.9
hsa-mir-1178	NA	0	1	-0.60212	0	0
hsa-mir-1179	NA	0	1	-0.0171574	5.73066	6.75192
hsa-mir-1181	NA	0	1	0.982843	0	1.89637
hsa-mir-1182	NA	0	1	-0.60212	0	0
hsa-mir-1183	NA	0	1	-0.60212	0	0
hsa-mir-1184-1	NA	0	1	-1.60212	1.05352	0
hsa-mir-1184-2	NA	0	1	-1.60212	1.05352	0
hsa-mir-1184-3	NA	0	1	-0.60212	0	0
hsa-mir-1185-2	NA	0	1	0.719808	1.21277	3.57224
hsa-mir-1193	NA	0	1	-0.60212	0	0
hsa-mir-1197	NA	0	1	2.20524	0	5.23658
hsa-mir-1200	NA	0	1	-0.60212	0	0
hsa-mir-1202	NA	0	1	-0.60212	0	0
hsa-mir-1203	NA	0	1	-0.60212	0	0
hsa-mir-1204	NA	0	1	-0.60212	0	0
hsa-mir-1205	NA	0	1	-0.60212	0	0
hsa-mir-1206	NA	0	1	-0.60212	0	0
hsa-mir-1207	NA	0	1	-0.60212	0	0
hsa-mir-1208	NA	0	1	-0.60212	0	0
hsa-mir-122	NA	0	1	-0.60212	0	0
hsa-mir-1224	NA	0	1	-0.60212	0	0
hsa-mir-1225	NA	0	1	-0.0171574	1.15887	1.70674
hsa-mir-1226	NA	0	1	-0.754123	12.5158	8.19233
hsa-mir-1228	NA	0	1	-1.01716	4.28622	2.1042
hsa-mir-1229	NA	0	1	0.39788	1.51157	3.33927
hsa-mir-1231	NA	0	1	-0.60212	0	0
hsa-mir-1233-1	NA	0	1	-0.60212	0	0
hsa-mir-1233-2	NA	0	1	-0.60212	0	0
hsa-mir-1234	NA	0	1	-0.60212	1.24164	0.914323
hsa-mir-1236	NA	0	1	-0.60212	0	0
hsa-mir-1237	NA	0	1	-3.18708	5.11265	0
hsa-mir-1238	NA	0	1	-0.60212	0	0
hsa-mir-124-1	NA	0	1	-0.60212	0	0
hsa-mir-124-2	NA	0	1	-0.60212	0	0
hsa-mir-124-3	NA	0	1	-0.60212	0	0
hsa-mir-1243	NA	0	1	-0.60212	0	0
hsa-mir-1244-1	NA	0	1	-1.60212	1.22704	0
hsa-mir-1244-2	NA	0	1	-1.60212	1.22704	0
hsa-mir-1244-3	NA	0	1	-0.60212	0	0
hsa-mir-1245	NA	0	1	-0.60212	0	0
hsa-mir-1246	NA	0	1	0.39788	0	1.0521
hsa-mir-1247	NA	0	1	-0.60212	0	0
hsa-mir-1250	NA	0	1	-1.36765	14.7679	6.11706
hsa-mir-1251	NA	0	1	-0.60212	0	0
hsa-mir-1252	NA	0	1	-0.187082	3.20917	3.54476
hsa-mir-1253	NA	0	1	-0.60212	0	0
hsa-mir-1254	NA	0	1	-1.08755	6.45143	3.16714
hsa-mir-1255a	NA	0	1	0.091777	30.4587	36.7024
hsa-mir-1255b-1	NA	0	1	-0.60212	0	0
hsa-mir-1255b-2	NA	0	1	-0.60212	0	0
hsa-mir-1257	NA	0	1	-0.60212	0	0
hsa-mir-1258	NA	0	1	-0.60212	0	0
hsa-mir-1260	NA	0	1	-0.60212	0	0
hsa-mir-1260b	NA	0	1	0.075952	4.68755	6.0407
hsa-mir-1261	NA	0	1	-0.60212	0	0
hsa-mir-1262	NA	0	1	-1.18708	8.97187	4.1292
hsa-mir-1263	NA	0	1	-0.60212	0	0
hsa-mir-1264	NA	0	1	-0.60212	0	0
hsa-mir-1265	NA	0	1	-0.60212	0	0
hsa-mir-1266	NA	0	1	0.982843	0	1.82865
hsa-mir-1267	NA	0	1	-0.60212	0	0
hsa-mir-1268	NA	0	1	-0.60212	0	0
hsa-mir-1269	NA	0	1	-0.60212	0	0
hsa-mir-1272	NA	0	1	-0.60212	0	0
hsa-mir-1273	NA	0	1	-0.60212	0	0
hsa-mir-1273c	NA	0	1	0.39788	1.35452	2.99233
hsa-mir-1273d	NA	0	1	-0.60212	0	0
hsa-mir-1274a	NA	0	1	1.39788	0	3.2452
hsa-mir-1275	NA	0	1	0.982843	0	1.92008
hsa-mir-1276	NA	0	1	-0.60212	0	0
hsa-mir-1277	NA	0	1	-0.236939	244.699	232.379
hsa-mir-1278	NA	0	1	0.245877	11.5887	16.1192
hsa-mir-1279	NA	0	1	-0.60212	0	0
hsa-mir-128-1	NA	0	1	0.114229	1684.03	2038.09
hsa-mir-1280	NA	0	1	-0.60212	0	0
hsa-mir-1281	NA	0	1	-0.60212	0	0
hsa-mir-1282	NA	0	1	-0.60212	0	0
hsa-mir-1283-1	NA	0	1	-0.60212	0	0
hsa-mir-1283-2	NA	0	1	-0.60212	0	0
hsa-mir-1284	NA	0	1	-0.891626	8.6915	5.12021
hsa-mir-1285-1	NA	0	1	-0.739623	39.7326	26.5154
hsa-mir-1285-2	NA	0	1	-0.60212	0	0
hsa-mir-1286	NA	0	1	-1.7176	16.0459	4.92328
hsa-mir-1287	NA	0	1	-0.0171574	40.5603	45.2285
hsa-mir-1288	NA	0	1	-0.60212	0	0
hsa-mir-1289-1	NA	0	1	2.56781	0	4.26684
hsa-mir-1289-2	NA	0	1	-0.60212	0	0
hsa-mir-129-1	NA	0	1	1.85731	1.44858	10.6671
hsa-mir-129-2	NA	0	1	2.71981	0	7.68031
hsa-mir-1290	NA	0	1	-0.60212	0	0
hsa-mir-1293	NA	0	1	-0.60212	0	0
hsa-mir-1295	NA	0	1	-0.60212	0	0
hsa-mir-1297	NA	0	1	-0.60212	0	0
hsa-mir-1298	NA	0	1	-0.60212	2.7937	2.05723
hsa-mir-1299	NA	0	1	-0.60212	0	0
hsa-mir-1301	NA	0	1	-0.0705068	127.193	135.81
hsa-mir-1302-1	NA	0	1	-0.60212	0	0
hsa-mir-1302-10	NA	0	1	-0.60212	0	0
hsa-mir-1302-11	NA	0	1	-0.60212	0	0
hsa-mir-1302-2	NA	0	1	-0.60212	0	0
hsa-mir-1302-3	NA	0	1	-0.60212	0	0
hsa-mir-1302-4	NA	0	1	-0.60212	0	0
hsa-mir-1302-5	NA	0	1	-0.60212	0	0
hsa-mir-1302-6	NA	0	1	-0.60212	0	0
hsa-mir-1302-7	NA	0	1	-0.60212	0	0
hsa-mir-1302-8	NA	0	1	-0.60212	0	0
hsa-mir-1302-9	NA	0	1	-0.60212	0	0
hsa-mir-1304	NA	0	1	0.982843	4.58453	11.8159
hsa-mir-1305	NA	0	1	-0.60212	0	0
hsa-mir-1306	NA	0	1	-0.241944	80.9844	76.8031
hsa-mir-1308	NA	0	1	-1.60212	1.93145	0
hsa-mir-132	NA	0	1	-0.167438	319.09	317.858
hsa-mir-1321	NA	0	1	-0.60212	0	0
hsa-mir-1322	NA	0	1	-2.18708	2.93797	0
hsa-mir-1323	NA	0	1	-0.60212	0	0
hsa-mir-1324	NA	0	1	-0.60212	0	0
hsa-mir-133b	NA	0	1	0.982843	0	1.29081
hsa-mir-135a-1	NA	0	1	0.134846	2.31773	3.41347
hsa-mir-135a-2	NA	0	1	-0.187082	2.08596	2.30409
hsa-mir-135b	NA	0	1	-0.280192	3.22571	3.16714
hsa-mir-137	NA	0	1	-0.60212	0	0
hsa-mir-1468	NA	0	1	-0.300091	87.3193	79.4823
hsa-mir-1469	NA	0	1	-0.60212	0	0
hsa-mir-147	NA	0	1	-0.60212	0	0
hsa-mir-1470	NA	0	1	-0.60212	0	0
hsa-mir-1471	NA	0	1	-0.60212	0	0
hsa-mir-147b	NA	0	1	0.0353101	22.1633	25.9211
hsa-mir-149	NA	0	1	-0.60212	1.17189	0.862956
hsa-mir-153-1	NA	0	1	0.254516	41.7192	56.3223
hsa-mir-153-2	NA	0	1	0.104149	44.3566	53.8505
hsa-mir-1537	NA	0	1	-0.138946	237.663	241.741
hsa-mir-1538	NA	0	1	0.194347	30.7765	40.2902
hsa-mir-1539	NA	0	1	-0.60212	2.08596	1.53606
hsa-mir-154	NA	0	1	2.71981	0	8.22891
hsa-mir-155	NA	0	1	0.0407515	9309.8	10705.2
hsa-mir-1825	NA	0	1	-0.60212	0	0
hsa-mir-1827	NA	0	1	-0.60212	0	0
hsa-mir-184	NA	0	1	-0.60212	0	0
hsa-mir-187	NA	0	1	0.719808	2.87059	6.34154
hsa-mir-190	NA	0	1	0.481021	71.1681	112.042
hsa-mir-1909	NA	0	1	-1.60212	1.30373	0
hsa-mir-1911	NA	0	1	-0.60212	0	0
hsa-mir-1912	NA	0	1	-0.60212	0	0
hsa-mir-1913	NA	0	1	1.13485	2.60745	8.64035
hsa-mir-1914	NA	0	1	0.39788	0	0.960039
hsa-mir-1915	NA	0	1	-0.60212	0	0
hsa-mir-193b	NA	0	1	0.119778	95.5018	116.593
hsa-mir-195	NA	0	1	0.341297	76.725	109.467
hsa-mir-1972-1	NA	0	1	-0.60212	0	0
hsa-mir-1972-2	NA	0	1	-0.60212	0	0
hsa-mir-1973	NA	0	1	-0.60212	0	0
hsa-mir-1979	NA	0	1	0.075952	19.2128	23.2431
hsa-mir-198	NA	0	1	-0.60212	0	0
hsa-mir-200a	NA	0	1	0.0568432	42.8781	50.3487
hsa-mir-200b	NA	0	1	-0.533407	43.915	33.9551
hsa-mir-202	NA	0	1	-2.18708	1.89633	0
hsa-mir-203	NA	0	1	0.620273	1.89633	4.18926
hsa-mir-204	NA	0	1	0.39788	3.79266	6.28389
hsa-mir-205	NA	0	1	-0.60212	0	0
hsa-mir-2052	NA	0	1	-0.60212	0	0
hsa-mir-2053	NA	0	1	-0.60212	0	0
hsa-mir-2054	NA	0	1	-0.60212	0	0
hsa-mir-206	NA	0	1	-0.60212	0	0
hsa-mir-208a	NA	0	1	-1.60212	1.46899	0
hsa-mir-208b	NA	0	1	-0.60212	0	0
hsa-mir-20b	NA	0	1	-0.0485215	560.791	606.633
hsa-mir-210	NA	0	1	0.0555568	176.359	205.274
hsa-mir-211	NA	0	1	-0.0171574	0.948164	1.39642
hsa-mir-2113	NA	0	1	-0.60212	0	0
hsa-mir-2114	NA	0	1	-1.60212	11.7335	3.84016
hsa-mir-2115	NA	0	1	-0.162899	292.035	291.852
hsa-mir-2116	NA	0	1	-0.865154	6.51863	3.84016
hsa-mir-2117	NA	0	1	-0.60212	0	0
hsa-mir-212	NA	0	1	-0.290176	26.5486	24.4374
hsa-mir-214	NA	0	1	2.20524	0	4.18926
hsa-mir-215	NA	0	1	-0.137067	153.603	156.399
hsa-mir-216a	NA	0	1	1.39788	0	2.09463
hsa-mir-216b	NA	0	1	-0.60212	0	0
hsa-mir-217	NA	0	1	1.39788	0	2.09463
hsa-mir-219-1	NA	0	1	-0.60212	0	0
hsa-mir-219-2	NA	0	1	0.431827	21.5048	33.255
hsa-mir-220a	NA	0	1	-0.60212	0	0
hsa-mir-220b	NA	0	1	-0.60212	0	0
hsa-mir-220c	NA	0	1	-0.60212	0	0
hsa-mir-224	NA	0	1	0.54227	23.1773	38.8757
hsa-mir-2276	NA	0	1	0.982843	0	1.72591
hsa-mir-2277	NA	0	1	0.0608451	52.7098	61.938
hsa-mir-2278	NA	0	1	-0.0171574	1.08644	1.60007
hsa-mir-23b	NA	0	1	-0.0138985	791.375	876.506
hsa-mir-2861	NA	0	1	-0.60212	0	0
hsa-mir-2909	NA	0	1	-0.60212	0	0
hsa-mir-297	NA	0	1	-0.60212	0	0
hsa-mir-298	NA	0	1	-0.60212	0	0
hsa-mir-300	NA	0	1	-0.60212	0	0
hsa-mir-302a	NA	0	1	-0.60212	0	0
hsa-mir-302b	NA	0	1	-2.18708	2.85748	0
hsa-mir-302c	NA	0	1	-0.60212	0	0
hsa-mir-302d	NA	0	1	-0.60212	0	0
hsa-mir-302e	NA	0	1	-0.60212	0	0
hsa-mir-302f	NA	0	1	-0.60212	0	0
hsa-mir-30a	NA	0	1	-0.0191589	2470.84	2725.97
hsa-mir-31	NA	0	1	-0.182406	564.091	556.011
hsa-mir-3115	NA	0	1	0.39788	0	1.12946
hsa-mir-3116-1	NA	0	1	0.245877	5.63773	8.30304
hsa-mir-3116-2	NA	0	1	0.245877	6.13518	9.03566
hsa-mir-3117	NA	0	1	0.39788	0	0.984655
hsa-mir-3118-1	NA	0	1	-0.60212	0	0
hsa-mir-3118-2	NA	0	1	-0.60212	0	0
hsa-mir-3118-3	NA	0	1	-0.60212	0	0
hsa-mir-3118-4	NA	0	1	-0.60212	0	0
hsa-mir-3118-5	NA	0	1	-0.60212	0	0
hsa-mir-3118-6	NA	0	1	-0.60212	0	0
hsa-mir-3119-1	NA	0	1	-0.60212	0	0
hsa-mir-3119-2	NA	0	1	-0.60212	0	0
hsa-mir-3120	NA	0	1	2.20524	0	5.68912
hsa-mir-3121	NA	0	1	-0.60212	4.06356	2.99233
hsa-mir-3122	NA	0	1	-0.60212	0	0
hsa-mir-3123	NA	0	1	-0.60212	0	0
hsa-mir-3124	NA	0	1	-0.60212	3.11337	2.29263
hsa-mir-3125	NA	0	1	-2.18708	2.67431	0
hsa-mir-3126	NA	0	1	-0.60212	0	0
hsa-mir-3127	NA	0	1	-0.865154	15.0958	9.09511
hsa-mir-3128	NA	0	1	0.535384	6.32109	11.6368
hsa-mir-3129	NA	0	1	-0.60212	0	0
hsa-mir-3130-1	NA	0	1	-0.524117	48.6724	37.8895
hsa-mir-3130-2	NA	0	1	-0.524117	48.6724	37.8895
hsa-mir-3130-3	NA	0	1	-0.524117	51.4145	40.0242
hsa-mir-3130-4	NA	0	1	-0.524117	51.4145	40.0242
hsa-mir-3131	NA	0	1	0.39788	0	1.2191
hsa-mir-3132	NA	0	1	-0.60212	0	0
hsa-mir-3134	NA	0	1	0.982843	1.40943	5.1894
hsa-mir-3135	NA	0	1	-0.60212	0	0
hsa-mir-3136	NA	0	1	-0.354192	41.4518	36.4323
hsa-mir-3137	NA	0	1	-0.60212	0	0
hsa-mir-3138	NA	0	1	-0.96469	10.1754	5.61974
hsa-mir-3139	NA	0	1	-0.60212	0	0
hsa-mir-3140	NA	0	1	-1.01716	3.4766	1.70674
hsa-mir-3141	NA	0	1	-0.60212	0	0
hsa-mir-3142	NA	0	1	-0.60212	0	0
hsa-mir-3143	NA	0	1	0.108374	16.5552	20.7247
hsa-mir-3144	NA	0	1	-1.60212	3.96069	0.972191
hsa-mir-3145	NA	0	1	1.39788	0	2.80987
hsa-mir-3146	NA	0	1	-1.60212	3.96069	0.972191
hsa-mir-3147	NA	0	1	-0.60212	0	0
hsa-mir-3148	NA	0	1	-0.60212	0	0
hsa-mir-3149	NA	0	1	1.39788	0	2.77602
hsa-mir-3150	NA	0	1	0.17924	165.573	210.249
hsa-mir-3151	NA	0	1	-0.60212	0	0
hsa-mir-3152	NA	0	1	-0.60212	0	0
hsa-mir-3153	NA	0	1	-0.60212	0	0
hsa-mir-3154	NA	0	1	0.39788	7.44986	11.8862
hsa-mir-3155	NA	0	1	-0.392667	39.4297	33.7184
hsa-mir-3156-1	NA	0	1	-0.60212	0	0
hsa-mir-3156-2	NA	0	1	-0.60212	0	0
hsa-mir-3156-3	NA	0	1	-0.60212	0	0
hsa-mir-3157	NA	0	1	-0.354192	38.0381	33.4319
hsa-mir-3158-1	NA	0	1	0.221002	82.4083	108.093
hsa-mir-3158-2	NA	0	1	0.221002	82.4083	108.093
hsa-mir-3160-1	NA	0	1	-0.96469	20.8596	11.7464
hsa-mir-3160-2	NA	0	1	-0.96469	21.8897	12.3264
hsa-mir-3161	NA	0	1	-0.0171574	1.35452	1.99489
hsa-mir-3162	NA	0	1	-0.60212	0	0
hsa-mir-3163	NA	0	1	0.982843	0	2.1042
hsa-mir-3164	NA	0	1	-0.60212	0	0
hsa-mir-3165	NA	0	1	0.719808	1.39064	4.09617
hsa-mir-3166	NA	0	1	0.39788	0	0.834817
hsa-mir-3167	NA	0	1	-0.60212	0	0
hsa-mir-3168	NA	0	1	-0.60212	0	0
hsa-mir-3169	NA	0	1	-0.60212	0	0
hsa-mir-3170	NA	0	1	-0.60212	0	0
hsa-mir-3171	NA	0	1	-0.60212	0	0
hsa-mir-3172	NA	0	1	-0.60212	5.28091	3.88877
hsa-mir-3175	NA	0	1	-0.60212	0	0
hsa-mir-3177	NA	0	1	-0.924048	5.08771	2.80987
hsa-mir-3178	NA	0	1	-0.60212	0	0
hsa-mir-3179-1	NA	0	1	-0.60212	4.96657	3.65729
hsa-mir-3179-2	NA	0	1	-0.60212	4.96657	3.65729
hsa-mir-3179-3	NA	0	1	-0.60212	4.96657	3.65729
hsa-mir-3180-1	NA	0	1	0.982843	0	1.63411
hsa-mir-3180-2	NA	0	1	0.982843	0	1.74553
hsa-mir-3180-3	NA	0	1	0.982843	0	1.63411
hsa-mir-3181	NA	0	1	0.39788	1.42874	3.15629
hsa-mir-3182	NA	0	1	-0.60212	0	0
hsa-mir-3183	NA	0	1	-0.60212	0	0
hsa-mir-3185	NA	0	1	-0.60212	0	0
hsa-mir-3186	NA	0	1	-1.40947	7.36221	2.7107
hsa-mir-3187	NA	0	1	-0.280192	4.46992	4.38875
hsa-mir-3188	NA	0	1	-0.60212	0	0
hsa-mir-3189	NA	0	1	-0.60212	0	0
hsa-mir-3190	NA	0	1	1.98284	0	4.8002
hsa-mir-3191	NA	0	1	1.71981	0	4.04227
hsa-mir-3192	NA	0	1	0.982843	0	1.99489
hsa-mir-3193	NA	0	1	-0.60212	0	0
hsa-mir-3195	NA	0	1	-0.60212	0	0
hsa-mir-3196	NA	0	1	-0.60212	0	0
hsa-mir-3197	NA	0	1	-0.60212	0	0
hsa-mir-3198	NA	0	1	-0.60212	0	0
hsa-mir-3199-1	NA	0	1	-1.11669	10.6668	5.23658
hsa-mir-3199-2	NA	0	1	-1.11669	10.9149	5.35836
hsa-mir-3201	NA	0	1	-0.60212	0	0
hsa-mir-3202-1	NA	0	1	-0.689583	20.6021	14.2228
hsa-mir-3202-2	NA	0	1	-0.689583	21.1237	14.5829
hsa-mir-320c-1	NA	0	1	0.075952	10.6668	13.0914
hsa-mir-320e	NA	0	1	-0.60212	0	0
hsa-mir-324	NA	0	1	-0.0347762	447.351	488.579
hsa-mir-325	NA	0	1	-0.60212	0	0
hsa-mir-328	NA	0	1	0.0568432	606.319	705.565
hsa-mir-329-1	NA	0	1	2.98284	0	10.5604
hsa-mir-329-2	NA	0	1	2.98284	0	10.0576
hsa-mir-330	NA	0	1	-0.025425	387.234	425.685
hsa-mir-339	NA	0	1	-0.0233549	1810.79	1991.98
hsa-mir-346	NA	0	1	-1.60212	1.09787	0
hsa-mir-363	NA	0	1	0.0667889	3101.13	3631.25
hsa-mir-367	NA	0	1	-0.60212	0	0
hsa-mir-371	NA	0	1	-0.23479	417.192	396.625
hsa-mir-372	NA	0	1	-0.60212	0	0
hsa-mir-373	NA	0	1	-0.60212	0	0
hsa-mir-375	NA	0	1	0.535384	6.51863	12.0005
hsa-mir-376a-1	NA	0	1	2.98284	0	12.424
hsa-mir-376a-2	NA	0	1	2.56781	0	7.68031
hsa-mir-378b	NA	0	1	-0.60212	0	0
hsa-mir-380	NA	0	1	2.98284	0	13.8497
hsa-mir-383	NA	0	1	-0.60212	0	0
hsa-mir-384	NA	0	1	-0.60212	0	0
hsa-mir-412	NA	0	1	2.98284	0	9.28389
hsa-mir-421	NA	0	1	-0.112154	1333.79	1379.75
hsa-mir-422a	NA	0	1	-0.60212	0	0
hsa-mir-424	NA	0	1	-0.0669212	4152.76	4431.85
hsa-mir-4251	NA	0	1	-0.60212	0	0
hsa-mir-4252	NA	0	1	-0.60212	0	0
hsa-mir-4253	NA	0	1	-2.18708	3.06759	0
hsa-mir-4254	NA	0	1	-0.60212	0	0
hsa-mir-4255	NA	0	1	-0.60212	0	0
hsa-mir-4256	NA	0	1	-0.60212	0	0
hsa-mir-4257	NA	0	1	-0.60212	0	0
hsa-mir-4258	NA	0	1	-0.60212	0	0
hsa-mir-4259	NA	0	1	-0.60212	0	0
hsa-mir-4260	NA	0	1	-0.60212	0	0
hsa-mir-4261	NA	0	1	-0.60212	0	0
hsa-mir-4262	NA	0	1	-0.60212	0	0
hsa-mir-4263	NA	0	1	-0.60212	0	0
hsa-mir-4264	NA	0	1	-0.60212	0	0
hsa-mir-4265	NA	0	1	-0.60212	0	0
hsa-mir-4266	NA	0	1	-0.60212	0	0
hsa-mir-4267	NA	0	1	-0.60212	0	0
hsa-mir-4268	NA	0	1	-0.60212	0	0
hsa-mir-4269	NA	0	1	-0.60212	0	0
hsa-mir-4270	NA	0	1	-0.60212	0	0
hsa-mir-4271	NA	0	1	-0.60212	0	0
hsa-mir-4272	NA	0	1	-0.60212	0	0
hsa-mir-4273	NA	0	1	-0.60212	0	0
hsa-mir-4274	NA	0	1	-0.60212	0	0
hsa-mir-4275	NA	0	1	-0.60212	0	0
hsa-mir-4276	NA	0	1	-0.60212	0	0
hsa-mir-4277	NA	0	1	-0.60212	0	0
hsa-mir-4278	NA	0	1	-0.60212	0	0
hsa-mir-4279	NA	0	1	-0.60212	0	0
hsa-mir-4280	NA	0	1	-0.60212	0	0
hsa-mir-4281	NA	0	1	-0.60212	0	0
hsa-mir-4282	NA	0	1	-0.60212	0	0
hsa-mir-4283-1	NA	0	1	-0.60212	0	0
hsa-mir-4283-2	NA	0	1	-0.60212	0	0
hsa-mir-4284	NA	0	1	-0.60212	0	0
hsa-mir-4285	NA	0	1	-0.60212	0	0
hsa-mir-4286	NA	0	1	-0.227724	29.1586	28.0786
hsa-mir-4287	NA	0	1	-0.60212	0	0
hsa-mir-4288	NA	0	1	-0.60212	0	0
hsa-mir-4289	NA	0	1	-0.60212	0	0
hsa-mir-429	NA	0	1	-0.60212	22.6189	16.6561
hsa-mir-4290	NA	0	1	-0.60212	0	0
hsa-mir-4291	NA	0	1	-0.60212	0	0
hsa-mir-4292	NA	0	1	-0.60212	0	0
hsa-mir-4293	NA	0	1	-0.60212	0	0
hsa-mir-4294	NA	0	1	-0.60212	0	0
hsa-mir-4295	NA	0	1	-0.60212	0	0
hsa-mir-4296	NA	0	1	-0.60212	0	0
hsa-mir-4297	NA	0	1	-0.60212	0	0
hsa-mir-4298	NA	0	1	-0.60212	0	0
hsa-mir-4299	NA	0	1	-0.60212	0	0
hsa-mir-4300	NA	0	1	-0.60212	0	0
hsa-mir-4301	NA	0	1	-0.60212	0	0
hsa-mir-4302	NA	0	1	-0.60212	0	0
hsa-mir-4303	NA	0	1	-0.60212	0	0
hsa-mir-4304	NA	0	1	-0.60212	0	0
hsa-mir-4305	NA	0	1	-0.60212	0	0
hsa-mir-4306	NA	0	1	-0.60212	0	0
hsa-mir-4307	NA	0	1	-0.60212	0	0
hsa-mir-4308	NA	0	1	-0.60212	0	0
hsa-mir-4309	NA	0	1	-0.60212	0	0
hsa-mir-4310	NA	0	1	-0.60212	0	0
hsa-mir-4311	NA	0	1	-0.60212	0	0
hsa-mir-4312	NA	0	1	-0.60212	0	0
hsa-mir-4313	NA	0	1	-0.60212	0	0
hsa-mir-4314	NA	0	1	-0.60212	0	0
hsa-mir-4315-1	NA	0	1	-0.60212	0	0
hsa-mir-4315-2	NA	0	1	-0.60212	0	0
hsa-mir-4316	NA	0	1	-0.60212	0	0
hsa-mir-4317	NA	0	1	-0.60212	0	0
hsa-mir-4318	NA	0	1	-0.60212	0	0
hsa-mir-4319	NA	0	1	-0.60212	0	0
hsa-mir-4320	NA	0	1	-0.60212	0	0
hsa-mir-4321	NA	0	1	-0.60212	0	0
hsa-mir-4322	NA	0	1	-0.60212	0	0
hsa-mir-4323	NA	0	1	-0.60212	0	0
hsa-mir-4324	NA	0	1	-0.60212	0	0
hsa-mir-4325	NA	0	1	-0.60212	0	0
hsa-mir-4327	NA	0	1	-0.60212	0	0
hsa-mir-4328	NA	0	1	-0.60212	0	0
hsa-mir-4329	NA	0	1	-0.60212	0	0
hsa-mir-4330	NA	0	1	-0.60212	0	0
hsa-mir-448	NA	0	1	-0.60212	0	0
hsa-mir-449a	NA	0	1	-1.01716	3.4384	1.68798
hsa-mir-449b	NA	0	1	0.39788	0	0.791785
hsa-mir-449c	NA	0	1	-0.60212	3.40102	2.50445
hsa-mir-450b	NA	0	1	-0.104564	1424.07	1480.92
hsa-mir-452	NA	0	1	-0.762585	22.0866	14.4571
hsa-mir-455	NA	0	1	0.982843	6.51863	16.0007
hsa-mir-466	NA	0	1	-0.60212	0	0
hsa-mir-483	NA	0	1	-0.60212	0	0
hsa-mir-488	NA	0	1	-0.60212	0	0
hsa-mir-489	NA	0	1	1.39788	0	2.74297
hsa-mir-490	NA	0	1	2.71981	0	5.40022
hsa-mir-492	NA	0	1	-0.60212	0	0
hsa-mir-496	NA	0	1	2.71981	0	6.77675
hsa-mir-497	NA	0	1	-0.0827457	27.0057	28.8012
hsa-mir-498	NA	0	1	-0.60212	0	0
hsa-mir-499	NA	0	1	0.634919	11.1137	20.1451
hsa-mir-500b	NA	0	1	-0.285263	73.9328	68.0534
hsa-mir-502	NA	0	1	0.108374	265.596	320.608
hsa-mir-506	NA	0	1	-0.60212	0	0
hsa-mir-507	NA	0	1	0.39788	0	0.817055
hsa-mir-508	NA	0	1	0.982843	1.81388	5.34283
hsa-mir-510	NA	0	1	-0.60212	0	0
hsa-mir-511-1	NA	0	1	0.812918	2.39766	6.17956
hsa-mir-511-2	NA	0	1	0.812918	2.39766	6.17956
hsa-mir-512-1	NA	0	1	-0.60212	0	0
hsa-mir-512-2	NA	0	1	-0.60212	0	0
hsa-mir-513a-1	NA	0	1	1.71981	0	2.38149
hsa-mir-513a-2	NA	0	1	1.71981	0	2.419
hsa-mir-513b	NA	0	1	0.39788	0	0.914323
hsa-mir-513c	NA	0	1	0.982843	0	1.82865
hsa-mir-514-1	NA	0	1	1.71981	0	3.13482
hsa-mir-514-2	NA	0	1	1.39788	0	2.61829
hsa-mir-514-3	NA	0	1	1.39788	0	2.61829
hsa-mir-514b	NA	0	1	-0.60212	0	0
hsa-mir-515-1	NA	0	1	-0.60212	0	0
hsa-mir-515-2	NA	0	1	-0.60212	0	0
hsa-mir-516a-1	NA	0	1	-0.60212	0	0
hsa-mir-516a-2	NA	0	1	-0.60212	0	0
hsa-mir-516b-1	NA	0	1	-0.60212	0	0
hsa-mir-516b-2	NA	0	1	-0.60212	0	0
hsa-mir-517a	NA	0	1	-0.60212	0	0
hsa-mir-517b	NA	0	1	-0.60212	0	0
hsa-mir-517c	NA	0	1	-0.60212	0	0
hsa-mir-518a-1	NA	0	1	-0.60212	0	0
hsa-mir-518a-2	NA	0	1	-0.60212	0	0
hsa-mir-518b	NA	0	1	-0.60212	0	0
hsa-mir-518c	NA	0	1	-0.60212	0	0
hsa-mir-518d	NA	0	1	-0.60212	0	0
hsa-mir-518e	NA	0	1	-0.60212	0	0
hsa-mir-518f	NA	0	1	-0.60212	0	0
hsa-mir-519a-1	NA	0	1	-0.60212	0	0
hsa-mir-519a-2	NA	0	1	-0.60212	0	0
hsa-mir-519b	NA	0	1	-0.60212	0	0
hsa-mir-519c	NA	0	1	-1.60212	1.19883	0
hsa-mir-519d	NA	0	1	-0.60212	0	0
hsa-mir-519e	NA	0	1	-0.60212	0	0
hsa-mir-520a	NA	0	1	-0.60212	0	0
hsa-mir-520b	NA	0	1	-0.60212	0	0
hsa-mir-520c	NA	0	1	-0.60212	0	0
hsa-mir-520d	NA	0	1	-0.60212	0	0
hsa-mir-520e	NA	0	1	-0.60212	0	0
hsa-mir-520f	NA	0	1	-0.60212	0	0
hsa-mir-520g	NA	0	1	-0.60212	0	0
hsa-mir-520h	NA	0	1	-0.60212	0	0
hsa-mir-521-1	NA	0	1	-0.60212	0	0
hsa-mir-521-2	NA	0	1	-0.60212	0	0
hsa-mir-522	NA	0	1	-0.60212	0	0
hsa-mir-523	NA	0	1	-0.60212	0	0
hsa-mir-524	NA	0	1	-0.60212	0	0
hsa-mir-525	NA	0	1	-0.60212	0	0
hsa-mir-526a-1	NA	0	1	-0.60212	0	0
hsa-mir-526a-2	NA	0	1	-0.60212	0	0
hsa-mir-526b	NA	0	1	-0.60212	0	0
hsa-mir-527	NA	0	1	-0.60212	0	0
hsa-mir-532	NA	0	1	-0.0138183	6923.79	7665.96
hsa-mir-541	NA	0	1	0.39788	0	0.914323
hsa-mir-543	NA	0	1	1.56781	1.33715	7.87724
hsa-mir-544	NA	0	1	-0.60212	0	0
hsa-mir-544b	NA	0	1	-0.60212	0	0
hsa-mir-545	NA	0	1	-0.649426	29.5183	21.0122
hsa-mir-548a-1	NA	0	1	-1.11669	9.67714	4.75071
hsa-mir-548a-2	NA	0	1	-1.11669	9.67714	4.75071
hsa-mir-548a-3	NA	0	1	-0.727651	11.8276	7.91785
hsa-mir-548b	NA	0	1	0.39788	7.52666	11.8768
hsa-mir-548c	NA	0	1	-0.60212	0	0
hsa-mir-548f-1	NA	0	1	-1.60212	1.24164	0
hsa-mir-548f-2	NA	0	1	-0.60212	0	0
hsa-mir-548f-3	NA	0	1	-0.60212	0	0
hsa-mir-548f-4	NA	0	1	-1.18708	1.98663	0.731458
hsa-mir-548f-5	NA	0	1	-0.60212	0	0
hsa-mir-548g	NA	0	1	-0.60212	0	0
hsa-mir-548h-1	NA	0	1	0.39788	0	0.752972
hsa-mir-548h-2	NA	0	1	0.39788	0	0.872763
hsa-mir-548h-3	NA	0	1	0.39788	0	0.650874
hsa-mir-548h-4	NA	0	1	0.39788	0	0.69192
hsa-mir-548i-1	NA	0	1	-0.60212	0	0
hsa-mir-548i-2	NA	0	1	-0.60212	0	0
hsa-mir-548i-3	NA	0	1	-0.60212	0	0
hsa-mir-548i-4	NA	0	1	-0.60212	0	0
hsa-mir-548j	NA	0	1	-0.116693	50.2866	52.1164
hsa-mir-548l	NA	0	1	0.702735	19.4043	36.6154
hsa-mir-548m	NA	0	1	-0.60212	0	0
hsa-mir-548n	NA	0	1	-0.0716052	36.1567	38.9136
hsa-mir-548o	NA	0	1	-0.318024	154.617	138.785
hsa-mir-548p	NA	0	1	-0.60212	8.6915	6.40026
hsa-mir-548q	NA	0	1	-0.813624	21.9026	13.8246
hsa-mir-548s	NA	0	1	-0.60212	6.35964	4.68312
hsa-mir-548t	NA	0	1	0.134846	2.81887	4.15152
hsa-mir-548u	NA	0	1	-1.18708	2.57526	0.948187
hsa-mir-548v	NA	0	1	-0.60212	0	0
hsa-mir-548w	NA	0	1	-0.60212	1.40943	1.03788
hsa-mir-548x	NA	0	1	-0.60212	0	0
hsa-mir-549	NA	0	1	-0.60212	0	0
hsa-mir-551b	NA	0	1	1.48534	3.25931	12.8005
hsa-mir-552	NA	0	1	0.982843	0	1.60007
hsa-mir-553	NA	0	1	-0.60212	0	0
hsa-mir-554	NA	0	1	-0.60212	0	0
hsa-mir-555	NA	0	1	-0.60212	0	0
hsa-mir-556	NA	0	1	0.189294	27.4469	35.572
hsa-mir-557	NA	0	1	-0.60212	0	0
hsa-mir-558	NA	0	1	-0.60212	0	0
hsa-mir-559	NA	0	1	0.39788	0	0.800033
hsa-mir-561	NA	0	1	1.39788	0	2.37535
hsa-mir-562	NA	0	1	-0.60212	0	0
hsa-mir-563	NA	0	1	-0.60212	0	0
hsa-mir-564	NA	0	1	-3.18708	5.54777	0
hsa-mir-566	NA	0	1	-0.60212	0	0
hsa-mir-567	NA	0	1	-0.60212	0	0
hsa-mir-568	NA	0	1	-0.60212	0	0
hsa-mir-569	NA	0	1	-0.60212	0	0
hsa-mir-570	NA	0	1	-1.18708	11.8276	5.54249
hsa-mir-571	NA	0	1	-0.60212	0	0
hsa-mir-572	NA	0	1	0.39788	0	0.808454
hsa-mir-573	NA	0	1	-0.187082	2.10703	2.32737
hsa-mir-575	NA	0	1	-0.60212	0	0
hsa-mir-576	NA	0	1	-0.0814119	373.557	394.988
hsa-mir-577	NA	0	1	-0.014412	189.04	209.609
hsa-mir-578	NA	0	1	-0.60212	0	0
hsa-mir-580	NA	0	1	0.283238	76.3419	104.516
hsa-mir-581	NA	0	1	-1.92405	4.34575	0.800033
hsa-mir-583	NA	0	1	-0.60212	0	0
hsa-mir-585	NA	0	1	-0.60212	0	0
hsa-mir-586	NA	0	1	-1.60212	1.07524	0
hsa-mir-587	NA	0	1	-0.60212	0	0
hsa-mir-588	NA	0	1	-0.60212	0	0
hsa-mir-591	NA	0	1	-0.60212	0	0
hsa-mir-592	NA	0	1	-1.60212	1.07524	0
hsa-mir-593	NA	0	1	-0.60212	0	0
hsa-mir-595	NA	0	1	-0.60212	0	0
hsa-mir-596	NA	0	1	-0.60212	0	0
hsa-mir-597	NA	0	1	-1.18708	5.37619	2.37535
hsa-mir-598	NA	0	1	-0.0643525	622.563	665.891
hsa-mir-599	NA	0	1	0.982843	0	1.61691
hsa-mir-600	NA	0	1	0.812918	2.12853	5.48594
hsa-mir-601	NA	0	1	-0.60212	0	0
hsa-mir-602	NA	0	1	-0.60212	0	0
hsa-mir-603	NA	0	1	-0.60212	0	0
hsa-mir-604	NA	0	1	-0.60212	0	0
hsa-mir-605	NA	0	1	0.39788	0	0.925339
hsa-mir-606	NA	0	1	-0.60212	0	0
hsa-mir-607	NA	0	1	-1.33909	4.34575	1.60007
hsa-mir-608	NA	0	1	-0.60212	0	0
hsa-mir-609	NA	0	1	-0.60212	0	0
hsa-mir-610	NA	0	1	0.620273	2.17288	4.8002
hsa-mir-611	NA	0	1	-0.60212	1.55669	1.14632
hsa-mir-612	NA	0	1	-1.60212	1.04298	0
hsa-mir-613	NA	0	1	-0.60212	0	0
hsa-mir-614	NA	0	1	-0.60212	0	0
hsa-mir-615	NA	0	1	-1.18708	11.9508	5.60023
hsa-mir-616	NA	0	1	-0.138719	69.8904	71.2606
hsa-mir-617	NA	0	1	-0.60212	1.07524	0.791785
hsa-mir-619	NA	0	1	-0.60212	0	0
hsa-mir-620	NA	0	1	-0.60212	0	0
hsa-mir-621	NA	0	1	-0.60212	0	0
hsa-mir-622	NA	0	1	-0.60212	0	0
hsa-mir-623	NA	0	1	-0.60212	0	0
hsa-mir-626	NA	0	1	-0.60212	0	0
hsa-mir-627	NA	0	1	-0.241718	78.4923	74.4278
hsa-mir-630	NA	0	1	-0.60212	0	0
hsa-mir-631	NA	0	1	-0.60212	0	0
hsa-mir-632	NA	0	1	-1.60212	1.10955	0
hsa-mir-633	NA	0	1	-0.60212	0	0
hsa-mir-634	NA	0	1	-0.60212	0	0
hsa-mir-635	NA	0	1	-0.60212	0	0
hsa-mir-637	NA	0	1	-0.60212	0	0
hsa-mir-638	NA	0	1	-0.60212	0	0
hsa-mir-639	NA	0	1	-0.60212	3.1928	2.35112
hsa-mir-640	NA	0	1	-0.60212	0	0
hsa-mir-641	NA	0	1	-0.450117	74.7996	61.2873
hsa-mir-643	NA	0	1	-0.0171574	7.52666	8.70963
hsa-mir-644	NA	0	1	-0.60212	0	0
hsa-mir-645	NA	0	1	-0.60212	0	0
hsa-mir-646	NA	0	1	-0.60212	0	0
hsa-mir-647	NA	0	1	-0.60212	0	0
hsa-mir-648	NA	0	1	-0.60212	0	0
hsa-mir-649	NA	0	1	-0.60212	0	0
hsa-mir-650	NA	0	1	-0.60212	1.08644	0.800033
hsa-mir-653	NA	0	1	-0.60212	0	0
hsa-mir-655	NA	0	1	1.39788	0	2.37535
hsa-mir-656	NA	0	1	-0.0171574	1.33715	1.96931
hsa-mir-657	NA	0	1	-0.60212	0	0
hsa-mir-658	NA	0	1	-0.60212	0	0
hsa-mir-659	NA	0	1	0.092588	103.223	123.518
hsa-mir-661	NA	0	1	-0.60212	0	0
hsa-mir-662	NA	0	1	-0.60212	0	0
hsa-mir-663	NA	0	1	-1.60212	1.12148	0
hsa-mir-663b	NA	0	1	-0.60212	0	0
hsa-mir-665	NA	0	1	0.982843	0	2.13342
hsa-mir-668	NA	0	1	0.39788	0	1.16368
hsa-mir-670	NA	0	1	-0.60212	0	0
hsa-mir-671	NA	0	1	-0.106763	346.482	359.933
hsa-mir-675	NA	0	1	-0.60212	0	0
hsa-mir-7-1	NA	0	1	-0.12247	676.989	695.417
hsa-mir-7-2	NA	0	1	0.0206955	153.603	174.553
hsa-mir-7-3	NA	0	1	0.0180321	152.654	173.156
hsa-mir-711	NA	0	1	-0.60212	0	0
hsa-mir-718	NA	0	1	-0.60212	0	0
hsa-mir-720	NA	0	1	-0.372638	26.5486	23.0409
hsa-mir-759	NA	0	1	-0.60212	0	0
hsa-mir-760	NA	0	1	0.982843	1.30373	4.8002
hsa-mir-761	NA	0	1	-0.60212	0	0
hsa-mir-762	NA	0	1	-1.60212	6.28301	1.85068
hsa-mir-764	NA	0	1	-0.60212	0	0
hsa-mir-765	NA	0	1	0.39788	0	0.673712
hsa-mir-767	NA	0	1	-0.60212	0	0
hsa-mir-770	NA	0	1	-0.60212	0	0
hsa-mir-802	NA	0	1	-0.60212	0	0
hsa-mir-873	NA	0	1	-0.127928	597.343	611.433
hsa-mir-875	NA	0	1	-0.60212	0	0
hsa-mir-876	NA	0	1	-0.0171574	1.28763	1.89637
hsa-mir-877	NA	0	1	-0.60212	0	0
hsa-mir-885	NA	0	1	0.39788	1.40943	3.11364
hsa-mir-887	NA	0	1	-0.60212	0	0
hsa-mir-888	NA	0	1	-0.60212	0	0
hsa-mir-890	NA	0	1	-0.60212	0	0
hsa-mir-891a	NA	0	1	0.39788	0	0.972191
hsa-mir-891b	NA	0	1	-0.60212	0	0
hsa-mir-892a	NA	0	1	-0.60212	0	0
hsa-mir-892b	NA	0	1	-0.60212	0	0
hsa-mir-920	NA	0	1	-0.60212	0	0
hsa-mir-921	NA	0	1	-0.60212	0	0
hsa-mir-922	NA	0	1	-1.60212	1.28763	0
hsa-mir-924	NA	0	1	-0.60212	0	0
hsa-mir-933	NA	0	1	-1.01716	4.06356	1.99489
hsa-mir-934	NA	0	1	-0.60212	0	0
hsa-mir-935	NA	0	1	0.535384	10.3152	17.7238
hsa-mir-936	NA	0	1	-0.60212	0	0
hsa-mir-938	NA	0	1	-0.60212	0	0
hsa-mir-940	NA	0	1	-0.717597	13.3146	8.9876
hsa-mir-941-1	NA	0	1	-0.60212	0	0
hsa-mir-941-2	NA	0	1	-0.60212	0	0
hsa-mir-941-3	NA	0	1	-0.60212	0	0
hsa-mir-942	NA	0	1	0.567805	27.8937	47.3322
hsa-mir-944	NA	0	1	0.39788	3.55561	6.10934
hsa-mir-95	NA	0	1	-0.30256	48.9299	44.5648
mgU6-47	NA	0	1	0.0259114	117.201	133.812
mgU6-53B	NA	0	1	-0.794765	15.189	9.6936
hsa-mir-191	NA	0.0030485	1	0.00823722	784573	882007
hsa-mir-19b-1	NA	0.00682793	1	0.0318401	35430.2	40487.6
hsa-mir-19b-2	NA	0.00707264	1	0.0322022	31806.6	36355.9
hsa-mir-652	NA	0.010216	1	0.124862	1449.53	1767.26
hsa-mir-33b	NA	0.0141113	1	0.291978	236.843	324.813
hsa-mir-181a-2	NA	0.0164593	1	0.0237062	334894	380543
hsa-mir-3184	NA	0.0178027	1	0.0611409	13562.9	15817.3
hsa-mir-423	NA	0.0178027	1	0.0611409	10821.5	12620.2
hsa-mir-551a	NA	0.0178184	1	0.427627	103.212	156.006
hsa-mir-19a	NA	0.0192943	1	0.0733768	7933.01	9330.64
hsa-mir-199a-2	NA	0.0270107	1	0.100861	3143.16	3768.24
hsa-mir-199a-1	NA	0.0278019	1	0.101701	4862.35	5832.71
hsa-mir-181a-1	NA	0.0365656	1	0.0439037	325048	374561
U3-4	NA	0.0410201	1	0.236944	215.806	284.561
hsa-mir-181b-1	NA	0.0427619	1	0.0769444	14812.2	17464.3
U13	NA	0.0447918	1	0.142548	1854.52	2288.73
hsa-mir-197	NA	0.0458059	1	0.0992105	8833.35	10577.3
hsa-mir-1185-1	NA	0.04869	1	2.09832	1.21277	10.7167
hsa-mir-487a	NA	0.04869	1	3.09832	0	11.5205
hsa-mir-151	NA	0.0519054	1	0.0871366	16992.5	20177
hsa-mir-362	NA	0.054312	1	0.191668	1492.26	1905.9
hsa-let-7b	NA	0.0559627	1	0.100599	11430.1	13699.6
HBII-180B	NA	0.0567849	1	0.403174	145.157	215.365
hsa-mir-128-2	NA	0.0682872	1	0.207755	1115	1440.06
hsa-mir-181d	NA	0.069641	1	0.242545	439.27	581.349
U69	NA	0.085777	1	0.776392	22.914	44.8018
hsa-mir-301b	NA	0.0934028	1	0.240651	1067.05	1410.03
hsa-mir-30d	NA	0.118881	1	0.139053	65804.6	80998.8
hsa-mir-1908	NA	0.12011	1	1.71981	6.51863	27.8411
hsa-mir-629	NA	0.136694	1	0.355816	373.107	534.455
hsa-mir-181b-2	NA	0.146292	1	0.185873	13259.9	16860.4
hsa-mir-758	NA	0.154485	1	1.92144	3.55561	19.2008
hsa-mir-450a-1	NA	0.177162	1	0.29022	1536.96	2101.54
hsa-mir-450a-2	NA	0.179424	1	0.292284	1402.81	1920.85
hsa-mir-625	NA	0.189953	1	0.418344	385.289	576.475
hsa-mir-148a	NA	0.222909	1	0.231809	340292	446677
hsa-mir-345	NA	0.226471	1	0.339009	1422.92	2012.56
hsa-mir-221	NA	0.248752	1	0.283596	13513.2	18386.7
hsa-mir-320a	NA	0.252456	1	0.314355	5685.52	7903.23
hsa-mir-3200	NA	0.278137	1	1.93393	4.90814	25.2999
hsa-mir-130b	NA	0.287843	1	0.450265	789.867	1207.31
hsa-let-7i	NA	0.301631	1	0.319601	66050.5	92140
hsa-mir-133a-2	NA	0.302883	1	1.66091	9.20277	35.3897
U25	NA	0.316789	1	0.348726	25999.8	37009.9
hsa-mir-133a-1	NA	0.320099	1	1.55316	11.852	41.8926
HBI-6	NA	0.337682	1	1.10837	17.9529	44.6969
hsa-mir-425	NA	0.353007	1	0.395692	11072.4	16283.1
hsa-mir-2110	NA	0.386699	1	0.787208	126.548	245.77
hsa-mir-574	NA	0.395326	1	0.576011	528.009	880.836
hsa-mir-1296	NA	0.434211	1	1.0326	41.946	97.6735
hsa-mir-320b-1	NA	0.451041	1	0.796831	162.388	316.934
hsa-mir-92a-2	NA	0.451525	1	0.457989	554256	851018
hsa-mir-320b-2	NA	0.451726	1	0.738504	138.308	258.793
hsa-mir-146a	NA	0.471693	1	0.534964	4279.38	6931.68
hsa-mir-1270-1	NA	0.47773	1	1.69334	12.566	49.043
hsa-mir-1270-2	NA	0.47773	1	1.69334	12.566	49.043
hsa-mir-584	NA	0.480335	1	0.750008	222.574	419.646
hsa-mir-335	NA	0.487855	1	0.660002	583.625	1031.94
hsa-mir-550-1	NA	0.506493	1	0.864198	121.502	248.62
hsa-mir-550-2	NA	0.506493	1	0.864198	121.502	248.62
hsa-mir-376b	NA	0.511795	1	3.48534	0	12.2885
hsa-mir-494	NA	0.511795	1	3.48534	0	15.171
hsa-mir-1826	NA	0.521089	1	0.910174	115.341	243.963
hsa-mir-146b	NA	0.540194	1	0.560858	54390.7	89686.1
14q(II-24)	NA	0.607918	1	3.56781	0	18.3895
hsa-mir-433	NA	0.607918	1	3.56781	0	14.0393
hsa-mir-17	NA	0.628667	1	0.684458	6287.68	11296.5
hsa-mir-542	NA	0.674569	1	0.82375	730.086	1445.8
hsa-mir-886	NA	0.685343	1	1.31674	26.721	76.1684
hsa-mir-130a	NA	0.688332	1	0.823021	978.527	1936.47
14q(II-26)	NA	0.698124	1	3.64581	0	19.4712
hsa-mir-370	NA	0.698124	1	2.64581	1.39064	18.4328
hsa-mir-20a	NA	0.77186	1	0.822496	8791.88	17381.3
hsa-mir-503	NA	0.784895	1	1.68081	20.5658	77.8849
hsa-mir-1180	NA	0.807836	1	2.20524	10.581	61.2199
hsa-mir-486	NA	0.828646	1	0.837796	281956	563305
hsa-mir-509-1	NA	0.863421	1	3.7902	0	16.3411
hsa-mir-509-2	NA	0.863421	1	3.7902	0	16.8798
hsa-mir-509-3	NA	0.863421	1	3.7902	0	20.4808
hsa-mir-144	NA	0.919046	1	1.03493	1318.28	3021.22
hsa-mir-92a-1	NA	0.919114	1	0.931664	128422	273816
14q(II-21)	NA	1.01188	1	3.92144	0	23.7982
hsa-mir-451	NA	1.05729	1	1.08112	37521.2	88735.3
14q(II-15)	NA	1.08079	1	2.98284	1.46899	24.8799
hsa-mir-99a	NA	1.109	1	1.71104	41.2042	154.554
hsa-mir-34b	NA	1.11791	1	1.64581	53.3907	190.179
hsa-mir-10a	NA	1.12124	1	1.14565	23177.9	57321.7
hsa-mir-126	NA	1.12735	1	1.15756	19514.8	48663.4
hsa-mir-377	NA	1.31699	1	2.95247	4.5347	51.2021
hsa-mir-323	NA	1.32786	1	3.20524	1.21277	24.1126
hsa-mir-379	NA	1.38358	1	4.25586	0	32.0968
hsa-mir-495	NA	1.38358	1	3.25586	1.27193	26.2255
hsa-let-7c	NA	1.39447	1	1.81821	83.1901	331.899
hsa-mir-92b	NA	1.54899	1	1.68811	738.778	2664.11
hsa-mir-487b	NA	1.56212	1	3.17924	3.72493	49.3734
hsa-mir-125b-1	NA	1.56366	1	2.08771	48.5934	235.646
hsa-mir-369	NA	1.57247	1	2.96556	8.93983	89.9694
hsa-mir-125b-2	NA	1.60255	1	2.14995	43.3599	220.054
hsa-mir-539	NA	1.72322	1	4.56781	0	34.4629
hsa-mir-431	NA	1.8828	1	3.15869	7.31916	81.5191
hsa-mir-337	NA	1.88668	1	4.71981	0	32.2078
hsa-mir-96	NA	1.88765	1	2.90038	14.7087	132.928
hsa-mir-376c	NA	2.01793	1	3.60733	4.74082	84.9489
hsa-mir-10b	NA	2.07772	1	2.20005	791.717	4070.57
hsa-mir-100	NA	2.1318	1	2.42378	178.61	1078.12
hsa-mir-323b	NA	2.15527	1	3.73773	3.81578	74.9299
hsa-mir-34c	NA	2.27472	1	2.62301	125.97	875.755
hsa-mir-196b	NA	2.28768	1	2.46123	496.657	3063.9
hsa-mir-299	NA	2.34628	1	5.15277	0	64.6122
hsa-mir-432	NA	2.37414	1	5.17924	0	44.1209
hsa-mir-134	NA	2.45461	1	4.25586	1.42874	59.9696
hsa-mir-708	NA	2.47879	1	3.82893	7.11123	130.914
hsa-mir-485	NA	2.67221	1	5.46397	0	69.4384
hsa-mir-382	NA	2.91919	1	5.70166	0	78.8243
hsa-mir-183	NA	2.98316	1	3.1608	345.132	3458.93
hsa-mir-182	NA	3.11675	1	3.17526	3292.97	33259.2
hsa-mir-136	NA	3.35487	1	4.12239	19.0789	395.255
14q(II-22)	NA	3.38005	1	4.92144	4.40696	197.957
hsa-mir-889	NA	3.40507	1	4.2018	18.4832	406.376
hsa-mir-493	NA	3.41177	1	4.95247	3.51566	161.373
14q(II-9)	NA	3.51516	1	6.28052	0	126.563
hsa-mir-411	NA	3.59807	1	4.13123	36.9389	744.03
hsa-mir-381	NA	3.63084	1	4.07084	72.3133	1383.48
hsa-mir-654	NA	3.71306	1	4.43253	21.8897	558.482
hsa-mir-409	NA	3.75513	1	4.30927	40.9271	935.248
hsa-mir-410	NA	3.76322	1	4.27537	48.2378	1071.4
hsa-mir-127	NA	4.3887	1	4.67203	140.856	4043.65

## Sheet: DvsF
# This file is generated by gfold V1.1.4 on Sun Jun 18 04:02:56 2017
# Normalization constants :
# D: CML-CP HSC CD34+CD38-CD26- (pool of samples)	9661920	1
# F: HD HSC CD34+ CD38-/dim (pool of samples)	13020302	1.02386
# The GFOLD value could be considered as a reliable log2 fold change.
# It is positive/negative if the gene is up/down regulated.
# A gene with zero GFOLD value should never be considered as
# differentially expressed. For a comprehensive description of
# GFOLD, please refer to the manual.
#GeneSymbol	GeneName	GFOLD(0.01)	E-FDR	log2fdc	1stRPKM	2ndRPKM
U43	NA	-6.16677	1	-6.20564	898295	9246.11
U105B	NA	-5.46472	1	-5.67156	16434.1	244.02
U102	NA	-5.1975	1	-5.2524	202026	4025.76
U73a	NA	-4.91991	1	-5.21441	7042.71	142.972
U29	NA	-4.67226	1	-4.70806	367465	10680.4
U83A	NA	-4.43516	1	-4.68657	4711.93	138.246
U83B	NA	-4.37496	1	-4.52652	12274.1	403.836
U34	NA	-4.29791	1	-4.50955	8615.51	286.266
snR39B	NA	-4.1763	1	-4.20965	282879	11614.8
U76	NA	-4.08643	1	-4.2019	20067.2	827.554
HBII-210	NA	-3.95996	1	-3.98996	275511	13173.2
HBII-13	NA	-3.93058	1	-4.04201	23211.6	1069.51
U8	NA	-3.87719	1	-4.05689	4353.81	198.22
U38A	NA	-3.79689	1	-3.8567	68395.4	3585.95
U75	NA	-3.74462	1	-3.8345	35041.3	1865.04
SNORD124	NA	-3.72498	1	-4.1154	1178.3	50.9559
HBII-95	NA	-3.64247	1	-3.94571	2224	108.804
hsa-mir-1304	NA	-3.63657	1	-4.44001	360.541	11.8159
U42B	NA	-3.61214	1	-3.75625	11435.9	641.937
U44	NA	-3.58836	1	-3.62099	224342	13852.6
hsa-mir-19a	NA	-3.47663	1	-3.51157	140073	9330.64
U65	NA	-3.40626	1	-3.55795	4439.88	285.909
U54	NA	-3.38173	1	-3.60394	4544.1	282.831
ACA25	NA	-3.38167	1	-3.74945	821.041	45.8526
U20	NA	-3.34471	1	-3.47952	9202.36	625.945
mgU6-47	NA	-3.29464	1	-3.55388	2079.58	133.812
ACA42	NA	-3.22084	1	-3.51304	1144.67	75.6568
HBII-135	NA	-3.18561	1	-3.33376	7593.71	571.289
U24	NA	-3.15287	1	-3.2029	61283.9	5055.69
U51	NA	-3.13517	1	-3.20039	38427.7	3175.26
hsa-mir-19b-1	NA	-3.08492	1	-3.10147	457386	40487.6
hsa-mir-19b-2	NA	-3.0391	1	-3.05575	397900	36355.9
HBII-180C	NA	-3.03074	1	-3.12846	11718.9	1017.44
U55	NA	-3.0295	1	-3.32051	1854.59	140.114
U30	NA	-2.88023	1	-2.9072	189372	19178.8
U58B	NA	-2.78846	1	-2.91343	9172.21	923.965
HBII-202	NA	-2.69791	1	-2.77104	22817.2	2538.77
U63	NA	-2.67995	1	-2.78957	10780.6	1183.67
U106	NA	-2.67792	1	-2.89588	2436.81	247.909
snR38A	NA	-2.63419	1	-2.92892	1463.36	145.073
HBII-420	NA	-2.57337	1	-2.66951	11124.9	1327.73
U96a	NA	-2.44265	1	-2.63038	3102.1	379.749
U72	NA	-2.41312	1	-3.19448	118.397	9.30947
hsa-mir-629	NA	-2.36923	1	-2.50735	4004.45	534.455
U17a	NA	-2.35576	1	-2.62314	519.995	63.8171
mgh28S-2411	NA	-2.3455	1	-2.39444	41634.3	6015.52
U53	NA	-2.33604	1	-2.54014	2290.25	298.351
U95	NA	-2.32743	1	-2.35706	125781	18652.2
HBII-115	NA	-2.31557	1	-3.64873	91.2674	4.88747
U59B	NA	-2.27516	1	-2.39071	6953.76	1006.63
ACA44	NA	-2.25469	1	-2.62725	410.86	50.0384
HBII-429	NA	-2.24963	1	-2.3002	34496.5	5320.64
U37	NA	-2.23101	1	-2.42553	2796.04	394.489
U3-4	NA	-2.22085	1	-2.34876	1909.73	284.561
U61	NA	-2.17719	1	-2.39008	2060.06	297.744
U3-2B	NA	-2.1758	1	-2.29665	2080	321.37
U41	NA	-2.10847	1	-2.53913	544.109	70.22
hsa-mir-362	NA	-2.06799	1	-2.15977	11214.5	1905.9
HBII-296B	NA	-2.06016	1	-2.1935	4058.13	673.367
snR38B	NA	-2.05104	1	-2.08119	76089.9	13661.1
SNORD125	NA	-2.02748	1	-2.35594	629.619	92.8038
U56	NA	-2.02571	1	-2.26168	1596.22	252.044
U59A	NA	-2.01393	1	-2.16085	3753.57	636.954
snR38C	NA	-2.01265	1	-2.11976	6523.03	1139.57
U107	NA	-1.98977	1	-2.62754	132.732	15.8297
U36C	NA	-1.96047	1	-2.20251	1531.18	251.869
U3-3	NA	-1.93286	1	-2.04176	2228.33	410.914
U99	NA	-1.93231	1	-2.47088	153.512	20.6183
U31	NA	-1.93146	1	-1.94995	228472	44927.7
hsa-mir-574	NA	-1.91588	1	-2.02778	4730.77	880.836
U57	NA	-1.90133	1	-1.92567	128189	25635.2
U17b	NA	-1.90094	1	-2.32259	172.162	25.8508
HBI-61	NA	-1.8811	1	-2.20139	328.522	53.9348
HBII-419	NA	-1.88093	1	-1.92179	48618.3	9748.27
hsa-mir-491	NA	-1.87605	1	-2.34068	346.229	51.2021
U68	NA	-1.86976	1	-3.61898	27.2366	1.15493
ACA53	NA	-1.84973	1	-2.36871	93.5632	13.5174
U71d	NA	-1.83166	1	-2.02598	1073.24	199.799
U104	NA	-1.77998	1	-1.79128	499135	109564
hsa-mir-504	NA	-1.77583	1	-3.42633	51.1261	2.77602
U79	NA	-1.76262	1	-2.2648	278.839	43.3712
hsa-mir-24-2	NA	-1.74539	1	-1.77651	71298.1	15810.9
U47	NA	-1.71834	1	-1.93344	1762.67	349.75
U3-2	NA	-1.69816	1	-1.77736	3673.98	814.042
U3	NA	-1.69081	1	-1.76667	3984.48	889.43
hsa-mir-185	NA	-1.67462	1	-1.78688	4835.43	1064
ACA26	NA	-1.61	1	-1.96957	315.311	60.7281
ACA37	NA	-1.59367	1	-3.17152	34.4997	2.38149
ACA7	NA	-1.54551	1	-1.63635	4043.91	987.942
U35B	NA	-1.53962	1	-1.89963	444.576	89.8946
U18A	NA	-1.53162	1	-1.61134	10310	2563.03
U109	NA	-1.44654	1	-2.89909	38.6191	3.43895
HBII-251	NA	-1.4255	1	-1.45653	59143.5	16372.4
ACA16	NA	-1.42112	1	-2.28194	57.9286	8.59737
hsa-mir-876	NA	-1.40762	1	-3.20394	33.2219	1.89637
hsa-mir-342	NA	-1.40262	1	-1.42759	68284.3	19286.1
hsa-mir-7-3	NA	-1.40141	1	-1.64197	713.203	173.156
hsa-mir-7-2	NA	-1.39637	1	-1.63612	716.026	174.553
ACA47	NA	-1.37626	1	-1.85181	114.569	23.8213
ACA14b	NA	-1.36052	1	-1.85656	145.665	30.1523
hsa-mir-874	NA	-1.34911	1	-1.525	1792.66	472.635
ACA41	NA	-1.34592	1	-3.14949	19.6021	1.16368
SNORD123	NA	-1.33942	1	-3.03402	45.8353	3.29156
U35A	NA	-1.32466	1	-1.80242	240.696	51.7975
ACA5c	NA	-1.30797	1	-2.08713	61.9484	10.6515
hsa-mir-1975	NA	-1.29619	1	-1.32364	70833.4	21500.8
hsa-mir-29b-2	NA	-1.29445	1	-1.34172	22244.6	6667.65
hsa-mir-29b-1	NA	-1.27909	1	-1.32668	21788.5	6599.38
U38B	NA	-1.27893	1	-1.39293	4561.46	1319.01
U71b	NA	-1.24246	1	-1.64667	196.498	47.3063
U18C	NA	-1.23933	1	-1.57354	577.741	146.728
hsa-mir-542	NA	-1.21184	1	-1.30466	4702.27	1445.8
U26	NA	-1.20762	1	-1.23915	51474.9	16566.9
ACA17	NA	-1.19971	1	-1.56453	242.017	61.789
HBII-239	NA	-1.19386	1	-1.27039	7691.43	2421.98
U50B	NA	-1.18757	1	-1.3421	2341.12	700.964
hsa-mir-548w	NA	-1.14793	1	-3.12148	22.3782	1.03788
hsa-mir-3184	NA	-1.09904	1	-1.13169	45618.3	15817.3
hsa-mir-423	NA	-1.09904	1	-1.13169	36397.5	12620.2
hsa-mir-1537	NA	-1.05194	1	-1.33334	804.239	241.741
U103	NA	-1.03076	1	-1.16699	2168.93	733.428
U103B	NA	-1.03076	1	-1.16699	2168.93	733.428
hsa-mir-320c-2	NA	-1.03067	1	-2.00802	111.779	19.9688
HBII-82B	NA	-1.02879	1	-1.11809	5189.23	1815.91
ACA3	NA	-1.01009	1	-1.40325	196.648	56.1254
mgh28S-2409	NA	-1.00523	1	-1.12292	3557.25	1240.42
hsa-mir-27a	NA	-0.997727	1	-1.01558	139196	52309.8
U21	NA	-0.99517	1	-1.13802	1862.98	642.721
hsa-mir-106b	NA	-0.964806	1	-1.00301	28698.3	10878.9
U89	NA	-0.961381	1	-1.49087	53.2829	14.2228
mgU12-22/U4-8	NA	-0.959929	1	-1.12067	328.689	114.749
U91	NA	-0.957735	1	-1.11864	1662.22	581.113
SNORD127	NA	-0.952785	1	-1.43737	196.167	54.4766
hsa-mir-1234	NA	-0.934469	1	-2.94091	17.2498	0.914323
U90	NA	-0.922447	1	-1.61898	26.0316	6.28389
SNORD121B	NA	-0.90589	1	-1.08582	1373	490.957
hsa-mir-652	NA	-0.904909	1	-0.991509	4625.78	1767.26
HBII-295	NA	-0.884946	1	-1.00158	2338.89	887.184
hsa-mir-320c-1	NA	-0.882566	1	-1.7889	62.3347	13.0914
HBII-166	NA	-0.875825	1	-1.27106	214.458	67.1162
ACA21	NA	-0.869298	1	-2.23565	35.0185	5.1972
HBII-289	NA	-0.867591	1	-1.16151	364.063	123.289
hsa-mir-425	NA	-0.862498	1	-0.893232	39806.7	16283.1
hsa-mir-326	NA	-0.855839	1	-0.973074	2574.4	996.015
HBII-296A	NA	-0.844378	1	-0.899194	11839.4	4822.74
hsa-mir-190b	NA	-0.828467	1	-1.05963	817.512	297.491
U101	NA	-0.811126	1	-0.867812	13758.3	5727.62
hsa-mir-210	NA	-0.810028	1	-1.04619	558.895	205.274
U23	NA	-0.788832	1	-1.14505	203.221	69.5152
ACA7B	NA	-0.7817	1	-0.942964	913.621	360.809
U16	NA	-0.773414	1	-1.10727	309.473	108.741
HBII-85-29	NA	-0.768446	1	-1.57244	73.0582	18.0713
hsa-mir-324	NA	-0.763363	1	-0.942542	1237	488.579
ACA18	NA	-0.762921	1	-1.29036	100.363	30.8376
ACA51	NA	-0.746432	1	-1.57007	44.6928	11.055
hsa-mir-4286	NA	-0.736812	1	-1.38047	97.9346	28.0786
hsa-mir-378	NA	-0.732635	1	-0.763439	49356.5	22090.2
hsa-mir-145	NA	-0.72974	1	-0.806017	6126.44	2661.93
U18B	NA	-0.706489	1	-0.789294	6484.96	2850.49
ACA10	NA	-0.684826	1	-2.73446	9.33826	0.577467
hsa-mir-202	NA	-0.684826	1	-3.73446	11.2908	0
hsa-mir-320d-2	NA	-0.663591	1	-1.53652	107.812	27.2011
hsa-mir-146a	NA	-0.662367	1	-0.707581	14899.7	6931.68
U15A	NA	-0.65707	1	-0.735984	3302.88	1506.48
hsa-mir-320a	NA	-0.651397	1	-0.69798	16875.4	7903.23
hsa-mir-1248	NA	-0.644088	1	-1.0275	214.809	79.7014
ACA20	NA	-0.636396	1	-1.80661	31.3634	6.40026
U60	NA	-0.598727	1	-0.757844	1452.73	652.364
ACA57	NA	-0.595188	1	-0.728041	1249.54	572.94
ACA46	NA	-0.592526	1	-1.23913	62.8661	19.9119
HBII-276	NA	-0.584829	1	-0.87957	480.726	198.071
hsa-mir-618	NA	-0.584721	1	-0.793657	721.325	315.833
U36B	NA	-0.58178	1	-0.746697	1572.89	711.781
U50	NA	-0.579054	1	-0.620913	22137.8	10936.8
U85	NA	-0.575238	1	-0.819399	158.071	67.9591
HBII-99	NA	-0.560247	1	-0.69809	1744.53	816.673
ACA58	NA	-0.554555	1	-1.04474	101.233	37
U80	NA	-0.537718	1	-0.727966	1065.51	488.389
hsa-mir-99b	NA	-0.533441	1	-0.656272	2779.69	1339.67
ACA19	NA	-0.525652	1	-2.03402	25.0662	4.20017
ACA31	NA	-0.523843	1	-1.02288	101.907	37.8108
hsa-mir-548s	NA	-0.512862	1	-2.14949	31.5546	4.68312
U93	NA	-0.496522	1	-0.63057	587.498	288.221
U88	NA	-0.478956	1	-0.638769	428.004	208.754
hsa-mir-590	NA	-0.466689	1	-0.616654	1322.01	654.806
U27	NA	-0.457178	1	-0.505058	16811.4	8999.83
hsa-mir-31	NA	-0.43771	1	-0.627358	1131.2	556.011
HBI-43	NA	-0.433261	1	-0.462694	13303.3	7334.21
U33	NA	-0.427474	1	-0.677082	567.375	269.274
hsa-mir-3065	NA	-0.42542	1	-0.490032	8357.22	4520.69
hsa-mir-338	NA	-0.42542	1	-0.490032	9854.04	5330.37
ACA33	NA	-0.412678	1	-1.84137	26.4584	5.1972
hsa-mir-584	NA	-0.412284	1	-0.599834	837.596	419.646
SNORD119	NA	-0.411191	1	-0.466933	10724.8	5895.11
hsa-mir-382	NA	-0.406372	1	-0.869787	190.656	78.8243
hsa-mir-320d-1	NA	-0.394793	1	-1.21844	105.655	33.6014
ACA54	NA	-0.331814	1	-0.533965	553.678	290.353
ACA67B	NA	-0.328125	1	-1.9271	19.0256	3.38837
U92	NA	-0.326015	1	-1.33658	28.4425	8.20797
U97	NA	-0.325472	1	-0.621256	230.322	113.582
ACA62	NA	-0.320749	1	-1.53652	25.6802	6.35214
mgh18S-121	NA	-0.317755	1	-0.388939	7262.19	4213.5
hsa-mir-18b	NA	-0.313236	1	-0.581504	552.481	280.169
U94	NA	-0.308338	1	-0.611783	225.885	112.121
hsa-mir-323b	NA	-0.306427	1	-0.770982	169.133	74.9299
hsa-mir-363	NA	-0.292971	1	-0.368337	6169.93	3631.25
hsa-mir-328	NA	-0.290228	1	-0.458432	1276.49	705.565
HBII-180A	NA	-0.286895	1	-0.484182	723.427	392.725
HBII-55	NA	-0.286143	1	-0.336492	13671.5	8226.13
HBII-438B	NA	-0.284623	1	-1.0615	80.3276	28.6579
U105	NA	-0.275517	1	-0.365988	3772.24	2223.68
hsa-mir-627	NA	-0.268682	1	-0.702565	160.05	74.4278
hsa-let-7i	NA	-0.267666	1	-0.282012	147455	92140
hsa-mir-3150	NA	-0.263798	1	-0.556437	407.528	210.249
hsa-mir-7-1	NA	-0.261121	1	-0.402363	1210	695.417
U87	NA	-0.249386	1	-0.311564	2395	1466.17
hsa-mir-193a	NA	-0.243575	1	-0.43488	832.697	467.801
ACA35	NA	-0.242492	1	-1.57458	19.3281	4.62669
U49A	NA	-0.239661	1	-0.420199	1153.07	654.449
HBII-438A	NA	-0.238021	1	-1.00705	80.3276	29.8042
hsa-mir-1979	NA	-0.222738	1	-1.03402	64.006	23.2431
HBII-336	NA	-0.21617	1	-0.234854	96957.7	62598.7
ACA43	NA	-0.215979	1	-0.673841	101.216	48.002
hsa-mir-505	NA	-0.212998	1	-0.362669	1389.84	821.062
hsa-mir-502	NA	-0.20984	1	-0.44303	574.059	320.608
hsa-mir-3136	NA	-0.209559	1	-0.873552	88.9031	36.4323
HBII-142	NA	-0.209419	1	-0.247686	22603.7	14464.3
hsa-mir-1277	NA	-0.204554	1	-0.489569	429.919	232.379
hsa-mir-139	NA	-0.18937	1	-0.712088	156.771	72.2853
E2	NA	-0.184492	1	-0.646993	86.6973	41.8926
HBII-85-5	NA	-0.157202	1	-1.11648	37.345	12.6686
HBII-85-7	NA	-0.157202	1	-1.11648	37.345	12.6686
hsa-mir-1976	NA	-0.149295	1	-0.903956	103.499	41.3555
hsa-mir-1249	NA	-0.138158	1	-0.493448	326.179	175.716
HBI-100	NA	-0.133803	1	-0.351206	381.653	227.209
HBII-82	NA	-0.113398	1	-0.68852	92.4885	43.3039
hsa-mir-103-1	NA	-0.112769	1	-0.125157	201161	140136
hsa-mir-103-1-as	NA	-0.112769	1	-0.125157	253074	176300
hsa-mir-107	NA	-0.105518	1	-0.141618	22933.4	15794.9
U58C	NA	-0.101526	1	-0.200127	3907.49	2584.13
mgU6-53	NA	-0.075316	1	-0.460025	166.168	91.6001
hsa-mir-432	NA	-0.0709389	1	-0.644974	91.3875	44.1209
hsa-mir-548j	NA	-0.0690544	1	-0.561646	101.651	52.1164
hsa-mir-2110	NA	-0.0606975	1	-0.349946	412.616	245.77
ACA52	NA	-0.0587797	1	-0.762714	44.0257	19.4874
hsa-mir-374a	NA	-0.043086	1	-0.0886447	15898.6	11359.4
hsa-mir-1288	NA	-0.0423683	1	-3.20394	11.0399	0
hsa-mir-660	NA	-0.0419425	1	-0.0925352	9581.67	6827.56
hsa-mir-29c	NA	-0.0304769	1	-0.0710877	16271.7	11768.3
hsa-mir-103-2-as	NA	-0.0282189	1	-0.0421032	195610	144344
hsa-mir-103-2	NA	-0.0272556	1	-0.0411344	155559	114867
hsa-mir-143	NA	-0.00409692	1	-0.0115389	394053	297005
U48	NA	-0.00258593	1	-0.0598	11228	8184.33
14q(0)	NA	0	1	0.965984	1.34414	2.99233
14q(I-1)	NA	0	1	-0.0340163	0	0
14q(I-2)	NA	0	1	-0.0340163	0	0
14q(I-3)	NA	0	1	2.55095	0	5.40867
14q(I-4)	NA	0	1	0.965984	0	1.03788
14q(I-5)	NA	0	1	-0.0340163	0	0
14q(I-6)	NA	0	1	1.55095	0	2.07576
14q(I-7)	NA	0	1	2.28791	0	4.04227
14q(I-8)	NA	0	1	0.61806	8.50677	10.521
14q(I-9)	NA	0	1	0.965984	1.45773	3.2452
14q(II-1)	NA	0	1	-2.35594	5.83093	0
14q(II-10)	NA	0	1	-1.03402	1.45773	0
14q(II-11)	NA	0	1	-0.0340163	0	0
14q(II-12)	NA	0	1	0.965984	4.19591	7.26516
14q(II-13)	NA	0	1	-0.0340163	0	0
14q(II-14)	NA	0	1	-0.0340163	0	0
14q(II-16)	NA	0	1	-0.0340163	0	0
14q(II-17)	NA	0	1	0.550946	1.39864	2.07576
14q(II-18)	NA	0	1	-0.0340163	0	0
14q(II-19)	NA	0	1	-0.0340163	0	0
14q(II-2)	NA	0	1	-0.0340163	0	0
14q(II-20)	NA	0	1	-2.03402	4.3732	0
14q(II-21)	NA	0	1	1.31962	11.6619	23.7982
14q(II-23)	NA	0	1	2.96598	0	7.57214
14q(II-25)	NA	0	1	-1.03402	1.45773	0
14q(II-27)	NA	0	1	-0.0340163	0	0
14q(II-28)	NA	0	1	0.381021	2.91547	3.2452
14q(II-29)	NA	0	1	-0.0340163	0	0
14q(II-3)	NA	0	1	1.28791	1.39864	4.15152
14q(II-30)	NA	0	1	-0.0340163	0	0
14q(II-31)	NA	0	1	-0.0340163	0	0
14q(II-4)	NA	0	1	-0.0340163	0	0
14q(II-5)	NA	0	1	-0.0340163	0	0
14q(II-6)	NA	0	1	-0.0340163	0	0
14q(II-7)	NA	0	1	-0.0340163	0	0
14q(II-8)	NA	0	1	-0.0340163	0	0
ACA1	NA	0	1	-0.0340163	7.96147	5.90793
ACA11	NA	0	1	-1.03402	7.45193	2.4577
ACA12	NA	0	1	-2.61898	3.98073	0
ACA13	NA	0	1	-1.17152	7.78189	2.30987
ACA14a	NA	0	1	-2.61898	3.86191	0
ACA15	NA	0	1	-0.0340163	1.55638	1.15493
ACA22	NA	0	1	-0.0340163	0.772381	0.573158
ACA23	NA	0	1	-1.44905	3.8333	0.812732
ACA27	NA	0	1	-1.49345	8.21421	1.82865
ACA28	NA	0	1	0.496498	6.57137	7.31458
ACA29	NA	0	1	-0.0340163	0	0
ACA2a	NA	0	1	1.38102	1.53332	3.98238
ACA2b	NA	0	1	-0.770982	6.79921	2.80303
ACA30	NA	0	1	-0.0340163	0	0
ACA32	NA	0	1	-0.49968	48.7558	26.0242
ACA34	NA	0	1	0.265544	18.8867	17.3788
ACA38	NA	0	1	-0.0340163	0	0
ACA39	NA	0	1	-1.25641	4.56614	1.12946
ACA4	NA	0	1	1.96598	0	1.68182
ACA40	NA	0	1	2.96598	0	4.23324
ACA45	NA	0	1	-0.084943	2513.32	1800.34
ACA49	NA	0	1	-0.618979	3.77734	1.68182
ACA5	NA	0	1	0.550946	2.31714	2.86579
ACA50	NA	0	1	-0.362639	81.4294	48.002
ACA55	NA	0	1	-0.226661	5.28827	3.36364
ACA56	NA	0	1	-0.618979	4.01159	1.78612
ACA59	NA	0	1	-0.0981466	14.9801	10.611
ACA59B	NA	0	1	-0.0981466	14.9801	10.611
ACA5b	NA	0	1	-0.0340163	0	0
ACA6	NA	0	1	-1.35594	2.7785	0.515457
ACA60	NA	0	1	0.0291776	50.2275	38.9663
ACA64	NA	0	1	-0.618979	11.4093	5.44274
ACA65	NA	0	1	-1.61898	10.3499	2.19438
ACA66	NA	0	1	-1.61898	1.59229	0
ACA67	NA	0	1	-0.0340163	0.761023	0.564729
ACA68	NA	0	1	-3.03402	5.24995	0
ACA8	NA	0	1	-0.0340163	9.67977	7.18303
ACA9	NA	0	1	-0.222778	81.7098	53.127
E3	NA	0	1	-0.407695	113.466	64.856
HBI-115	NA	0	1	-2.35594	2.99997	0
HBI-36	NA	0	1	-0.0340163	0	0
HBII-108	NA	0	1	-0.0340163	0	0
HBII-180B	NA	0	1	0.206992	245.41	215.365
HBII-234	NA	0	1	-0.299361	145.84	89.8946
HBII-240	NA	0	1	0.0616671	451.515	358.095
HBII-316	NA	0	1	0.0198621	762.87	587.673
HBII-437	NA	0	1	-0.0340163	0	0
HBII-52-1	NA	0	1	0.965984	0	0.936624
HBII-52-10	NA	0	1	0.965984	0	0.948187
HBII-52-11	NA	0	1	-0.0340163	0	0
HBII-52-12	NA	0	1	-0.0340163	0	0
HBII-52-13	NA	0	1	0.965984	0	0.936624
HBII-52-14	NA	0	1	0.965984	0	0.948187
HBII-52-15	NA	0	1	0.965984	0	0.948187
HBII-52-16	NA	0	1	0.965984	0	0.936624
HBII-52-17	NA	0	1	0.965984	0	0.936624
HBII-52-18	NA	0	1	0.965984	0	0.936624
HBII-52-19	NA	0	1	0.965984	0	0.936624
HBII-52-2	NA	0	1	-0.0340163	0	0
HBII-52-20	NA	0	1	-0.0340163	0	0
HBII-52-21	NA	0	1	0.965984	0	0.948187
HBII-52-22	NA	0	1	-0.0340163	0	0
HBII-52-23	NA	0	1	-0.0340163	0	0
HBII-52-25	NA	0	1	-0.0340163	0	0
HBII-52-26	NA	0	1	-0.0340163	0	0
HBII-52-29	NA	0	1	-0.0340163	0	0
HBII-52-3	NA	0	1	-0.0340163	0	0
HBII-52-30	NA	0	1	-0.0340163	0	0
HBII-52-31	NA	0	1	-0.0340163	0	0
HBII-52-32	NA	0	1	-0.0340163	0	0
HBII-52-33	NA	0	1	-0.0340163	0	0
HBII-52-34	NA	0	1	0.965984	0	0.936624
HBII-52-35	NA	0	1	-0.0340163	0	0
HBII-52-36	NA	0	1	-0.0340163	0	0
HBII-52-37	NA	0	1	-0.0340163	0	0
HBII-52-38	NA	0	1	0.965984	0	0.936624
HBII-52-39	NA	0	1	-0.0340163	0	0
HBII-52-4	NA	0	1	0.965984	0	0.936624
HBII-52-40	NA	0	1	-0.0340163	0	0
HBII-52-41	NA	0	1	-0.0340163	0	0
HBII-52-42	NA	0	1	0.965984	0	0.936624
HBII-52-43	NA	0	1	-0.0340163	0	0
HBII-52-44	NA	0	1	-0.0340163	0	0
HBII-52-48	NA	0	1	-0.0340163	0	0
HBII-52-5	NA	0	1	-0.0340163	0	0
HBII-52-6	NA	0	1	0.965984	0	0.936624
HBII-52-7	NA	0	1	-0.0340163	0	0
HBII-52-8	NA	0	1	-0.0340163	0	0
HBII-52-9	NA	0	1	-0.0340163	0	0
HBII-85-1	NA	0	1	-0.421039	35.211	19.7946
HBII-85-10	NA	0	1	-0.0340163	0	0
HBII-85-11	NA	0	1	1.55095	0	1.63411
HBII-85-12	NA	0	1	-0.0340163	0	0
HBII-85-13	NA	0	1	-0.0340163	0	0
HBII-85-14	NA	0	1	-0.263498	36.3348	22.8775
HBII-85-15	NA	0	1	0.431647	22.0211	22.8775
HBII-85-16	NA	0	1	1.77334	3.30316	10.6217
HBII-85-17	NA	0	1	0.217522	22.0211	19.6093
HBII-85-18	NA	0	1	2.55095	0	4.08527
HBII-85-19	NA	0	1	0.217522	22.0211	19.6093
HBII-85-2	NA	0	1	-0.256409	21.34	13.4603
HBII-85-20	NA	0	1	0.123525	27.5264	22.8775
HBII-85-21	NA	0	1	1.55095	0	1.63411
HBII-85-22	NA	0	1	0.229018	9.90949	8.9876
HBII-85-24	NA	0	1	-0.599613	39.6379	19.6093
HBII-85-25	NA	0	1	0.413443	11.0105	11.4388
HBII-85-27	NA	0	1	0.0590931	15.4148	12.2558
HBII-85-28	NA	0	1	-0.0340163	0	0
HBII-85-3	NA	0	1	0.316481	41.613	39.5892
HBII-85-4	NA	0	1	0.965984	1.05611	2.35112
HBII-85-6	NA	0	1	-0.178406	21.1223	14.1067
HBII-85-8	NA	0	1	0.204143	40.546	35.6303
HBII-85-9	NA	0	1	0.316481	41.613	39.5892
HBII-99B	NA	0	1	-0.187173	156.955	104.655
SNORA11B	NA	0	1	0.287912	2.40696	2.38149
SNORA11C	NA	0	1	1.55095	0	1.19075
SNORA11D	NA	0	1	1.96598	0	1.80007
SNORA11E	NA	0	1	0.965984	0	0.604749
SNORA38B	NA	0	1	-1.84137	4.74042	0.586283
SNORA84	NA	0	1	0.802485	10.1165	13.8592
SNORD121A	NA	0	1	-0.391568	93.1492	53.7622
U100	NA	0	1	1.55095	0	1.12121
U108	NA	0	1	-1.35594	2.8163	0.52247
U14A	NA	0	1	0.61806	14.7856	17.7238
U14B	NA	0	1	0.129482	26.9998	22.54
U15B	NA	0	1	0.0721831	101.372	81.0115
U19	NA	0	1	0.0954155	142.829	115.973
U19-2	NA	0	1	-0.0858552	42.6173	30.4954
U22	NA	0	1	0.05637	380.318	300.507
U32A	NA	0	1	0.135749	1344.14	1122.12
U32B	NA	0	1	-0.0340163	0	0
U42A	NA	0	1	0.0225673	890.449	687.256
U45A	NA	0	1	0.00208376	4329.5	3294.21
U64	NA	0	1	-0.329472	124.353	75.0837
U66	NA	0	1	0.061141	33.4621	26.5635
U67	NA	0	1	-1.35594	14.3539	3.92425
U70	NA	0	1	-0.457228	44.4663	24.4632
U70C	NA	0	1	-0.0340163	0	0
U70D	NA	0	1	-0.0340163	0	0
U70E	NA	0	1	-0.0340163	0	0
U70F	NA	0	1	-0.0340163	0	0
U70G	NA	0	1	-0.0340163	0	0
U71a	NA	0	1	0.0055121	26.2498	20.0356
U71c	NA	0	1	-1.84137	4.49996	0.556544
U73b	NA	0	1	-0.0340163	0	0
U83	NA	0	1	-0.0340163	0	0
U84	NA	0	1	-0.0340163	0	0
U86	NA	0	1	-0.426334	24.0696	13.3959
U96b	NA	0	1	-2.61898	7.18744	0
U98b	NA	0	1	-0.0340163	0	0
Z17B	NA	0	1	-0.101304	551.063	390.243
hTR	NA	0	1	0.140013	7.17694	6.02652
hsa-mir-1-1	NA	0	1	2.28791	0	4.32694
hsa-mir-1-2	NA	0	1	1.96598	0	2.7107
hsa-mir-105-1	NA	0	1	-0.0340163	0	0
hsa-mir-105-2	NA	0	1	-0.0340163	0	0
hsa-mir-1178	NA	0	1	-0.0340163	0	0
hsa-mir-1179	NA	0	1	0.550946	5.68676	6.75192
hsa-mir-1181	NA	0	1	1.55095	0	1.89637
hsa-mir-1182	NA	0	1	-0.0340163	0	0
hsa-mir-1183	NA	0	1	-0.0340163	0	0
hsa-mir-1184-1	NA	0	1	-0.0340163	0	0
hsa-mir-1184-2	NA	0	1	-0.0340163	0	0
hsa-mir-1184-3	NA	0	1	-0.0340163	0	0
hsa-mir-1185-1	NA	0	1	0.859069	7.22087	10.7167
hsa-mir-1185-2	NA	0	1	0.287912	3.61043	3.57224
hsa-mir-1193	NA	0	1	-0.0340163	0	0
hsa-mir-1197	NA	0	1	1.18838	2.35225	5.23658
hsa-mir-1200	NA	0	1	-0.0340163	0	0
hsa-mir-1202	NA	0	1	-0.0340163	0	0
hsa-mir-1203	NA	0	1	-0.0340163	0	0
hsa-mir-1204	NA	0	1	-0.0340163	0	0
hsa-mir-1205	NA	0	1	-0.0340163	0	0
hsa-mir-1206	NA	0	1	-0.0340163	0	0
hsa-mir-1207	NA	0	1	-0.0340163	0	0
hsa-mir-1208	NA	0	1	-0.0340163	0	0
hsa-mir-122	NA	0	1	-0.0340163	0	0
hsa-mir-1224	NA	0	1	-0.0340163	0	0
hsa-mir-1225	NA	0	1	0.550946	1.14999	1.70674
hsa-mir-1226	NA	0	1	0.135909	9.65991	8.19233
hsa-mir-1227	NA	0	1	-0.0340163	19.9941	14.837
hsa-mir-1228	NA	0	1	-1.03402	7.08898	2.1042
hsa-mir-1229	NA	0	1	-1.84137	19.4998	3.33927
hsa-mir-1231	NA	0	1	-0.0340163	0	0
hsa-mir-1233-1	NA	0	1	-0.0340163	0	0
hsa-mir-1233-2	NA	0	1	-0.0340163	0	0
hsa-mir-1236	NA	0	1	-0.0340163	0	0
hsa-mir-1237	NA	0	1	-0.0340163	0	0
hsa-mir-1238	NA	0	1	-1.03402	1.24698	0
hsa-mir-124-1	NA	0	1	-0.0340163	0	0
hsa-mir-124-2	NA	0	1	-0.0340163	0	0
hsa-mir-124-3	NA	0	1	-0.0340163	0	0
hsa-mir-1243	NA	0	1	-0.0340163	0	0
hsa-mir-1244-1	NA	0	1	-0.0340163	0	0
hsa-mir-1244-2	NA	0	1	-0.0340163	0	0
hsa-mir-1244-3	NA	0	1	-0.0340163	0	0
hsa-mir-1245	NA	0	1	-0.0340163	0	0
hsa-mir-1246	NA	0	1	-1.03402	4.25339	1.0521
hsa-mir-1247	NA	0	1	-1.03402	0.761023	0
hsa-mir-1250	NA	0	1	-0.960016	16.4866	6.11706
hsa-mir-1251	NA	0	1	-0.0340163	0	0
hsa-mir-1252	NA	0	1	0.965984	1.59229	3.54476
hsa-mir-1253	NA	0	1	-0.0340163	0	0
hsa-mir-1254	NA	0	1	0.287912	3.201	3.16714
hsa-mir-1255b-1	NA	0	1	-0.0340163	0	0
hsa-mir-1255b-2	NA	0	1	-0.0340163	0	0
hsa-mir-1256	NA	0	1	0.850507	10.4369	14.8443
hsa-mir-1257	NA	0	1	-0.0340163	0	0
hsa-mir-1258	NA	0	1	-0.0340163	0	0
hsa-mir-1259	NA	0	1	-0.197515	129.607	85.7981
hsa-mir-1260	NA	0	1	-0.0340163	0	0
hsa-mir-1260b	NA	0	1	1.38102	2.32582	6.0407
hsa-mir-1261	NA	0	1	-0.0340163	0	0
hsa-mir-1262	NA	0	1	-1.61898	18.9192	4.1292
hsa-mir-1263	NA	0	1	-0.0340163	0	0
hsa-mir-1264	NA	0	1	-0.0340163	0	0
hsa-mir-1265	NA	0	1	-0.0340163	0	0
hsa-mir-1266	NA	0	1	-1.25641	7.39279	1.82865
hsa-mir-1267	NA	0	1	-0.0340163	0	0
hsa-mir-1268	NA	0	1	-0.0340163	0	0
hsa-mir-1269	NA	0	1	-0.0340163	0	0
hsa-mir-1271	NA	0	1	0.913516	15.6452	23.2196
hsa-mir-1272	NA	0	1	-0.0340163	0	0
hsa-mir-1273	NA	0	1	-0.0340163	0	0
hsa-mir-1273c	NA	0	1	1.96598	0	2.99233
hsa-mir-1273d	NA	0	1	-0.0340163	0	0
hsa-mir-1274a	NA	0	1	1.96598	0	3.2452
hsa-mir-1275	NA	0	1	1.55095	0	1.92008
hsa-mir-1276	NA	0	1	-0.0340163	0	0
hsa-mir-1279	NA	0	1	-0.0340163	0	0
hsa-mir-1280	NA	0	1	-0.0340163	0	0
hsa-mir-1281	NA	0	1	-0.0340163	0	0
hsa-mir-1282	NA	0	1	-1.61898	2.04949	0
hsa-mir-1283-1	NA	0	1	-0.0340163	0	0
hsa-mir-1283-2	NA	0	1	-0.0340163	0	0
hsa-mir-1284	NA	0	1	0.813981	3.44997	5.12021
hsa-mir-1285-2	NA	0	1	-0.0340163	0	0
hsa-mir-1286	NA	0	1	1.55095	1.32691	4.92328
hsa-mir-1289-1	NA	0	1	3.13591	0	4.26684
hsa-mir-1289-2	NA	0	1	-0.0340163	0	0
hsa-mir-129-1	NA	0	1	-0.159547	15.8124	10.6671
hsa-mir-129-2	NA	0	1	0.117987	9.19992	7.68031
hsa-mir-1290	NA	0	1	-0.0340163	0	0
hsa-mir-1291	NA	0	1	0.451411	22.6032	23.8355
hsa-mir-1292	NA	0	1	0.550946	7.84084	9.30947
hsa-mir-1293	NA	0	1	-0.0340163	0	0
hsa-mir-1294	NA	0	1	-0.581504	26.9681	13.5217
hsa-mir-1295	NA	0	1	-2.03402	3.93035	0
hsa-mir-1297	NA	0	1	-0.0340163	0	0
hsa-mir-1298	NA	0	1	-0.618979	4.62049	2.05723
hsa-mir-1299	NA	0	1	-0.0340163	0	0
hsa-mir-1301	NA	0	1	0.190024	156.511	135.81
hsa-mir-1302-1	NA	0	1	-0.0340163	0	0
hsa-mir-1302-10	NA	0	1	-0.0340163	0	0
hsa-mir-1302-11	NA	0	1	-0.0340163	0	0
hsa-mir-1302-2	NA	0	1	-0.0340163	0	0
hsa-mir-1302-3	NA	0	1	-0.0340163	0	0
hsa-mir-1302-4	NA	0	1	-0.0340163	0	0
hsa-mir-1302-5	NA	0	1	-0.0340163	0	0
hsa-mir-1302-6	NA	0	1	-0.0340163	0	0
hsa-mir-1302-7	NA	0	1	-0.0340163	0	0
hsa-mir-1302-8	NA	0	1	-0.0340163	0	0
hsa-mir-1302-9	NA	0	1	-0.0340163	0	0
hsa-mir-1303	NA	0	1	1.42542	3.61043	8.9306
hsa-mir-1305	NA	0	1	-0.0340163	0	0
hsa-mir-1308	NA	0	1	-1.03402	1.91665	0
hsa-mir-1321	NA	0	1	-0.0340163	0	0
hsa-mir-1322	NA	0	1	-0.0340163	0	0
hsa-mir-1323	NA	0	1	-0.0340163	0	0
hsa-mir-1324	NA	0	1	-0.0340163	0	0
hsa-mir-133a-1	NA	0	1	-0.200666	63.5108	41.8926
hsa-mir-133a-2	NA	0	1	-0.230413	54.7936	35.3897
hsa-mir-133b	NA	0	1	0.550946	0.86974	1.29081
hsa-mir-134	NA	0	1	0.3977	59.5474	59.9696
hsa-mir-135a-1	NA	0	1	1.28791	1.14999	3.41347
hsa-mir-135a-2	NA	0	1	0.381021	2.06998	2.30409
hsa-mir-135b	NA	0	1	-1.17152	10.67	3.16714
hsa-mir-137	NA	0	1	-0.0340163	0	0
hsa-mir-138-1	NA	0	1	-0.203941	17.7726	11.6368
hsa-mir-138-2	NA	0	1	0.172435	14.7856	12.8005
hsa-mir-1469	NA	0	1	-0.0340163	0	0
hsa-mir-147	NA	0	1	-0.0340163	0	0
hsa-mir-1470	NA	0	1	-0.0340163	0	0
hsa-mir-1471	NA	0	1	-0.0340163	0	0
hsa-mir-147b	NA	0	1	0.685876	20.6998	25.9211
hsa-mir-149	NA	0	1	-0.618979	2.32582	0.862956
hsa-mir-152	NA	0	1	-0.110579	528.202	371.657
hsa-mir-1538	NA	0	1	-0.118905	57.688	40.2902
hsa-mir-1539	NA	0	1	0.965984	0	1.53606
hsa-mir-154	NA	0	1	-0.0340163	11.0892	8.22891
hsa-mir-181d	NA	0	1	-0.124256	834.036	581.349
hsa-mir-1825	NA	0	1	-0.0340163	0	0
hsa-mir-1827	NA	0	1	-0.0340163	0	0
hsa-mir-184	NA	0	1	-1.03402	1.23213	0
hsa-mir-187	NA	0	1	-1.17152	19.9402	6.34154
hsa-mir-190	NA	0	1	-0.197515	169.251	112.042
hsa-mir-1909	NA	0	1	-1.03402	1.29374	0
hsa-mir-1910	NA	0	1	1.84045	2.58748	9.60039
hsa-mir-1911	NA	0	1	-0.0340163	0	0
hsa-mir-1912	NA	0	1	-1.03402	1.29374	0
hsa-mir-1913	NA	0	1	0.480557	7.76243	8.64035
hsa-mir-1914	NA	0	1	-0.0340163	1.29374	0.960039
hsa-mir-1915	NA	0	1	-0.0340163	0	0
hsa-mir-193b	NA	0	1	0.147313	138.414	116.593
hsa-mir-196a-1	NA	0	1	1.28791	7.39279	15.3606
hsa-mir-196a-2	NA	0	1	0.550946	2.8227	3.49105
hsa-mir-1972-1	NA	0	1	-1.03402	1.34414	0
hsa-mir-1972-2	NA	0	1	-1.03402	1.34414	0
hsa-mir-1973	NA	0	1	-0.0340163	0	0
hsa-mir-198	NA	0	1	-0.0340163	0	0
hsa-mir-200a	NA	0	1	0.349312	51.7495	50.3487
hsa-mir-200b	NA	0	1	0.748392	26.1471	33.9551
hsa-mir-203	NA	0	1	0.451411	3.7636	4.18926
hsa-mir-204	NA	0	1	-0.960016	16.9362	6.28389
hsa-mir-205	NA	0	1	-0.0340163	0	0
hsa-mir-2052	NA	0	1	-0.0340163	0	0
hsa-mir-2053	NA	0	1	-0.0340163	0	0
hsa-mir-2054	NA	0	1	-0.0340163	0	0
hsa-mir-206	NA	0	1	-0.0340163	0	0
hsa-mir-208a	NA	0	1	-0.0340163	0	0
hsa-mir-208b	NA	0	1	-0.0340163	0	0
hsa-mir-211	NA	0	1	-0.770982	3.7636	1.39642
hsa-mir-2113	NA	0	1	-0.0340163	0	0
hsa-mir-2114	NA	0	1	1.28791	1.29374	3.84016
hsa-mir-2116	NA	0	1	0.287912	3.88122	3.84016
hsa-mir-2117	NA	0	1	-0.0340163	0	0
hsa-mir-212	NA	0	1	0.277928	26.3452	24.4374
hsa-mir-214	NA	0	1	0.773339	2.8227	4.18926
hsa-mir-216a	NA	0	1	1.96598	0	2.09463
hsa-mir-216b	NA	0	1	-1.03402	1.26218	0
hsa-mir-217	NA	0	1	0.381021	1.8818	2.09463
hsa-mir-218-1	NA	0	1	0.229018	17.8771	16.0588
hsa-mir-218-2	NA	0	1	-0.10113	19.7589	13.9642
hsa-mir-219-1	NA	0	1	-0.0340163	0	0
hsa-mir-219-2	NA	0	1	0.485358	30.943	33.255
hsa-mir-220a	NA	0	1	-0.0340163	0	0
hsa-mir-220b	NA	0	1	-0.0340163	0	0
hsa-mir-220c	NA	0	1	-0.0340163	0	0
hsa-mir-2276	NA	0	1	1.55095	0	1.72591
hsa-mir-2278	NA	0	1	-0.449054	3.23435	1.60007
hsa-mir-23a	NA	0	1	0.0025622	22360.1	17018.7
hsa-mir-2861	NA	0	1	-0.0340163	0	0
hsa-mir-2909	NA	0	1	-0.0340163	0	0
hsa-mir-296	NA	0	1	-0.529974	69.8619	36.4815
hsa-mir-297	NA	0	1	-0.0340163	0	0
hsa-mir-298	NA	0	1	-0.0340163	0	0
hsa-mir-300	NA	0	1	-0.0340163	0	0
hsa-mir-302a	NA	0	1	-0.0340163	0	0
hsa-mir-302b	NA	0	1	-0.0340163	0	0
hsa-mir-302c	NA	0	1	-0.0340163	0	0
hsa-mir-302d	NA	0	1	-0.0340163	0	0
hsa-mir-302e	NA	0	1	-0.0340163	0	0
hsa-mir-302f	NA	0	1	-0.0340163	0	0
hsa-mir-3115	NA	0	1	0.965984	0	1.12946
hsa-mir-3116-1	NA	0	1	1.55095	2.79727	8.30304
hsa-mir-3116-2	NA	0	1	1.55095	3.04409	9.03566
hsa-mir-3117	NA	0	1	0.965984	0	0.984655
hsa-mir-3118-1	NA	0	1	-0.0340163	0	0
hsa-mir-3118-2	NA	0	1	-0.0340163	0	0
hsa-mir-3118-3	NA	0	1	-0.0340163	0	0
hsa-mir-3118-4	NA	0	1	-0.0340163	0	0
hsa-mir-3118-5	NA	0	1	-0.0340163	0	0
hsa-mir-3118-6	NA	0	1	-0.0340163	0	0
hsa-mir-3119-1	NA	0	1	-0.0340163	0	0
hsa-mir-3119-2	NA	0	1	-0.0340163	0	0
hsa-mir-3120	NA	0	1	0.773339	3.8333	5.68912
hsa-mir-3121	NA	0	1	0.965984	1.34414	2.99233
hsa-mir-3122	NA	0	1	-0.0340163	0	0
hsa-mir-3123	NA	0	1	-0.0340163	0	0
hsa-mir-3124	NA	0	1	-1.25641	9.26857	2.29263
hsa-mir-3125	NA	0	1	-1.03402	1.32691	0
hsa-mir-3126	NA	0	1	-0.0340163	0	0
hsa-mir-3127	NA	0	1	-0.412528	16.342	9.09511
hsa-mir-3128	NA	0	1	0.425415	10.9772	11.6368
hsa-mir-3129	NA	0	1	-0.0340163	0	0
hsa-mir-3131	NA	0	1	0.965984	0	1.2191
hsa-mir-3132	NA	0	1	-0.0340163	0	0
hsa-mir-3133	NA	0	1	0.773339	3.98073	5.90793
hsa-mir-3134	NA	0	1	0.965984	2.79727	5.1894
hsa-mir-3135	NA	0	1	-0.0340163	0	0
hsa-mir-3137	NA	0	1	-0.0340163	0	0
hsa-mir-3138	NA	0	1	-0.927101	15.1462	5.61974
hsa-mir-3139	NA	0	1	-1.03402	1.36183	0
hsa-mir-3140	NA	0	1	0.550946	1.14999	1.70674
hsa-mir-3141	NA	0	1	-1.03402	1.69671	0
hsa-mir-3142	NA	0	1	-1.03402	1.26218	0
hsa-mir-3143	NA	0	1	0.676477	16.4284	20.7247
hsa-mir-3144	NA	0	1	-0.0340163	1.31012	0.972191
hsa-mir-3145	NA	0	1	0.965984	1.26218	2.80987
hsa-mir-3146	NA	0	1	0.965984	0	0.972191
hsa-mir-3147	NA	0	1	-0.0340163	0	0
hsa-mir-3148	NA	0	1	-0.0340163	0	0
hsa-mir-3149	NA	0	1	1.96598	0	2.77602
hsa-mir-3151	NA	0	1	-0.0340163	0	0
hsa-mir-3152	NA	0	1	-0.0340163	0	0
hsa-mir-3153	NA	0	1	-0.0340163	0	0
hsa-mir-3154	NA	0	1	-0.396586	20.9462	11.8862
hsa-mir-3156-1	NA	0	1	-0.0340163	0	0
hsa-mir-3156-2	NA	0	1	-0.0340163	0	0
hsa-mir-3156-3	NA	0	1	-0.0340163	0	0
hsa-mir-3157	NA	0	1	0.307021	35.3115	33.4319
hsa-mir-3159	NA	0	1	2.96598	0	7.26516
hsa-mir-3160-1	NA	0	1	0.773339	8.52345	11.7464
hsa-mir-3160-2	NA	0	1	0.773339	8.94437	12.3264
hsa-mir-3161	NA	0	1	0.550946	1.34414	1.99489
hsa-mir-3162	NA	0	1	-2.03402	3.78655	0
hsa-mir-3163	NA	0	1	1.55095	0	2.1042
hsa-mir-3164	NA	0	1	-1.03402	1.24698	0
hsa-mir-3165	NA	0	1	0.702949	2.75998	4.09617
hsa-mir-3166	NA	0	1	0.965984	0	0.834817
hsa-mir-3167	NA	0	1	-0.0340163	0	0
hsa-mir-3168	NA	0	1	-0.0340163	0	0
hsa-mir-3169	NA	0	1	-0.0340163	0	0
hsa-mir-3170	NA	0	1	-0.0340163	0	0
hsa-mir-3171	NA	0	1	-0.0340163	0	0
hsa-mir-3172	NA	0	1	-0.0340163	5.24046	3.88877
hsa-mir-3173	NA	0	1	-0.788904	39.5732	16.9419
hsa-mir-3174	NA	0	1	0.0728989	14.2757	11.4763
hsa-mir-3175	NA	0	1	-0.0340163	0	0
hsa-mir-3177	NA	0	1	-0.618979	6.31092	2.80987
hsa-mir-3178	NA	0	1	-0.0340163	0	0
hsa-mir-3179-1	NA	0	1	-1.29705	13.5535	3.65729
hsa-mir-3179-2	NA	0	1	-1.29705	13.5535	3.65729
hsa-mir-3179-3	NA	0	1	-1.03402	11.0892	3.65729
hsa-mir-3180-1	NA	0	1	-0.770982	4.40422	1.63411
hsa-mir-3180-2	NA	0	1	-0.770982	4.7045	1.74553
hsa-mir-3180-3	NA	0	1	-0.449054	3.30316	1.63411
hsa-mir-3181	NA	0	1	-0.841371	8.50677	3.15629
hsa-mir-3182	NA	0	1	-0.0340163	0	0
hsa-mir-3183	NA	0	1	-0.0340163	0	0
hsa-mir-3185	NA	0	1	-0.0340163	0	0
hsa-mir-3186	NA	0	1	-1.03402	8.52345	2.7107
hsa-mir-3187	NA	0	1	0.702949	2.95712	4.38875
hsa-mir-3188	NA	0	1	-2.03402	3.65291	0
hsa-mir-3189	NA	0	1	-0.0340163	0	0
hsa-mir-3190	NA	0	1	-1.61898	21.9936	4.8002
hsa-mir-3191	NA	0	1	-1.71209	20.4275	4.04227
hsa-mir-3192	NA	0	1	-1.25641	8.06486	1.99489
hsa-mir-3193	NA	0	1	-0.0340163	0	0
hsa-mir-3194	NA	0	1	0.129482	34.0271	28.4066
hsa-mir-3195	NA	0	1	-0.0340163	0	0
hsa-mir-3196	NA	0	1	-0.0340163	0	0
hsa-mir-3197	NA	0	1	-0.0340163	0	0
hsa-mir-3198	NA	0	1	-0.0340163	0	0
hsa-mir-3199-1	NA	0	1	-0.686093	11.7613	5.23658
hsa-mir-3199-2	NA	0	1	-0.396586	9.62782	5.35836
hsa-mir-3201	NA	0	1	-0.0340163	0	0
hsa-mir-3202-1	NA	0	1	0.381021	14.0554	14.2228
hsa-mir-3202-2	NA	0	1	0.381021	14.4113	14.5829
hsa-mir-320b-1	NA	0	1	-0.0817489	441.509	316.934
hsa-mir-320b-2	NA	0	1	-0.00588048	341.997	258.793
hsa-mir-320e	NA	0	1	-1.03402	1.95281	0
hsa-mir-323	NA	0	1	0.866448	16.8487	24.1126
hsa-mir-325	NA	0	1	-0.0340163	0	0
hsa-mir-329-1	NA	0	1	1.55095	3.88122	10.5604
hsa-mir-329-2	NA	0	1	1.55095	3.6964	10.0576
hsa-mir-339	NA	0	1	0.0670412	2502.7	1991.98
hsa-mir-33a	NA	0	1	0.202476	478.496	418.521
hsa-mir-346	NA	0	1	-0.0340163	0	0
hsa-mir-34a	NA	0	1	-0.257981	143.017	90.7673
hsa-mir-367	NA	0	1	-0.0340163	0	0
hsa-mir-370	NA	0	1	0.891983	12.4199	18.4328
hsa-mir-372	NA	0	1	-0.0340163	0	0
hsa-mir-373	NA	0	1	-0.0340163	0	0
hsa-mir-375	NA	0	1	1.84045	3.23435	12.0005
hsa-mir-376a-1	NA	0	1	0.743591	9.13227	12.424
hsa-mir-376a-2	NA	0	1	0.550946	6.46869	7.68031
hsa-mir-376b	NA	0	1	-0.116478	17.5948	12.2885
hsa-mir-377	NA	0	1	0.23517	56.9995	51.2021
hsa-mir-378b	NA	0	1	-0.0340163	0	0
hsa-mir-378c	NA	0	1	0.106201	1726.26	1411.85
hsa-mir-383	NA	0	1	-0.0340163	0	0
hsa-mir-384	NA	0	1	-0.0340163	0	0
hsa-mir-412	NA	0	1	0.743591	6.82412	9.28389
hsa-mir-422a	NA	0	1	-0.0340163	0	0
hsa-mir-4251	NA	0	1	-0.0340163	0	0
hsa-mir-4252	NA	0	1	-0.0340163	0	0
hsa-mir-4253	NA	0	1	-0.0340163	0	0
hsa-mir-4254	NA	0	1	-0.0340163	0	0
hsa-mir-4255	NA	0	1	-0.0340163	0	0
hsa-mir-4256	NA	0	1	-0.0340163	0	0
hsa-mir-4257	NA	0	1	-0.0340163	0	0
hsa-mir-4258	NA	0	1	-0.0340163	0	0
hsa-mir-4259	NA	0	1	-0.0340163	0	0
hsa-mir-4260	NA	0	1	-0.0340163	0	0
hsa-mir-4261	NA	0	1	-0.0340163	0	0
hsa-mir-4262	NA	0	1	-0.0340163	0	0
hsa-mir-4263	NA	0	1	-0.0340163	0	0
hsa-mir-4264	NA	0	1	-0.0340163	0	0
hsa-mir-4265	NA	0	1	-0.0340163	0	0
hsa-mir-4266	NA	0	1	-0.0340163	0	0
hsa-mir-4267	NA	0	1	-0.0340163	0	0
hsa-mir-4268	NA	0	1	-0.0340163	0	0
hsa-mir-4269	NA	0	1	-0.0340163	0	0
hsa-mir-4270	NA	0	1	-0.0340163	0	0
hsa-mir-4271	NA	0	1	-0.0340163	0	0
hsa-mir-4272	NA	0	1	-0.0340163	0	0
hsa-mir-4273	NA	0	1	-0.0340163	0	0
hsa-mir-4274	NA	0	1	-0.0340163	0	0
hsa-mir-4275	NA	0	1	-0.0340163	0	0
hsa-mir-4276	NA	0	1	-0.0340163	0	0
hsa-mir-4277	NA	0	1	-0.0340163	0	0
hsa-mir-4278	NA	0	1	-0.0340163	0	0
hsa-mir-4279	NA	0	1	-0.0340163	0	0
hsa-mir-4280	NA	0	1	-0.0340163	0	0
hsa-mir-4281	NA	0	1	-0.0340163	0	0
hsa-mir-4282	NA	0	1	-0.0340163	0	0
hsa-mir-4283-1	NA	0	1	-0.0340163	0	0
hsa-mir-4283-2	NA	0	1	-0.0340163	0	0
hsa-mir-4284	NA	0	1	-0.0340163	0	0
hsa-mir-4285	NA	0	1	-0.0340163	0	0
hsa-mir-4287	NA	0	1	-0.0340163	0	0
hsa-mir-4288	NA	0	1	-0.0340163	0	0
hsa-mir-4289	NA	0	1	-0.0340163	0	0
hsa-mir-429	NA	0	1	1.62895	6.23488	16.6561
hsa-mir-4290	NA	0	1	-0.0340163	0	0
hsa-mir-4291	NA	0	1	-0.0340163	0	0
hsa-mir-4292	NA	0	1	-1.03402	1.54476	0
hsa-mir-4293	NA	0	1	-0.0340163	0	0
hsa-mir-4294	NA	0	1	-0.0340163	0	0
hsa-mir-4295	NA	0	1	-0.0340163	0	0
hsa-mir-4296	NA	0	1	-0.0340163	0	0
hsa-mir-4297	NA	0	1	-0.0340163	0	0
hsa-mir-4298	NA	0	1	-0.0340163	0	0
hsa-mir-4299	NA	0	1	-0.0340163	0	0
hsa-mir-4300	NA	0	1	-0.0340163	0	0
hsa-mir-4301	NA	0	1	-0.0340163	0	0
hsa-mir-4302	NA	0	1	-0.0340163	0	0
hsa-mir-4303	NA	0	1	-0.0340163	0	0
hsa-mir-4304	NA	0	1	-0.0340163	0	0
hsa-mir-4305	NA	0	1	-0.0340163	0	0
hsa-mir-4306	NA	0	1	-0.0340163	0	0
hsa-mir-4307	NA	0	1	-0.0340163	0	0
hsa-mir-4308	NA	0	1	-0.0340163	0	0
hsa-mir-4309	NA	0	1	-0.0340163	0	0
hsa-mir-431	NA	0	1	0.102305	99.8675	81.5191
hsa-mir-4310	NA	0	1	-0.0340163	0	0
hsa-mir-4311	NA	0	1	-0.0340163	0	0
hsa-mir-4312	NA	0	1	-0.0340163	0	0
hsa-mir-4313	NA	0	1	-1.03402	1.02474	0
hsa-mir-4314	NA	0	1	-0.0340163	0	0
hsa-mir-4315-1	NA	0	1	-0.0340163	0	0
hsa-mir-4315-2	NA	0	1	-0.0340163	0	0
hsa-mir-4316	NA	0	1	-0.0340163	0	0
hsa-mir-4317	NA	0	1	-0.0340163	0	0
hsa-mir-4318	NA	0	1	-0.0340163	0	0
hsa-mir-4319	NA	0	1	-0.0340163	0	0
hsa-mir-4320	NA	0	1	-0.0340163	0	0
hsa-mir-4321	NA	0	1	-0.0340163	0	0
hsa-mir-4322	NA	0	1	-0.0340163	0	0
hsa-mir-4323	NA	0	1	-1.03402	1.49999	0
hsa-mir-4324	NA	0	1	-0.0340163	0	0
hsa-mir-4325	NA	0	1	-0.0340163	0	0
hsa-mir-4326	NA	0	1	0.92018	26.3133	39.0524
hsa-mir-4327	NA	0	1	-0.0340163	0	0
hsa-mir-4328	NA	0	1	-0.0340163	0	0
hsa-mir-4329	NA	0	1	-0.0340163	0	0
hsa-mir-433	NA	0	1	1.55095	5.56447	14.0393
hsa-mir-4330	NA	0	1	-0.0340163	0	0
hsa-mir-448	NA	0	1	-0.0340163	0	0
hsa-mir-449a	NA	0	1	1.55095	0	1.68798
hsa-mir-449b	NA	0	1	0.965984	0	0.791785
hsa-mir-449c	NA	0	1	-0.0340163	3.37497	2.50445
hsa-mir-452	NA	0	1	1.05345	8.52345	14.4571
hsa-mir-455	NA	0	1	1.55095	6.46869	16.0007
hsa-mir-466	NA	0	1	-1.03402	1.23213	0
hsa-mir-483	NA	0	1	-0.0340163	0	0
hsa-mir-485	NA	0	1	0.359648	70.8898	69.4384
hsa-mir-487a	NA	0	1	1.08146	6.46869	11.5205
hsa-mir-488	NA	0	1	-0.0340163	0	0
hsa-mir-489	NA	0	1	1.96598	0	2.74297
hsa-mir-490	NA	0	1	0.965984	3.23435	5.40022
hsa-mir-492	NA	0	1	-0.0340163	0	0
hsa-mir-494	NA	0	1	0.246092	16.611	15.171
hsa-mir-495	NA	0	1	0.576037	22.7193	26.2255
hsa-mir-496	NA	0	1	-0.712088	15.2205	6.77675
hsa-mir-498	NA	0	1	-0.0340163	0	0
hsa-mir-499	NA	0	1	0.550946	17.8154	20.1451
hsa-mir-500b	NA	0	1	0.184994	78.6069	68.0534
hsa-mir-503	NA	0	1	0.455369	74.3444	77.8849
hsa-mir-506	NA	0	1	-0.0340163	0	0
hsa-mir-507	NA	0	1	0.965984	0	0.817055
hsa-mir-508	NA	0	1	-0.323523	8.99992	5.34283
hsa-mir-509-3	NA	0	1	1.55095	8.27993	20.4808
hsa-mir-510	NA	0	1	-0.0340163	0	0
hsa-mir-511-1	NA	0	1	0.158629	7.13787	6.17956
hsa-mir-511-2	NA	0	1	0.158629	7.13787	6.17956
hsa-mir-512-1	NA	0	1	-0.0340163	0	0
hsa-mir-512-2	NA	0	1	-0.0340163	0	0
hsa-mir-513a-1	NA	0	1	2.28791	0	2.38149
hsa-mir-513a-2	NA	0	1	2.28791	0	2.419
hsa-mir-513b	NA	0	1	-0.0340163	1.23213	0.914323
hsa-mir-513c	NA	0	1	0.550946	1.23213	1.82865
hsa-mir-514-1	NA	0	1	-0.882013	8.44891	3.13482
hsa-mir-514-2	NA	0	1	-1.20394	9.40901	2.61829
hsa-mir-514-3	NA	0	1	-1.20394	9.40901	2.61829
hsa-mir-514b	NA	0	1	-0.0340163	0	0
hsa-mir-515-1	NA	0	1	-0.0340163	0	0
hsa-mir-515-2	NA	0	1	-0.0340163	0	0
hsa-mir-516a-1	NA	0	1	-0.0340163	0	0
hsa-mir-516a-2	NA	0	1	-0.0340163	0	0
hsa-mir-516b-1	NA	0	1	-0.0340163	0	0
hsa-mir-516b-2	NA	0	1	-0.0340163	0	0
hsa-mir-517a	NA	0	1	-0.0340163	0	0
hsa-mir-517b	NA	0	1	-0.0340163	0	0
hsa-mir-517c	NA	0	1	-0.0340163	0	0
hsa-mir-518a-1	NA	0	1	-0.0340163	0	0
hsa-mir-518a-2	NA	0	1	-0.0340163	0	0
hsa-mir-518b	NA	0	1	-0.0340163	0	0
hsa-mir-518c	NA	0	1	-0.0340163	0	0
hsa-mir-518d	NA	0	1	-0.0340163	0	0
hsa-mir-518e	NA	0	1	-0.0340163	0	0
hsa-mir-518f	NA	0	1	-0.0340163	0	0
hsa-mir-519a-1	NA	0	1	-0.0340163	0	0
hsa-mir-519a-2	NA	0	1	-0.0340163	0	0
hsa-mir-519b	NA	0	1	-0.0340163	0	0
hsa-mir-519c	NA	0	1	-0.0340163	0	0
hsa-mir-519d	NA	0	1	-0.0340163	0	0
hsa-mir-519e	NA	0	1	-0.0340163	0	0
hsa-mir-520a	NA	0	1	-0.0340163	0	0
hsa-mir-520b	NA	0	1	-0.0340163	0	0
hsa-mir-520c	NA	0	1	-0.0340163	0	0
hsa-mir-520d	NA	0	1	-0.0340163	0	0
hsa-mir-520e	NA	0	1	-0.0340163	0	0
hsa-mir-520f	NA	0	1	-0.0340163	0	0
hsa-mir-520g	NA	0	1	-0.0340163	0	0
hsa-mir-520h	NA	0	1	-0.0340163	0	0
hsa-mir-521-1	NA	0	1	-0.0340163	0	0
hsa-mir-521-2	NA	0	1	-0.0340163	0	0
hsa-mir-522	NA	0	1	-0.0340163	0	0
hsa-mir-523	NA	0	1	-0.0340163	0	0
hsa-mir-524	NA	0	1	-0.0340163	0	0
hsa-mir-525	NA	0	1	-0.0340163	0	0
hsa-mir-526a-1	NA	0	1	-0.0340163	0	0
hsa-mir-526a-2	NA	0	1	-0.0340163	0	0
hsa-mir-526b	NA	0	1	-0.0340163	0	0
hsa-mir-527	NA	0	1	-0.0340163	0	0
hsa-mir-539	NA	0	1	0.550946	30.519	34.4629
hsa-mir-541	NA	0	1	0.965984	0	0.914323
hsa-mir-543	NA	0	1	0.328554	7.96147	7.87724
hsa-mir-544	NA	0	1	-0.0340163	0	0
hsa-mir-544b	NA	0	1	-0.0340163	0	0
hsa-mir-545	NA	0	1	0.287912	22.4573	21.0122
hsa-mir-548a-1	NA	0	1	0.451411	4.268	4.75071
hsa-mir-548a-2	NA	0	1	0.451411	4.268	4.75071
hsa-mir-548a-3	NA	0	1	0.840453	5.335	7.91785
hsa-mir-548b	NA	0	1	1.38102	5.335	11.8768
hsa-mir-548c	NA	0	1	-0.0340163	0	0
hsa-mir-548d-1	NA	0	1	0.0439862	18.139	14.2521
hsa-mir-548d-2	NA	0	1	0.0439862	18.139	14.2521
hsa-mir-548f-1	NA	0	1	-1.61898	2.46426	0
hsa-mir-548f-2	NA	0	1	-0.0340163	0	0
hsa-mir-548f-3	NA	0	1	-0.0340163	0	0
hsa-mir-548f-4	NA	0	1	0.965984	0	0.731458
hsa-mir-548f-5	NA	0	1	-0.0340163	0	0
hsa-mir-548g	NA	0	1	-0.0340163	0	0
hsa-mir-548h-1	NA	0	1	-0.0340163	1.0147	0.752972
hsa-mir-548h-2	NA	0	1	-0.0340163	1.17613	0.872763
hsa-mir-548h-3	NA	0	1	-0.0340163	0.877111	0.650874
hsa-mir-548h-4	NA	0	1	-0.0340163	0.932424	0.69192
hsa-mir-548i-1	NA	0	1	-0.0340163	0	0
hsa-mir-548i-2	NA	0	1	-0.0340163	0	0
hsa-mir-548i-3	NA	0	1	-0.0340163	0	0
hsa-mir-548i-4	NA	0	1	-0.0340163	0	0
hsa-mir-548l	NA	0	1	-0.165261	54.1565	36.6154
hsa-mir-548m	NA	0	1	-0.0340163	0	0
hsa-mir-548n	NA	0	1	0.122103	46.9196	38.9136
hsa-mir-548p	NA	0	1	2.96598	0	6.40026
hsa-mir-548q	NA	0	1	1.21391	7.24494	13.8246
hsa-mir-548t	NA	0	1	-1.61898	19.5809	4.15152
hsa-mir-548u	NA	0	1	-1.03402	3.8333	0.948187
hsa-mir-548v	NA	0	1	-1.03402	1.29374	0
hsa-mir-548x	NA	0	1	-0.0340163	0	0
hsa-mir-549	NA	0	1	-0.0340163	0	0
hsa-mir-551a	NA	0	1	-0.0117635	206.998	156.006
hsa-mir-551b	NA	0	1	0.594015	10.7812	12.8005
hsa-mir-552	NA	0	1	-0.0340163	2.15623	1.60007
hsa-mir-553	NA	0	1	-0.0340163	0	0
hsa-mir-554	NA	0	1	-0.0340163	0	0
hsa-mir-555	NA	0	1	-0.0340163	0	0
hsa-mir-557	NA	0	1	-0.0340163	0	0
hsa-mir-558	NA	0	1	-0.0340163	0	0
hsa-mir-559	NA	0	1	0.965984	0	0.800033
hsa-mir-561	NA	0	1	1.96598	0	2.37535
hsa-mir-562	NA	0	1	-0.0340163	0	0
hsa-mir-563	NA	0	1	-0.0340163	0	0
hsa-mir-564	NA	0	1	-1.03402	1.10105	0
hsa-mir-566	NA	0	1	-0.0340163	0	0
hsa-mir-567	NA	0	1	-0.0340163	0	0
hsa-mir-568	NA	0	1	-0.0340163	0	0
hsa-mir-569	NA	0	1	-0.0340163	0	0
hsa-mir-570	NA	0	1	-1.03402	16.005	5.54249
hsa-mir-571	NA	0	1	-0.0340163	0	0
hsa-mir-572	NA	0	1	0.965984	0	0.808454
hsa-mir-573	NA	0	1	-1.20394	8.36356	2.32737
hsa-mir-575	NA	0	1	-0.0340163	0	0
hsa-mir-578	NA	0	1	-0.0340163	0	0
hsa-mir-579	NA	0	1	0.158629	6.33668	5.48594
hsa-mir-581	NA	0	1	-0.618979	2.15623	0.800033
hsa-mir-583	NA	0	1	-0.0340163	0	0
hsa-mir-585	NA	0	1	-0.0340163	0	0
hsa-mir-586	NA	0	1	-0.0340163	0	0
hsa-mir-587	NA	0	1	-0.0340163	0	0
hsa-mir-588	NA	0	1	-0.0340163	0	0
hsa-mir-591	NA	0	1	-0.0340163	0	0
hsa-mir-592	NA	0	1	-1.61898	2.134	0
hsa-mir-593	NA	0	1	-0.0340163	0	0
hsa-mir-595	NA	0	1	-0.0340163	0	0
hsa-mir-596	NA	0	1	-0.0340163	0	0
hsa-mir-597	NA	0	1	-1.20394	8.53601	2.37535
hsa-mir-599	NA	0	1	1.55095	0	1.61691
hsa-mir-600	NA	0	1	2.96598	0	5.48594
hsa-mir-601	NA	0	1	-0.0340163	0	0
hsa-mir-602	NA	0	1	-0.0340163	0	0
hsa-mir-603	NA	0	1	-0.0340163	0	0
hsa-mir-604	NA	0	1	-0.0340163	0	0
hsa-mir-605	NA	0	1	0.965984	0	0.925339
hsa-mir-606	NA	0	1	-0.0340163	0	0
hsa-mir-607	NA	0	1	-0.449054	3.23435	1.60007
hsa-mir-608	NA	0	1	-0.0340163	0	0
hsa-mir-609	NA	0	1	-0.0340163	0	0
hsa-mir-610	NA	0	1	-0.0340163	6.46869	4.8002
hsa-mir-611	NA	0	1	-0.0340163	1.54476	1.14632
hsa-mir-612	NA	0	1	-1.03402	1.03499	0
hsa-mir-613	NA	0	1	-0.0340163	0	0
hsa-mir-614	NA	0	1	-0.0340163	0	0
hsa-mir-615	NA	0	1	2.96598	0	5.60023
hsa-mir-616	NA	0	1	0.519582	65.0871	71.2606
hsa-mir-617	NA	0	1	-0.618979	2.134	0.791785
hsa-mir-619	NA	0	1	-0.0340163	0	0
hsa-mir-620	NA	0	1	-0.0340163	0	0
hsa-mir-621	NA	0	1	-0.0340163	0	0
hsa-mir-622	NA	0	1	-0.0340163	0	0
hsa-mir-623	NA	0	1	-0.0340163	0	0
hsa-mir-624	NA	0	1	0.657861	26.675	32.4632
hsa-mir-625	NA	0	1	0.0664873	724.494	576.475
hsa-mir-626	NA	0	1	-0.0340163	0	0
hsa-mir-630	NA	0	1	-0.0340163	0	0
hsa-mir-631	NA	0	1	-0.0340163	0	0
hsa-mir-632	NA	0	1	-1.03402	1.10105	0
hsa-mir-633	NA	0	1	-0.0340163	0	0
hsa-mir-634	NA	0	1	-0.0340163	0	0
hsa-mir-635	NA	0	1	-0.0340163	0	0
hsa-mir-636	NA	0	1	0.381021	8.36356	8.53368
hsa-mir-637	NA	0	1	-0.0340163	0	0
hsa-mir-638	NA	0	1	-0.0340163	0	0
hsa-mir-639	NA	0	1	-0.841371	6.33668	2.35112
hsa-mir-640	NA	0	1	-0.0340163	0	0
hsa-mir-642	NA	0	1	0.309938	26.675	25.3371
hsa-mir-643	NA	0	1	0.229018	9.60301	8.70963
hsa-mir-644	NA	0	1	-0.0340163	0	0
hsa-mir-645	NA	0	1	-0.0340163	0	0
hsa-mir-646	NA	0	1	-0.0340163	0	0
hsa-mir-647	NA	0	1	-0.0340163	0	0
hsa-mir-648	NA	0	1	-0.0340163	0	0
hsa-mir-649	NA	0	1	-0.0340163	0	0
hsa-mir-650	NA	0	1	-0.0340163	1.07812	0.800033
hsa-mir-653	NA	0	1	-0.0340163	0	0
hsa-mir-655	NA	0	1	1.96598	0	2.37535
hsa-mir-656	NA	0	1	-0.770982	5.30765	1.96931
hsa-mir-657	NA	0	1	-0.0340163	0	0
hsa-mir-658	NA	0	1	-0.0340163	0	0
hsa-mir-661	NA	0	1	-0.0340163	0	0
hsa-mir-662	NA	0	1	-0.0340163	0	0
hsa-mir-663	NA	0	1	-0.0340163	0	0
hsa-mir-663b	NA	0	1	-0.0340163	0	0
hsa-mir-665	NA	0	1	-1.44905	10.0624	2.13342
hsa-mir-668	NA	0	1	0.965984	0	1.16368
hsa-mir-670	NA	0	1	-0.0340163	0	0
hsa-mir-675	NA	0	1	-0.0340163	0	0
hsa-mir-711	NA	0	1	-0.0340163	0	0
hsa-mir-718	NA	0	1	-0.0340163	0	0
hsa-mir-758	NA	0	1	0.789106	14.1135	19.2008
hsa-mir-759	NA	0	1	-0.0340163	0	0
hsa-mir-760	NA	0	1	1.55095	1.29374	4.8002
hsa-mir-761	NA	0	1	-0.0340163	0	0
hsa-mir-762	NA	0	1	-1.25641	7.48186	1.85068
hsa-mir-764	NA	0	1	-0.0340163	0	0
hsa-mir-765	NA	0	1	-1.03402	2.72366	0.673712
hsa-mir-767	NA	0	1	-0.0340163	0	0
hsa-mir-770	NA	0	1	-0.0340163	0	0
hsa-mir-802	NA	0	1	-0.0340163	0	0
hsa-mir-875	NA	0	1	-0.0340163	0	0
hsa-mir-877	NA	0	1	-0.0340163	0	0
hsa-mir-885	NA	0	1	-0.0340163	4.19591	3.11364
hsa-mir-886	NA	0	1	0.064668	95.8008	76.1684
hsa-mir-887	NA	0	1	-0.0340163	0	0
hsa-mir-888	NA	0	1	-0.0340163	0	0
hsa-mir-890	NA	0	1	-0.0340163	0	0
hsa-mir-891a	NA	0	1	0.965984	0	0.972191
hsa-mir-891b	NA	0	1	-0.0340163	0	0
hsa-mir-892a	NA	0	1	-0.0340163	0	0
hsa-mir-892b	NA	0	1	-0.0340163	0	0
hsa-mir-920	NA	0	1	-0.0340163	0	0
hsa-mir-921	NA	0	1	-0.0340163	0	0
hsa-mir-922	NA	0	1	-0.0340163	0	0
hsa-mir-924	NA	0	1	-0.0340163	0	0
hsa-mir-933	NA	0	1	-1.61898	10.7532	1.99489
hsa-mir-934	NA	0	1	-0.0340163	0	0
hsa-mir-935	NA	0	1	-0.618979	36.3953	17.7238
hsa-mir-936	NA	0	1	-0.0340163	0	0
hsa-mir-937	NA	0	1	1.42542	3.61043	8.9306
hsa-mir-938	NA	0	1	-0.0340163	0	0
hsa-mir-939	NA	0	1	-0.355944	23.9815	14.0494
hsa-mir-940	NA	0	1	0.965984	5.50527	8.9876
hsa-mir-941-1	NA	0	1	-0.0340163	0	0
hsa-mir-941-2	NA	0	1	-0.0340163	0	0
hsa-mir-941-3	NA	0	1	-0.0340163	0	0
hsa-mir-943	NA	0	1	-0.449054	7.70738	4.08527
hsa-mir-944	NA	0	1	-0.203941	9.40901	6.10934
hsa-mir-95	NA	0	1	-0.281944	71.5549	44.5648
mgU6-53B	NA	0	1	0.0728989	12.0581	9.6936
hsa-mir-1255a	NA	0.0179701	1	0.747343	28.3936	36.7024
hsa-mir-337	NA	0.0191023	1	0.895594	22.2579	32.2078
hsa-mir-1278	NA	0.0193379	1	1.81398	5.11107	16.1192
hsa-mir-2277	NA	0.0201609	1	0.628949	52.306	61.938
hsa-mir-188	NA	0.0206246	1	0.575194	69.8017	79.4823
hsa-mir-28	NA	0.0247925	1	0.0487592	45873	36051
U58A	NA	0.0326673	1	0.255811	649.656	589.612
hsa-mir-3176	NA	0.0446562	1	1.68219	6.89994	18.7741
ACA3-2	NA	0.0458772	1	0.676477	33.973	41.6261
hsa-mir-9-3	NA	0.0631332	1	0.312941	366.847	346.467
HBII-85-26	NA	0.0710277	1	1.77334	5.28057	15.6741
hsa-mir-509-1	NA	0.0710277	1	1.77334	5.50527	16.3411
hsa-mir-509-2	NA	0.0710277	1	1.77334	5.68676	16.8798
hsa-mir-101-1	NA	0.0732955	1	0.0830318	315124	253606
hsa-mir-101-2	NA	0.0837095	1	0.0967486	166024	134890
hsa-mir-146b	NA	0.0867456	1	0.103401	109879	89686.1
hsa-mir-9-1	NA	0.105336	1	0.352743	373.294	362.442
hsa-mir-9-2	NA	0.105336	1	0.352743	381.876	370.774
hsa-mir-140	NA	0.116795	1	0.137513	51251.7	42833.9
hsa-mir-576	NA	0.116958	1	0.342497	409.772	394.988
U25	NA	0.123296	1	0.150589	43883.6	37009.9
hsa-mir-148b	NA	0.142864	1	0.190068	9797.91	8492.56
ACA36	NA	0.143846	1	0.614818	62.7267	73.3121
hsa-mir-2355	NA	0.155594	1	0.373159	491.323	483.771
hsa-mir-766	NA	0.159337	1	0.324596	679.737	646.945
hsa-mir-27b	NA	0.170191	1	0.192402	45165.1	39210.8
hsa-mir-487b	NA	0.18463	1	0.939989	33.2676	49.3734
hsa-mir-29a	NA	0.189504	1	0.215322	50289.2	44358.6
hsa-mir-25	NA	0.191695	1	0.203229	192781	168626
U77	NA	0.192764	1	0.337675	1397.24	1341.86
U82	NA	0.193413	1	0.229349	22041.2	19631.9
hsa-mir-744	NA	0.207626	1	0.332975	1337.04	1279.79
hsa-mir-376c	NA	0.210828	1	0.853509	61.1586	84.9489
HBII-85-23	NA	0.216622	1	2.18838	2.20211	10.6217
hsa-mir-23b	NA	0.222434	1	0.375822	888.812	876.506
mgU2-19/30	NA	0.227589	1	0.319409	695.76	659.68
ACA24	NA	0.241623	1	0.584677	121.671	138.949
hsa-mir-3130-1	NA	0.242107	1	1.21391	20.6998	37.8895
hsa-mir-3130-2	NA	0.242107	1	1.21391	20.6998	37.8895
hsa-mir-3130-3	NA	0.242107	1	1.21391	21.866	40.0242
hsa-mir-3130-4	NA	0.242107	1	1.21391	21.866	40.0242
hsa-mir-374b	NA	0.244623	1	0.367425	1875.92	1839.01
mgU2-25/61	NA	0.263928	1	0.505432	79.1029	85.3978
ACA48	NA	0.268687	1	0.43478	534.362	549
hsa-mir-708	NA	0.272186	1	0.712535	104.675	130.914
hsa-mir-769	NA	0.299304	1	0.334206	14373.2	13767.3
HBII-382	NA	0.300089	1	0.544728	390.015	432.72
HBII-436	NA	0.304192	1	0.464047	1029.47	1079.34
hsa-mir-98	NA	0.305073	1	0.343538	11698.9	11278.4
hsa-mir-30e	NA	0.305105	1	0.316253	181890	172065
U70B	NA	0.313467	1	1.43547	9.26857	20.0605
hsa-mir-20b	NA	0.340527	1	0.566888	538.495	606.633
hsa-mir-1285-1	NA	0.3474	1	1.87287	8.62492	26.5154
hsa-mir-24-1	NA	0.356887	1	0.418196	7870.5	7990.91
hsa-mir-3074	NA	0.356887	1	0.418196	6607.33	6708.42
hsa-mir-3155	NA	0.359706	1	1.475	15.1462	33.7184
hsa-mir-532	NA	0.361218	1	0.415306	7565.67	7665.96
hsa-mir-18a	NA	0.376967	1	0.436241	8021.91	8247.14
U74	NA	0.381284	1	0.43014	11672.4	11949.3
hsa-mir-497	NA	0.446043	1	1.39225	13.8615	28.8012
hsa-mir-106a	NA	0.44614	1	0.747343	244.053	311.953
hsa-mir-873	NA	0.455377	1	0.67349	504.054	611.433
hsa-mir-380	NA	0.474232	1	2.55095	1.69671	13.8497
hsa-mir-2115	NA	0.477133	1	0.758271	226.663	291.852
hsa-mir-1306	NA	0.479523	1	1.10685	46.2702	76.8031
hsa-mir-93	NA	0.490961	1	0.517976	33533.7	36483.4
hsa-mir-577	NA	0.501326	1	0.845031	153.092	209.609
hsa-mir-651	NA	0.523066	1	0.854015	163.251	224.867
hsa-mir-17	NA	0.537558	1	0.585569	9907.57	11296.5
hsa-let-7e	NA	0.54592	1	0.843882	248.922	340.267
hsa-mir-548e	NA	0.556044	1	0.763637	475.155	613.552
hsa-mir-130a	NA	0.558812	1	0.673268	1597.84	1936.47
hsa-mir-150	NA	0.56117	1	0.577998	81000.4	91868.4
hsa-mir-1287	NA	0.56452	1	1.39894	21.8498	45.2285
U28	NA	0.56997	1	0.823591	365.697	492.564
hsa-mir-30b	NA	0.578401	1	0.611815	19403.7	22529.5
hsa-mir-450a-2	NA	0.582795	1	0.691654	1564.91	1920.85
U62A	NA	0.582944	1	0.629748	10059.9	11826.8
U62B	NA	0.583053	1	0.629857	10059.9	11827.7
hsa-mir-222	NA	0.590653	1	0.653681	4303.68	5144.41
hsa-mir-199b	NA	0.591853	1	0.650349	5002.77	5966.21
hsa-mir-451	NA	0.595948	1	0.614581	76278.8	88735.3
hsa-mir-199a-1	NA	0.598482	1	0.672421	4816.35	5832.71
hsa-mir-199a-2	NA	0.598973	1	0.672886	3110.62	3768.24
hsa-mir-450a-1	NA	0.616985	1	0.726893	1670.77	2101.54
hsa-mir-128-1	NA	0.617816	1	0.735567	1610.55	2038.09
U49B	NA	0.627426	1	1.18838	101.343	177.607
hsa-mir-379	NA	0.631014	1	2.239	7.72381	32.0968
hsa-mir-130b	NA	0.658014	1	0.81331	903.724	1207.31
U46	NA	0.665169	1	0.820218	757.233	1016.47
hsa-mir-3158-1	NA	0.668269	1	1.22651	60.055	108.093
hsa-mir-3158-2	NA	0.668269	1	1.22651	60.055	108.093
hsa-let-7b	NA	0.669872	1	0.714952	10984.6	13699.6
hsa-mir-30a	NA	0.670421	1	0.780941	2087.47	2725.97
hsa-mir-181b-2	NA	0.672295	1	0.711515	13551.4	16860.4
hsa-mir-197	NA	0.684308	1	0.738533	8343.41	10577.3
hsa-mir-580	NA	0.695188	1	1.21391	58.685	104.516
hsa-mir-550-1	NA	0.709045	1	1.03637	158.983	248.62
hsa-mir-550-2	NA	0.709045	1	1.03637	158.983	248.62
hsa-mir-125a	NA	0.733045	1	0.831339	2153.02	2911.37
hsa-mir-1274b	NA	0.746877	1	3.77334	0	14.9021
hsa-mir-942	NA	0.750724	1	1.63341	19.2556	47.3322
14q(II-26)	NA	0.753168	1	2.62895	2.91547	19.4712
hsa-mir-340	NA	0.760468	1	0.788066	25164.4	33014.8
hsa-mir-409	NA	0.761841	1	0.946638	638.026	935.248
hsa-mir-598	NA	0.770916	1	0.969415	447.073	665.891
hsa-mir-181b-1	NA	0.772738	1	0.808144	13127.4	17464.3
SNORA36C	NA	0.830117	1	1.42542	31.2904	64.8957
hsa-mir-659	NA	0.839201	1	1.32987	64.0201	123.518
hsa-mir-501	NA	0.856141	1	1.10554	314.194	514.764
ACA63	NA	0.856933	1	1.17368	127.511	219.35
hsa-mir-484	NA	0.857789	1	0.938121	3423.33	4984.43
ACA61	NA	0.871797	1	1.16252	146.491	249.906
hsa-mir-1270-1	NA	0.876362	1	1.81398	17.4577	49.043
hsa-mir-1270-2	NA	0.876362	1	1.81398	17.4577	49.043
U69	NA	0.876901	1	1.60753	18.818	44.8018
hsa-let-7d	NA	0.900659	1	0.964246	4939.4	7322.78
hsa-mir-1908	NA	0.902757	1	2.55095	5.17495	27.8411
hsa-mir-155	NA	0.90652	1	0.967417	7205.13	10705.2
hsa-mir-1296	NA	0.907214	1	1.49107	44.9996	97.6735
hsa-mir-330	NA	0.940962	1	1.20599	242.232	425.685
hsa-mir-335	NA	0.964391	1	1.13277	618.792	1031.94
hsa-mir-26a-2	NA	0.967521	1	0.976484	258325	386190
hsa-mir-153-2	NA	0.970049	1	1.83272	19.0343	53.8505
hsa-mir-96	NA	0.979889	1	1.52988	59.711	132.928
U78	NA	0.987032	1	1.05019	6568.21	10335.3
hsa-mir-142	NA	0.987354	1	0.995272	318113	481805
U45C	NA	0.98851	1	1.09691	1828.48	2972.67
hsa-mir-148a	NA	1.00171	1	1.01105	291712	446677
hsa-mir-26a-1	NA	1.01302	1	1.02232	259248	400079
hsa-mir-1826	NA	1.03502	1	1.41878	119.328	243.963
hsa-mir-32	NA	1.04855	1	1.18085	1338.1	2306.29
hsa-mir-192	NA	1.05768	1	1.08037	30005.3	48207.2
hsa-mir-15b	NA	1.05875	1	1.1165	5136.93	8463.23
hsa-mir-641	NA	1.07006	1	1.82848	21.9544	61.2873
hsa-mir-186	NA	1.08074	1	1.10185	44171.2	72030.6
hsa-mir-151	NA	1.09189	1	1.1311	12124.3	20177
hsa-mir-153-1	NA	1.09207	1	1.94461	18.3998	56.3223
hsa-mir-361	NA	1.09345	1	1.15994	5218.08	8860.09
mgU6-77	NA	1.09357	1	1.24546	472.04	851.062
hsa-mir-33b	NA	1.11035	1	1.42542	158.483	324.813
U13	NA	1.11076	1	1.22038	1292.26	2288.73
hsa-mir-221	NA	1.1114	1	1.14872	10914.4	18386.7
SNORD126	NA	1.1212	1	1.47432	154.577	328.159
hsa-mir-1201	NA	1.1212	1	1.47432	140.028	297.273
hsa-mir-128-2	NA	1.13446	1	1.29112	773.779	1440.06
hsa-mir-1307	NA	1.14509	1	1.19718	4083.7	7114.86
U45B	NA	1.14808	1	1.23441	3081.65	5510.35
hsa-mir-30d	NA	1.15035	1	1.17279	47287.3	80998.8
14q(II-24)	NA	1.17602	1	3.13591	1.45773	18.3895
hsa-mir-424	NA	1.18898	1	1.27168	2415.33	4431.85
hsa-mir-194-2	NA	1.2236	1	1.42162	462.702	943.323
hsa-mir-30c-1	NA	1.24274	1	1.27299	20009	36739.5
hsa-mir-21	NA	1.24679	1	1.25361	489955	887590
hsa-mir-628	NA	1.24879	1	1.54228	180.851	401.802
hsa-mir-132	NA	1.25657	1	1.57876	139.365	317.858
hsa-mir-30c-2	NA	1.25696	1	1.28703	24972	46300.6
hsa-mir-200c	NA	1.28083	1	1.7128	109.587	275.588
hsa-mir-371	NA	1.29055	1	1.64989	165.29	396.625
hsa-mir-215	NA	1.30242	1	1.7574	60.2177	156.399
hsa-mir-301a	NA	1.31008	1	1.37204	4821.13	9482.51
hsa-mir-125b-1	NA	1.32981	1	1.74435	91.7378	235.646
HBI-6	NA	1.33145	1	2.22902	11.8769	44.6969
hsa-mir-99a	NA	1.34946	1	1.89727	53.6662	154.554
hsa-mir-556	NA	1.35362	1	2.87287	5.44732	35.572
hsa-mir-548k	NA	1.35543	1	1.56385	297.114	668.717
hsa-mir-671	NA	1.35943	1	1.6451	150.863	359.933
hsa-mir-421	NA	1.3635	1	1.53219	627.083	1379.75
hsa-mir-1180	NA	1.37594	1	2.77334	10.4999	61.2199
ACA36B	NA	1.39465	1	1.6073	250.452	581.007
hsa-mir-664	NA	1.40897	1	1.62265	395.064	926.321
hsa-mir-582	NA	1.41719	1	1.45952	8942.11	18685.9
hsa-mir-589	NA	1.4381	1	1.63051	404.587	953.445
hsa-mir-223	NA	1.44061	1	1.4544	75451.8	157099
hsa-mir-299	NA	1.46951	1	2.91352	9.85706	64.6122
hsa-mir-369	NA	1.48968	1	2.34102	22.1784	89.9694
hsa-mir-125b-2	NA	1.51595	1	1.96598	73.2634	220.054
hsa-mir-331	NA	1.52896	1	1.68355	658.43	1608.78
U36A	NA	1.59089	1	1.98286	120.749	365.882
hsa-mir-365-2	NA	1.59932	1	2.12518	41.0267	138.384
hsa-mir-365-1	NA	1.6142	1	2.13947	52.3444	178.325
hsa-mir-454	NA	1.63764	1	1.74643	1084.49	2766.25
14q(II-15)	NA	1.64889	1	4.55095	0	24.8799
hsa-mir-345	NA	1.66132	1	1.80112	759.345	2012.56
hsa-mir-486	NA	1.74214	1	1.75215	220094	563305
U81	NA	1.75196	1	1.76852	70828.3	183347
hsa-mir-26b	NA	1.79662	1	1.8108	95984	255853
hsa-mir-493	NA	1.81045	1	2.39129	39.539	161.373
hsa-let-7g	NA	1.83568	1	1.86128	26734.8	73803.2
hsa-mir-1468	NA	1.85179	1	2.99841	12.0348	79.4823
U52	NA	1.85588	1	1.8935	16144.2	45575.5
hsa-mir-194-1	NA	1.86701	1	2.13771	215.522	723.757
hsa-mir-301b	NA	1.89601	1	2.09766	432.573	1410.03
hsa-mir-10b	NA	1.90842	1	2.00689	1332.32	4070.57
hsa-mir-15a	NA	1.90916	1	1.96517	5537.82	16431.2
hsa-mir-3200	NA	1.95168	1	3.82396	1.21764	25.2999
hsa-mir-191	NA	1.97382	1	1.98115	294039	882007
hsa-mir-181a-2	NA	1.98315	1	1.99339	125791	380543
hsa-mir-181a-1	NA	2.03388	1	2.04434	119517	374561
hsa-mir-20a	NA	2.04624	1	2.10746	5307.61	17381.3
hsa-mir-136	NA	2.07654	1	2.48104	92.1394	395.255
hsa-mir-195	NA	2.11522	1	2.93177	17.8447	109.467
hsa-mir-10a	NA	2.14404	1	2.17171	16744.3	57321.7
14q(II-9)	NA	2.20112	1	3.14819	17.4928	126.563
hsa-mir-720	NA	2.20212	1	4.05345	0.940901	23.0409
hsa-mir-22	NA	2.27388	1	2.29663	31617.1	118025
hsa-mir-34c	NA	2.31173	1	2.60615	188.18	875.755
hsa-mir-34b	NA	2.32827	1	2.9729	30.8033	190.179
hsa-mir-450b	NA	2.34854	1	2.57316	326.42	1480.92
hsa-mir-500	NA	2.35273	1	2.48399	917.938	3905.99
hsa-mir-196b	NA	2.35319	1	2.50186	710.94	3063.9
HBII-95B	NA	2.41131	1	3.01329	33.3497	210.782
14q(II-22)	NA	2.44677	1	3.16762	27.6969	197.957
hsa-mir-654	NA	2.4829	1	2.86677	99.6658	558.482
hsa-mir-100	NA	2.4957	1	2.76949	206.998	1078.12
hsa-mir-224	NA	2.53006	1	4.3583	1.27777	38.8757
hsa-mir-889	NA	2.58483	1	3.06208	62.8855	406.376
HBII-108B	NA	2.60406	1	2.86948	208.23	1162.1
hsa-mir-144	NA	2.61444	1	2.77462	580.076	3021.22
hsa-mir-141	NA	2.66894	1	2.87094	323.571	1803.66
hsa-mir-181c	NA	2.71658	1	2.79008	2198.89	11559.6
hsa-mir-92a-1	NA	2.74879	1	2.76672	52954.4	273816
hsa-let-7c	NA	2.75793	1	3.30385	43.1246	331.899
hsa-let-7f-2	NA	2.90637	1	2.93122	25504.4	147809
hsa-let-7f-1	NA	2.93952	1	2.96437	24284.2	144009
hsa-mir-126	NA	3.0569	1	3.10189	7459.24	48663.4
hsa-mir-548o	NA	3.08552	1	4.07451	9.98675	138.785
hsa-let-7a-1	NA	3.08671	1	3.11411	21456.7	141158
hsa-let-7a-3	NA	3.08789	1	3.1153	23162.8	152509
hsa-let-7a-2	NA	3.10694	1	3.13532	22189.1	148139
hsa-mir-127	NA	3.20363	1	3.35971	517.495	4043.65
hsa-mir-410	NA	3.33779	1	3.69908	107.38	1071.4
hsa-mir-182	NA	3.50008	1	3.55519	3723.14	33259.2
hsa-mir-92a-2	NA	3.63681	1	3.65049	89195.5	851018
hsa-mir-381	NA	3.66252	1	4.02701	110.399	1383.48
hsa-mir-16-1	NA	3.79038	1	3.8164	20544	219908
hsa-mir-183	NA	3.85427	1	4.05083	273.802	3458.93
hsa-mir-16-2	NA	3.9226	1	3.9495	20991.1	246411
hsa-mir-92b	NA	5.13848	1	5.51798	75.4681	2664.11
hsa-mir-411	NA	5.44698	1	6.6587	8.62492	744.03

## Sheet: EvsF
# This file is generated by gfold V1.1.4 on Sun Jun 18 04:13:19 2017
# Normalization constants :
# E: HD Progenitors CD34+CD38+ (pool of samples)	11665513	1
# F: HD HSC CD34+CD38- (pool of samples)	13020302	1.28966
# The GFOLD value could be considered as a reliable log2 fold change.
# It is positive/negative if the gene is up/down regulated.
# A gene with zero GFOLD value should never be considered as
# differentially expressed. For a comprehensive description of
# GFOLD, please refer to the manual.
#GeneSymbol	GeneName	GFOLD(0.01)	E-FDR	log2fdc	1stRPKM	2ndRPKM
U43	NA	-6.52289	1	-6.56177	756044	9246.11
U29	NA	-6.32861	1	-6.364	761428	10680.4
U8	NA	-6.05186	1	-6.22744	12889.9	198.22
U73a	NA	-6.02686	1	-6.31947	9962.3	142.972
ACA47	NA	-5.39635	1	-5.81078	1176.74	23.8213
SNORD127	NA	-5.06716	1	-5.47349	2128.12	54.4766
U105B	NA	-5.05674	1	-5.26508	8152.34	244.02
U42B	NA	-4.96174	1	-5.10309	19127.7	641.937
U44	NA	-4.95682	1	-4.98879	380702	13852.6
HBII-135	NA	-4.79458	1	-4.93841	15187	571.289
U102	NA	-4.67027	1	-4.72576	92213.9	4025.76
U83B	NA	-4.52893	1	-4.68095	8982.45	403.836
U83A	NA	-4.46656	1	-4.71921	3169.03	138.246
ACA44	NA	-4.07455	1	-4.42688	941.651	50.0384
U56	NA	-4.0446	1	-4.2644	4208.87	252.044
U106	NA	-3.95859	1	-4.16951	3874.89	247.909
mgU6-47	NA	-3.9068	1	-4.164	2087.39	133.812
U34	NA	-3.80305	1	-4.01854	4030.27	286.266
U58B	NA	-3.7698	1	-3.89189	11884.3	923.965
U75	NA	-3.74766	1	-3.83834	23102.3	1865.04
U76	NA	-3.71168	1	-3.82916	10190.3	827.554
SNORD124	NA	-3.62746	1	-4.02234	726.171	50.9559
U38A	NA	-3.55357	1	-3.61437	38018.6	3585.95
U17b	NA	-3.49764	1	-3.89413	337.037	25.8508
snR39B	NA	-3.48235	1	-3.51661	115052	11614.8
ACA5c	NA	-3.44909	1	-4.15359	172.071	10.6515
U109	NA	-3.34532	1	-4.69919	89.5611	3.43895
U59B	NA	-3.25653	1	-3.36846	9005.46	1006.63
HBII-420	NA	-3.23451	1	-3.32923	11556.5	1327.73
U65	NA	-3.13253	1	-3.28756	2420.26	285.909
HBII-210	NA	-3.12245	1	-3.15358	101458	13173.2
U96a	NA	-2.97631	1	-3.16217	2949.1	379.749
ACA43	NA	-2.86617	1	-3.23535	395.207	48.002
snR38A	NA	-2.85684	1	-3.15313	1123.92	145.073
hsa-mir-19b-1	NA	-2.81167	1	-2.82867	248936	40487.6
hsa-mir-19b-2	NA	-2.80133	1	-2.81842	221949	36355.9
U71b	NA	-2.79179	1	-3.16231	370.223	47.3063
HBII-180C	NA	-2.77578	1	-2.87614	6468.97	1017.44
U17a	NA	-2.77074	1	-3.03696	455.532	63.8171
U55	NA	-2.76879	1	-3.06743	1022.88	140.114
U20	NA	-2.76595	1	-2.90594	4065.4	625.945
HBII-13	NA	-2.74127	1	-2.85891	6720.92	1069.51
ACA35	NA	-2.64235	1	-3.76554	59.3862	4.62669
HBII-115	NA	-2.60097	1	-3.93685	73.254	4.88747
HBII-99B	NA	-2.57077	1	-2.88502	673.536	104.655
hsa-mir-1259	NA	-2.57077	1	-2.88502	552.178	85.7981
ACA42	NA	-2.55905	1	-2.86438	479.792	75.6568
U36B	NA	-2.55881	1	-2.69982	4007.24	711.781
HBII-289	NA	-2.54897	1	-2.81066	751.954	123.289
U36C	NA	-2.5467	1	-2.78484	1507.71	251.869
HBII-95	NA	-2.50923	1	-2.83079	674.556	108.804
U37	NA	-2.50384	1	-2.69907	2222.3	394.489
U104	NA	-2.4183	1	-2.42935	510764	109564
HBII-166	NA	-2.41315	1	-2.76909	399.267	67.1162
hsa-mir-584	NA	-2.40533	1	-2.56354	2150.14	419.646
U71d	NA	-2.37277	1	-2.56426	1024.95	199.799
hsa-mir-204	NA	-2.33622	1	-3.59965	72.4747	6.28389
U59A	NA	-2.32912	1	-2.47622	3071.16	636.954
U24	NA	-2.31445	1	-2.36758	22583.9	5055.69
U80	NA	-2.25535	1	-2.42042	2266.16	488.389
U47	NA	-2.22929	1	-2.44154	1648.51	349.75
U31	NA	-2.22014	1	-2.23869	183517	44927.7
HBII-202	NA	-2.18874	1	-2.26566	10568.9	2538.77
U41	NA	-2.18276	1	-2.62075	378.405	70.22
U38B	NA	-2.09233	1	-2.20154	5253.94	1319.01
mgh28S-2411	NA	-2.07558	1	-2.12658	22737.1	6015.52
hsa-mir-139	NA	-2.04696	1	-2.48928	355.497	72.2853
hsa-mir-223	NA	-2.015	1	-2.02312	552631	157099
U50B	NA	-2.01168	1	-2.15934	2712.94	700.964
hsa-mir-19a	NA	-2.00936	1	-2.04775	33390.1	9330.64
hsa-mir-18a	NA	-2.00071	1	-2.04459	29448.8	8247.14
U23	NA	-1.96853	1	-2.29602	297.214	69.5152
ACA52	NA	-1.8609	1	-2.45688	94.6789	19.4874
U97	NA	-1.85794	1	-2.11553	427.406	113.582
U30	NA	-1.79396	1	-1.82355	58751.9	19178.8
hsa-mir-18b	NA	-1.73098	1	-1.96667	950.194	280.169
hsa-mir-374b	NA	-1.71797	1	-1.81183	5589.84	1839.01
HBII-239	NA	-1.71655	1	-1.79163	7258.52	2421.98
U16	NA	-1.70722	1	-2.02043	383.631	108.741
U15B	NA	-1.68565	1	-1.98871	279.48	81.0115
U18B	NA	-1.68335	1	-1.76029	8359.19	2850.49
U82	NA	-1.67343	1	-1.70201	55280.9	19631.9
U18C	NA	-1.67219	1	-2.00322	511.778	146.728
snR38B	NA	-1.6692	1	-1.7012	38446.7	13661.1
HBII-429	NA	-1.66525	1	-1.7196	15167.3	5320.64
mgh28S-2409	NA	-1.66249	1	-1.77621	3679.03	1240.42
SNORD121A	NA	-1.65492	1	-2.11518	203.83	53.7622
U63	NA	-1.65405	1	-1.77462	3507.07	1183.67
U53	NA	-1.65374	1	-1.87395	948.445	298.351
U35A	NA	-1.65011	1	-2.1282	198.358	51.7975
U101	NA	-1.57063	1	-1.62461	15286.8	5727.62
U79	NA	-1.56747	1	-2.09213	162.369	43.3712
ACA33	NA	-1.55025	1	-2.87795	36.0938	5.1972
U85	NA	-1.54749	1	-1.774	201.578	67.9591
HBI-61	NA	-1.54677	1	-1.88557	173.372	53.9348
U93	NA	-1.53924	1	-1.66214	789.896	288.221
ACA17	NA	-1.49379	1	-1.86003	195.293	61.789
hsa-mir-451	NA	-1.48192	1	-1.49595	216605	88735.3
hsa-mir-374a	NA	-1.46771	1	-1.50683	27939.7	11359.4
U61	NA	-1.44846	1	-1.68077	827.87	297.744
ACA7	NA	-1.44018	1	-1.53503	2478.56	987.942
hsa-mir-1248	NA	-1.43776	1	-1.80139	241.803	79.7014
U90	NA	-1.42989	1	-2.11422	24.1582	6.28389
ACA58	NA	-1.42512	1	-1.88586	119.511	37
SNORD119	NA	-1.40473	1	-1.45587	13996.9	5895.11
U32A	NA	-1.40102	1	-1.52059	2787.66	1122.12
U3-2B	NA	-1.39754	1	-1.53038	803.898	321.37
U54	NA	-1.38254	1	-1.6398	764.701	282.831
ACA16	NA	-1.35657	1	-2.24963	37.1039	8.59737
U51	NA	-1.35603	1	-1.43155	7413.79	3175.26
ACA18	NA	-1.34707	1	-1.86003	98.0616	30.8376
hsa-mir-98	NA	-1.33727	1	-1.36831	25200.3	11278.4
U18A	NA	-1.33649	1	-1.42062	5939.36	2563.03
hsa-let-7e	NA	-1.3322	1	-1.54466	860.483	340.267
U68	NA	-1.32413	1	-3.17435	12.8906	1.15493
hsa-mir-99b	NA	-1.31564	1	-1.43163	3128.88	1339.67
U3	NA	-1.31489	1	-1.39625	2026.53	889.43
U95	NA	-1.314	1	-1.34724	41072.1	18652.2
U26	NA	-1.31281	1	-1.34516	36427.6	16566.9
U107	NA	-1.30999	1	-2.00258	56.276	15.8297
ACA3	NA	-1.30616	1	-1.70089	158.917	56.1254
U72	NA	-1.29262	1	-2.16217	37.6661	9.30947
hsa-mir-126	NA	-1.28607	1	-1.3039	103983	48663.4
ACA21	NA	-1.27199	1	-2.63003	30.293	5.1972
hsa-mir-490	NA	-1.27199	1	-2.63003	31.4763	5.40022
ACA10	NA	-1.26744	1	-3.27388	9.02345	0.577467
U45A	NA	-1.26133	1	-1.33027	7169.73	3294.21
U35B	NA	-1.24972	1	-1.63234	242.556	89.8946
U21	NA	-1.24069	1	-1.385	1453.68	642.721
hsa-mir-26a-1	NA	-1.22975	1	-1.23634	815766	400079
ACA53	NA	-1.22951	1	-1.794	41.1469	13.5174
HBII-316	NA	-1.21514	1	-1.37122	1316.66	587.673
U3-4	NA	-1.21311	1	-1.3571	631.267	284.561
U42A	NA	-1.20946	1	-1.38765	1557.79	687.256
U57	NA	-1.20725	1	-1.23416	52192.1	25635.2
snR38C	NA	-1.1868	1	-1.30622	2439.88	1139.57
hsa-mir-3136	NA	-1.17876	1	-1.79149	111	36.4323
U33	NA	-1.16694	1	-1.40358	617.617	269.274
ACA51	NA	-1.15935	1	-1.9758	38.9649	11.055
ACA23	NA	-1.15418	1	-3.02996	8.16407	0.812732
U92	NA	-1.15358	1	-2.10396	32.0642	8.20797
hsa-mir-1308	NA	-1.14788	1	-4.17435	20.637	0
HBII-296B	NA	-1.12925	1	-1.27935	1415.42	673.367
U3-3	NA	-1.12225	1	-1.24394	842.611	410.914
U103	NA	-1.11373	1	-1.25407	1514.75	733.428
U103B	NA	-1.11373	1	-1.25407	1514.75	733.428
U3-2	NA	-1.11041	1	-1.19754	1616.09	814.042
hsa-mir-26a-2	NA	-1.10304	1	-1.10956	721198	386190
SNORD121B	NA	-1.0895	1	-1.27274	1027.59	490.957
U58A	NA	-1.07454	1	-1.25919	1222.54	589.612
HBII-276	NA	-1.07063	1	-1.35965	441.021	198.071
U49A	NA	-1.07057	1	-1.23886	1337.76	654.449
E3	NA	-1.06748	1	-1.44036	153.031	64.856
ACA9	NA	-1.05187	1	-1.46446	127.617	53.127
U15A	NA	-1.0505	1	-1.12878	2851.44	1506.48
ACA57	NA	-1.04167	1	-1.17253	1118.15	572.94
HBI-100	NA	-1.03214	1	-1.23252	462.546	227.209
ACA25	NA	-0.993415	1	-1.43653	108.113	45.8526
hsa-mir-27a	NA	-0.982696	1	-1.00135	90628.7	52309.8
HBII-234	NA	-0.971432	1	-1.36699	201.643	89.8946
U60	NA	-0.961735	1	-1.12021	1228	652.364
HBII-296A	NA	-0.947449	1	-1.00394	8371.01	4822.74
ACA37	NA	-0.926775	1	-2.63003	15.2839	2.38149
ACA1	NA	-0.911881	1	-2.19296	25.0574	5.90793
hsa-mir-582	NA	-0.860591	1	-0.888879	29946.1	18685.9
hsa-mir-664	NA	-0.840342	1	-0.976994	1578.55	926.321
ACA36B	NA	-0.839455	1	-0.975991	989.411	581.007
hsa-mir-24-2	NA	-0.82673	1	-0.862489	24879.6	15810.9
ACA50	NA	-0.822043	1	-1.26265	100.22	48.002
U27	NA	-0.795607	1	-0.84345	13976.4	8999.83
hsa-mir-655	NA	-0.793868	1	-2.61492	15.9073	2.37535
HBII-82B	NA	-0.780862	1	-0.877141	2886.98	1815.91
ACA26	NA	-0.780843	1	-1.18828	120.278	60.7281
U50	NA	-0.78078	1	-0.823436	16750.2	10936.8
U99	NA	-0.780437	1	-1.40176	47.7516	20.6183
hsa-mir-130a	NA	-0.771014	1	-0.863392	3049.42	1936.47
HBII-295	NA	-0.767372	1	-0.891212	1424.44	887.184
ACA14b	NA	-0.76263	1	-1.31254	65.4033	30.1523
HBII-85-29	NA	-0.751238	1	-1.58938	48.4081	18.0713
ACA62	NA	-0.75097	1	-1.95195	22.5586	6.35214
U58C	NA	-0.699624	1	-0.794175	3878.62	2584.13
U48	NA	-0.677447	1	-0.731557	11761.4	8184.33
U70	NA	-0.671885	1	-1.2826	52.0686	24.4632
hsa-mir-148b	NA	-0.656805	1	-0.699737	11938	8492.56
U22	NA	-0.641362	1	-0.838584	465.352	300.507
hsa-mir-151	NA	-0.639293	1	-0.668655	27758	20177
U89	NA	-0.627465	1	-1.20236	28.5743	14.2228
hsa-mir-486	NA	-0.62598	1	-0.632412	755719	563305
hsa-mir-23b	NA	-0.596921	1	-0.731007	1259.33	876.506
HBII-419	NA	-0.5795	1	-0.628752	13045.2	9748.27
ACA19	NA	-0.566088	1	-2.12188	17.4124	4.20017
hsa-mir-30c-2	NA	-0.541085	1	-0.563126	59203.5	46300.6
ACA67B	NA	-0.520967	1	-2.1446	14.4972	3.38837
hsa-mir-30c-1	NA	-0.515023	1	-0.537371	46146.8	36739.5
SNORD125	NA	-0.506587	1	-0.906017	150.908	92.8038
mgh18S-121	NA	-0.50603	1	-0.57886	5446.97	4213.5
U67	NA	-0.50001	1	-2.06743	15.6428	3.92425
hsa-mir-106b	NA	-0.478035	1	-0.52093	13509.7	10878.9
hsa-mir-340	NA	-0.473864	1	-0.496837	40319.5	33014.8
hsa-mir-1537	NA	-0.462273	1	-0.780158	359.755	241.741
SNORD126	NA	-0.45458	1	-0.701108	462.012	328.159
hsa-mir-1201	NA	-0.45458	1	-0.701108	418.529	297.273
Z17B	NA	-0.450591	1	-0.682014	542.139	390.243
E2	NA	-0.444136	1	-0.911796	68.4669	41.8926
ACA8	NA	-0.413079	1	-1.51383	18.5013	7.18303
U45B	NA	-0.400652	1	-0.466017	6587.37	5510.35
mgU2-25/61	NA	-0.4001	1	-0.610368	112.868	85.3978
hsa-mir-93	NA	-0.379121	1	-0.403316	41758.8	36483.4
HBII-382	NA	-0.376761	1	-0.588938	563.47	432.72
hsa-mir-1979	NA	-0.376119	1	-1.20829	47.3731	23.2431
hsa-mir-135a-2	NA	-0.370006	1	-2.27388	12.0012	2.30409
U78	NA	-0.357576	1	-0.407963	11868	10335.3
hsa-mir-33a	NA	-0.354863	1	-0.58993	545.395	418.521
ACA41	NA	-0.334318	1	-2.36699	7.14356	1.16368
mgU12-22/U4-8	NA	-0.324192	1	-0.508652	141.31	114.749
HBII-99	NA	-0.323842	1	-0.474336	982.002	816.673
U91	NA	-0.32212	1	-0.506786	714.701	581.113
HBII-438B	NA	-0.314922	1	-1.12598	55.0161	28.6579
HBII-85-20	NA	-0.286912	1	-1.0636	41.9494	22.8775
hsa-mir-652	NA	-0.282584	1	-0.382258	1993.49	1767.26
hsa-mir-376b	NA	-0.27388	1	-0.279528	12.8584	12.2885
HBII-438A	NA	-0.267993	1	-1.07153	55.0161	29.8042
HBII-240	NA	-0.252441	1	-0.492522	436.115	358.095
hsa-mir-152	NA	-0.252213	1	-0.478782	448.32	371.657
U64	NA	-0.251299	1	-0.644525	101.716	75.0837
HBII-251	NA	-0.250595	1	-0.288657	17308	16372.4
HBII-82	NA	-0.24785	1	-0.840922	67.4839	43.3039
SNORA84	NA	-0.247247	1	-1.08069	25.7813	13.8592
ACA7B	NA	-0.235036	1	-0.418986	417.513	360.809
hsa-mir-145	NA	-0.22825	1	-0.314996	2865.87	2661.93
hsa-mir-199a-2	NA	-0.218067	1	-0.283648	3969.74	3768.24
hsa-mir-199a-1	NA	-0.217956	1	-0.283568	6144.27	5832.71
hsa-mir-548a-3	NA	-0.214986	1	-0.229487	7.95366	7.91785
U81	NA	-0.212983	1	-0.224339	185374	183347
hsa-mir-590	NA	-0.212701	1	-0.377407	736.155	654.806
hsa-mir-146a	NA	-0.212448	1	-0.263598	7201.58	6931.68
U45C	NA	-0.20545	1	-0.29299	3151.96	2972.67
ACA65	NA	-0.204879	1	-2.04506	9.18458	2.19438
U94	NA	-0.204394	1	-0.52972	140.16	112.121
hsa-mir-23a	NA	-0.200554	1	-0.238741	17379.4	17018.7
hsa-mir-335	NA	-0.197953	1	-0.332337	1124.43	1031.94
hsa-mir-210	NA	-0.194575	1	-0.4662	245.479	205.274
hsa-mir-629	NA	-0.190945	1	-0.373379	599.176	534.455
hsa-mir-3065	NA	-0.190543	1	-0.261483	4689.79	4520.69
hsa-mir-338	NA	-0.190543	1	-0.261483	5529.76	5330.37
HBII-85-5	NA	-0.181788	1	-1.18642	25.6285	12.6686
HBII-85-7	NA	-0.181788	1	-1.18642	25.6285	12.6686
hsa-mir-326	NA	-0.179302	1	-0.31578	1072.89	996.015
hsa-mir-1284	NA	-0.174344	1	-0.197066	5.00049	5.12021
hsa-mir-579	NA	-0.144597	1	-0.174346	5.24833	5.48594
U77	NA	-0.137768	1	-0.275766	1405.85	1341.86
hsa-mir-452	NA	-0.123543	1	-1.13751	28.2381	14.4571
hsa-mir-1975	NA	-0.111664	1	-0.145766	20586	21500.8
hsa-mir-1277	NA	-0.1089	1	-0.414886	268.158	232.379
hsa-mir-101-2	NA	-0.106263	1	-0.119591	126830	134890
hsa-mir-203	NA	-0.103955	1	-0.144598	3.89649	4.18926
hsa-mir-214	NA	-0.103955	1	-0.144598	3.89649	4.18926
hsa-mir-3120	NA	-0.103955	1	-0.144598	5.29153	5.68912
HBII-55	NA	-0.10224	1	-0.157263	7939.07	8226.13
HBII-85-14	NA	-0.101828	1	-0.901327	37.3897	22.8775
mgU2-19/30	NA	-0.089527	1	-0.178756	646.199	659.68
U25	NA	-0.0847962	1	-0.112466	34626.9	37009.9
hsa-mir-135a-1	NA	-0.0845025	1	-1.95195	13.3347	3.41347
hsa-mir-101-1	NA	-0.080524	1	-0.0905529	233701	253606
hsa-mir-651	NA	-0.0747944	1	-0.356831	249.215	224.867
HBII-108B	NA	-0.071842	1	-0.208926	1162.36	1162.1
U52	NA	-0.0712311	1	-0.0968201	42181	45575.5
U28	NA	-0.0673651	1	-0.286992	520.051	492.564
hsa-mir-543	NA	-0.0561752	1	-1.6565	23.0792	7.87724
U88	NA	-0.0547719	1	-0.235651	212.696	208.754
hsa-mir-24-1	NA	-0.052457	1	-0.111602	7471.75	7990.91
hsa-mir-3074	NA	-0.052457	1	-0.111602	6272.58	6708.42
hsa-mir-935	NA	-0.0465127	1	-0.155487	16.9561	17.7238
HBI-43	NA	-0.0350924	1	-0.0684256	6655.63	7334.21
HBII-85-25	NA	-0.0190662	1	-0.0450628	10.0314	11.4388
hsa-mir-574	NA	-0.00709042	1	-0.1559	849.191	880.836
hsa-mir-429	NA	-0.00441941	1	-0.025954	14.4593	16.6561
14q(0)	NA	0	1	0.0480466	2.22657	2.99233
14q(I-1)	NA	0	1	-0.366991	0	0
14q(I-2)	NA	0	1	-0.366991	0	0
14q(I-3)	NA	0	1	1.21797	1.20736	5.40867
14q(I-4)	NA	0	1	0.633009	0	1.03788
14q(I-5)	NA	0	1	-0.366991	0	0
14q(I-6)	NA	0	1	1.21797	0	2.07576
14q(I-7)	NA	0	1	1.95494	0	4.04227
14q(I-8)	NA	0	1	-0.714914	15.2657	10.521
14q(I-9)	NA	0	1	0.0480466	2.41473	3.2452
14q(II-1)	NA	0	1	-3.17435	7.24418	0
14q(II-10)	NA	0	1	-0.366991	0	0
14q(II-11)	NA	0	1	-0.366991	0	0
14q(II-12)	NA	0	1	-1.17435	15.0594	7.26516
14q(II-13)	NA	0	1	-0.366991	0	0
14q(II-14)	NA	0	1	-0.366991	0	0
14q(II-16)	NA	0	1	-0.366991	0	0
14q(II-17)	NA	0	1	1.21797	0	2.07576
14q(II-18)	NA	0	1	-0.366991	0	0
14q(II-19)	NA	0	1	-0.366991	0	0
14q(II-2)	NA	0	1	-0.366991	0	0
14q(II-20)	NA	0	1	-3.17435	7.24418	0
14q(II-21)	NA	0	1	0.697139	12.0736	23.7982
14q(II-23)	NA	0	1	1.63301	1.20736	7.57214
14q(II-25)	NA	0	1	-1.36699	1.20736	0
14q(II-26)	NA	0	1	1.55901	4.82945	19.4712
14q(II-27)	NA	0	1	-0.366991	0	0
14q(II-28)	NA	0	1	0.0480466	2.41473	3.2452
14q(II-29)	NA	0	1	-0.366991	0	0
14q(II-3)	NA	0	1	1.95494	0	4.15152
14q(II-30)	NA	0	1	-0.366991	0	0
14q(II-31)	NA	0	1	-0.366991	0	0
14q(II-4)	NA	0	1	-0.366991	0	0
14q(II-5)	NA	0	1	-0.366991	0	0
14q(II-6)	NA	0	1	-0.366991	0	0
14q(II-7)	NA	0	1	-0.366991	0	0
14q(II-8)	NA	0	1	-0.366991	0	0
ACA11	NA	0	1	-0.630025	3.42891	2.4577
ACA12	NA	0	1	-0.366991	0	0
ACA13	NA	0	1	-1.85242	8.37892	2.30987
ACA14a	NA	0	1	-1.95195	1.27944	0
ACA15	NA	0	1	1.21797	0	1.15493
ACA20	NA	0	1	-1.02996	11.6895	6.40026
ACA22	NA	0	1	-0.951953	1.27944	0.573158
ACA24	NA	0	1	-0.172613	135.455	138.949
ACA27	NA	0	1	-1.17435	4.08204	1.82865
ACA28	NA	0	1	-0.836476	11.5658	7.31458
ACA29	NA	0	1	-0.366991	0	0
ACA2a	NA	0	1	-0.366991	4.44488	3.98238
ACA2b	NA	0	1	-1.48247	7.50856	2.80303
ACA3-2	NA	0	1	-0.38689	47.1148	41.6261
ACA30	NA	0	1	-1.36699	0.664517	0
ACA31	NA	0	1	0.195945	28.3544	37.8108
ACA32	NA	0	1	-0.434105	30.4635	26.0242
ACA34	NA	0	1	-0.576444	22.5257	17.3788
ACA36	NA	0	1	0.299766	51.3038	73.3121
ACA38	NA	0	1	-0.366991	0	0
ACA39	NA	0	1	0.217972	0.630314	1.12946
ACA4	NA	0	1	0.633009	0.625714	1.68182
ACA40	NA	0	1	0.311081	2.69993	4.23324
ACA46	NA	0	1	-0.326349	21.5894	19.9119
ACA49	NA	0	1	-0.366991	1.87714	1.68182
ACA5	NA	0	1	-0.103956	2.55889	2.86579
ACA55	NA	0	1	-1.36699	8.13428	3.36364
ACA56	NA	0	1	-1.82642	6.64517	1.78612
ACA59	NA	0	1	-0.551415	13.5352	10.611
ACA59B	NA	0	1	-0.551415	13.5352	10.611
ACA5b	NA	0	1	-0.366991	0	0
ACA6	NA	0	1	-0.366991	0.575321	0.515457
ACA60	NA	0	1	0.302861	27.1035	38.9663
ACA64	NA	0	1	-1.50449	14.1746	5.44274
ACA66	NA	0	1	-1.95195	1.31881	0
ACA67	NA	0	1	-0.951953	1.26063	0.564729
ACA68	NA	0	1	-2.68892	2.48472	0
HBI-115	NA	0	1	-3.17435	3.72708	0
HBI-36	NA	0	1	-0.366991	0	0
HBII-108	NA	0	1	-0.366991	0	0
HBII-180A	NA	0	1	-0.134403	372.938	392.725
HBII-180B	NA	0	1	-0.144598	205.911	215.365
HBII-437	NA	0	1	-0.366991	0	0
HBII-52-1	NA	0	1	0.633009	0	0.936624
HBII-52-10	NA	0	1	-0.366991	1.05831	0.948187
HBII-52-11	NA	0	1	-0.366991	0	0
HBII-52-12	NA	0	1	-0.366991	0	0
HBII-52-13	NA	0	1	0.633009	0	0.936624
HBII-52-14	NA	0	1	-0.366991	1.05831	0.948187
HBII-52-15	NA	0	1	0.633009	0	0.948187
HBII-52-16	NA	0	1	0.633009	0	0.936624
HBII-52-17	NA	0	1	0.633009	0	0.936624
HBII-52-18	NA	0	1	0.633009	0	0.936624
HBII-52-19	NA	0	1	0.633009	0	0.936624
HBII-52-2	NA	0	1	-0.366991	0	0
HBII-52-20	NA	0	1	-0.366991	0	0
HBII-52-21	NA	0	1	0.633009	0	0.948187
HBII-52-22	NA	0	1	-0.366991	0	0
HBII-52-23	NA	0	1	-0.366991	0	0
HBII-52-25	NA	0	1	-0.366991	0	0
HBII-52-26	NA	0	1	-0.366991	0	0
HBII-52-29	NA	0	1	-0.366991	0	0
HBII-52-3	NA	0	1	-0.366991	0	0
HBII-52-30	NA	0	1	-0.366991	0	0
HBII-52-31	NA	0	1	-0.366991	0	0
HBII-52-32	NA	0	1	-0.366991	0	0
HBII-52-33	NA	0	1	-1.36699	1.0454	0
HBII-52-34	NA	0	1	0.633009	0	0.936624
HBII-52-35	NA	0	1	-0.366991	0	0
HBII-52-36	NA	0	1	-0.366991	0	0
HBII-52-37	NA	0	1	-0.366991	0	0
HBII-52-38	NA	0	1	0.633009	0	0.936624
HBII-52-39	NA	0	1	-0.366991	0	0
HBII-52-4	NA	0	1	0.633009	0	0.936624
HBII-52-40	NA	0	1	-0.366991	0	0
HBII-52-41	NA	0	1	-0.366991	0	0
HBII-52-42	NA	0	1	0.633009	0	0.936624
HBII-52-43	NA	0	1	-0.366991	0	0
HBII-52-44	NA	0	1	-1.36699	1.0454	0
HBII-52-48	NA	0	1	-0.366991	0	0
HBII-52-5	NA	0	1	-0.366991	0	0
HBII-52-6	NA	0	1	0.633009	0	0.936624
HBII-52-7	NA	0	1	-0.366991	0	0
HBII-52-8	NA	0	1	-0.366991	0	0
HBII-52-9	NA	0	1	-0.366991	0	0
HBII-85-1	NA	0	1	-0.366991	22.0935	19.7946
HBII-85-10	NA	0	1	-0.366991	0	0
HBII-85-11	NA	0	1	0.217972	0.911944	1.63411
HBII-85-12	NA	0	1	-0.366991	0	0
HBII-85-13	NA	0	1	-1.95195	1.82389	0
HBII-85-15	NA	0	1	-0.596473	30.0942	22.8775
HBII-85-16	NA	0	1	0.440364	6.38361	10.6217
HBII-85-17	NA	0	1	-0.767529	29.1822	19.6093
HBII-85-18	NA	0	1	2.21797	0	4.08527
HBII-85-19	NA	0	1	-0.767529	29.1822	19.6093
HBII-85-2	NA	0	1	-0.656497	18.5585	13.4603
HBII-85-21	NA	0	1	-0.782028	2.73583	1.63411
HBII-85-22	NA	0	1	0.217972	6.38361	8.9876
HBII-85-23	NA	0	1	0.855402	4.55972	10.6217
HBII-85-24	NA	0	1	-0.478022	23.7105	19.6093
HBII-85-26	NA	0	1	0.324887	10.4967	15.6741
HBII-85-27	NA	0	1	-0.951953	20.9747	12.2558
HBII-85-28	NA	0	1	-0.366991	0	0
HBII-85-3	NA	0	1	0.26104	28.2797	39.5892
HBII-85-4	NA	0	1	-1.36699	6.12305	2.35112
HBII-85-6	NA	0	1	-0.819503	21.868	14.1067
HBII-85-8	NA	0	1	0.456131	22.0935	35.6303
HBII-85-9	NA	0	1	0.26104	28.2797	39.5892
SNORA11B	NA	0	1	0.954937	0.664517	2.38149
SNORA11C	NA	0	1	1.21797	0	1.19075
SNORA11D	NA	0	1	1.63301	0	1.80007
SNORA11E	NA	0	1	0.633009	0	0.604749
SNORA38B	NA	0	1	-1.36699	1.96312	0.586283
SNORD123	NA	0	1	-1.36699	8.57228	3.29156
U100	NA	0	1	1.21797	0	1.12121
U105	NA	0	1	-0.0829431	2038.18	2223.68
U108	NA	0	1	-1.36699	1.74944	0.52247
U14A	NA	0	1	0.18555	13.1881	17.7238
U14B	NA	0	1	-0.144598	21.4307	22.54
U19-2	NA	0	1	0.262641	21.8509	30.4954
U32B	NA	0	1	-0.366991	0	0
U49B	NA	0	1	-0.0190676	155.372	177.607
U66	NA	0	1	0.487158	16.1133	26.5635
U69	NA	0	1	0.0604304	37.0166	44.8018
U70C	NA	0	1	-0.366991	0	0
U70D	NA	0	1	-0.366991	0	0
U70E	NA	0	1	-0.366991	0	0
U70F	NA	0	1	-0.366991	0	0
U70G	NA	0	1	-1.36699	0.603681	0
U71a	NA	0	1	-0.366991	22.3625	20.0356
U71c	NA	0	1	-1.68892	2.48472	0.556544
U73b	NA	0	1	-0.366991	0	0
U83	NA	0	1	-0.366991	0	0
U84	NA	0	1	-0.366991	0	0
U86	NA	0	1	-0.366991	14.9516	13.3959
U96b	NA	0	1	-2.68892	4.76238	0
U98b	NA	0	1	-0.366991	0	0
hTR	NA	0	1	-0.192961	5.94428	6.02652
hsa-mir-1-1	NA	0	1	0.369975	2.41473	4.32694
hsa-mir-1-2	NA	0	1	0.0480466	2.01701	2.7107
hsa-mir-105-1	NA	0	1	-0.366991	0	0
hsa-mir-105-2	NA	0	1	-0.366991	0	0
hsa-mir-1178	NA	0	1	-1.36699	0.942008	0
hsa-mir-1179	NA	0	1	0.481006	3.76803	6.75192
hsa-mir-1181	NA	0	1	-0.782028	3.17492	1.89637
hsa-mir-1182	NA	0	1	-0.366991	0	0
hsa-mir-1183	NA	0	1	-0.366991	0	0
hsa-mir-1184-1	NA	0	1	-2.95195	4.32943	0
hsa-mir-1184-2	NA	0	1	-2.95195	4.32943	0
hsa-mir-1184-3	NA	0	1	-2.95195	4.32943	0
hsa-mir-1185-2	NA	0	1	-0.630025	4.98388	3.57224
hsa-mir-1193	NA	0	1	-0.366991	0	0
hsa-mir-1197	NA	0	1	-0.366991	5.84473	5.23658
hsa-mir-1200	NA	0	1	-0.366991	0	0
hsa-mir-1202	NA	0	1	-0.366991	0	0
hsa-mir-1203	NA	0	1	-0.366991	0	0
hsa-mir-1204	NA	0	1	-0.366991	0	0
hsa-mir-1205	NA	0	1	-0.366991	0	0
hsa-mir-1206	NA	0	1	-0.366991	0	0
hsa-mir-1207	NA	0	1	-0.366991	0	0
hsa-mir-1208	NA	0	1	-0.366991	0	0
hsa-mir-122	NA	0	1	-0.366991	0	0
hsa-mir-1224	NA	0	1	-0.366991	0	0
hsa-mir-1225	NA	0	1	1.21797	0	1.70674
hsa-mir-1226	NA	0	1	0.217972	5.71485	8.19233
hsa-mir-1227	NA	0	1	0.633009	7.79298	14.837
hsa-mir-1228	NA	0	1	1.21797	0	2.1042
hsa-mir-1229	NA	0	1	-1.82642	12.4236	3.33927
hsa-mir-1231	NA	0	1	-0.366991	0	0
hsa-mir-1233-1	NA	0	1	-0.366991	0	0
hsa-mir-1233-2	NA	0	1	-0.366991	0	0
hsa-mir-1234	NA	0	1	-0.951953	2.04102	0.914323
hsa-mir-1236	NA	0	1	-0.366991	0	0
hsa-mir-1237	NA	0	1	-0.366991	0	0
hsa-mir-1238	NA	0	1	-1.36699	1.0328	0
hsa-mir-124-1	NA	0	1	-0.366991	0	0
hsa-mir-124-2	NA	0	1	-0.366991	0	0
hsa-mir-124-3	NA	0	1	-0.366991	0	0
hsa-mir-1243	NA	0	1	-0.366991	0	0
hsa-mir-1244-1	NA	0	1	-1.36699	1.0085	0
hsa-mir-1244-2	NA	0	1	-0.366991	0	0
hsa-mir-1244-3	NA	0	1	-1.36699	1.0085	0
hsa-mir-1245	NA	0	1	-0.366991	0	0
hsa-mir-1246	NA	0	1	-0.366991	1.17428	1.0521
hsa-mir-1247	NA	0	1	-0.366991	0	0
hsa-mir-1250	NA	0	1	-0.504494	7.58608	6.11706
hsa-mir-1251	NA	0	1	-0.366991	0	0
hsa-mir-1252	NA	0	1	1.63301	0	3.54476
hsa-mir-1253	NA	0	1	-0.366991	0	0
hsa-mir-1254	NA	0	1	1.95494	0	3.16714
hsa-mir-1255a	NA	0	1	0.460173	22.7583	36.7024
hsa-mir-1255b-1	NA	0	1	-0.366991	0	0
hsa-mir-1255b-2	NA	0	1	-0.366991	0	0
hsa-mir-1256	NA	0	1	0.0480466	12.2461	14.8443
hsa-mir-1257	NA	0	1	-0.366991	0	0
hsa-mir-1258	NA	0	1	-0.366991	0	0
hsa-mir-1260	NA	0	1	-0.366991	0	0
hsa-mir-1260b	NA	0	1	-0.826422	9.63177	6.0407
hsa-mir-1261	NA	0	1	-0.366991	0	0
hsa-mir-1262	NA	0	1	-0.782028	6.45225	4.1292
hsa-mir-1263	NA	0	1	-0.366991	0	0
hsa-mir-1264	NA	0	1	-0.366991	0	0
hsa-mir-1265	NA	0	1	-0.366991	0	0
hsa-mir-1266	NA	0	1	0.217972	1.02051	1.82865
hsa-mir-1267	NA	0	1	-0.366991	0	0
hsa-mir-1268	NA	0	1	-0.366991	0	0
hsa-mir-1269	NA	0	1	-0.366991	0	0
hsa-mir-1270-1	NA	0	1	0.258614	35.1153	49.043
hsa-mir-1270-2	NA	0	1	0.258614	35.1153	49.043
hsa-mir-1271	NA	0	1	1.58054	5.98066	23.2196
hsa-mir-1272	NA	0	1	-0.366991	0	0
hsa-mir-1273	NA	0	1	-0.366991	0	0
hsa-mir-1273c	NA	0	1	1.63301	0	2.99233
hsa-mir-1273d	NA	0	1	-0.366991	0	0
hsa-mir-1274a	NA	0	1	1.63301	0	3.2452
hsa-mir-1275	NA	0	1	0.217972	1.07153	1.92008
hsa-mir-1276	NA	0	1	-0.366991	0	0
hsa-mir-1278	NA	0	1	0.995579	6.34983	16.1192
hsa-mir-1279	NA	0	1	-0.366991	0	0
hsa-mir-1280	NA	0	1	-0.366991	0	0
hsa-mir-1281	NA	0	1	-1.95195	3.17492	0
hsa-mir-1282	NA	0	1	-0.366991	0	0
hsa-mir-1283-1	NA	0	1	-0.366991	0	0
hsa-mir-1283-2	NA	0	1	-0.366991	0	0
hsa-mir-1285-2	NA	0	1	-0.366991	0	0
hsa-mir-1286	NA	0	1	0.217972	3.29703	4.92328
hsa-mir-1287	NA	0	1	0.481006	27.6218	45.2285
hsa-mir-1288	NA	0	1	-2.95195	5.71485	0
hsa-mir-1289-1	NA	0	1	2.80293	0	4.26684
hsa-mir-1289-2	NA	0	1	-0.366991	0	0
hsa-mir-129-1	NA	0	1	1.09244	3.57178	10.6671
hsa-mir-129-2	NA	0	1	1.95494	0.952475	7.68031
hsa-mir-1290	NA	0	1	-0.366991	0	0
hsa-mir-1291	NA	0	1	0.352901	15.7651	23.8355
hsa-mir-1292	NA	0	1	0.802934	3.89649	9.30947
hsa-mir-1293	NA	0	1	-0.366991	0	0
hsa-mir-1294	NA	0	1	-0.421439	15.6957	13.5217
hsa-mir-1295	NA	0	1	-0.366991	0	0
hsa-mir-1296	NA	0	1	0.00785754	83.8592	97.6735
hsa-mir-1297	NA	0	1	-0.366991	0	0
hsa-mir-1298	NA	0	1	-0.366991	2.29615	2.05723
hsa-mir-1299	NA	0	1	-0.366991	0	0
hsa-mir-1302-1	NA	0	1	-0.366991	0	0
hsa-mir-1302-10	NA	0	1	-0.366991	0	0
hsa-mir-1302-11	NA	0	1	-0.366991	0	0
hsa-mir-1302-2	NA	0	1	-0.366991	0	0
hsa-mir-1302-3	NA	0	1	-0.366991	0	0
hsa-mir-1302-4	NA	0	1	-0.366991	0	0
hsa-mir-1302-5	NA	0	1	-0.366991	0	0
hsa-mir-1302-6	NA	0	1	-0.366991	0	0
hsa-mir-1302-7	NA	0	1	-0.366991	0	0
hsa-mir-1302-8	NA	0	1	-0.366991	0	0
hsa-mir-1302-9	NA	0	1	-0.366991	0	0
hsa-mir-1303	NA	0	1	2.09244	0.996776	8.9306
hsa-mir-1304	NA	0	1	0.732545	5.65205	11.8159
hsa-mir-1305	NA	0	1	-0.366991	0	0
hsa-mir-1306	NA	0	1	0.567421	44.3741	76.8031
hsa-mir-132	NA	0	1	-0.233613	323.37	317.858
hsa-mir-1321	NA	0	1	-0.366991	0	0
hsa-mir-1322	NA	0	1	-0.366991	0	0
hsa-mir-1323	NA	0	1	-0.366991	0	0
hsa-mir-1324	NA	0	1	-0.366991	0	0
hsa-mir-133a-1	NA	0	1	-0.396137	47.732	41.8926
hsa-mir-133a-2	NA	0	1	-0.273881	36.9784	35.3897
hsa-mir-133b	NA	0	1	-0.366991	1.44072	1.29081
hsa-mir-134	NA	0	1	0.446596	37.5771	59.9696
hsa-mir-135b	NA	0	1	0.954937	0.88374	3.16714
hsa-mir-137	NA	0	1	-0.366991	0	0
hsa-mir-138-1	NA	0	1	0.825654	5.19532	11.6368
hsa-mir-138-2	NA	0	1	0.954937	5.10254	12.8005
hsa-mir-144	NA	0	1	0.0872277	2461.04	3021.22
hsa-mir-1469	NA	0	1	-0.366991	0	0
hsa-mir-147	NA	0	1	-0.366991	0	0
hsa-mir-1470	NA	0	1	-0.366991	0	0
hsa-mir-1471	NA	0	1	-0.366991	0	0
hsa-mir-147b	NA	0	1	1.11844	9.64381	25.9211
hsa-mir-149	NA	0	1	0.633009	0	0.862956
hsa-mir-1539	NA	0	1	0.633009	0	1.53606
hsa-mir-154	NA	0	1	-0.504494	10.2051	8.22891
hsa-mir-181d	NA	0	1	0.0846438	474.291	581.349
hsa-mir-1825	NA	0	1	-0.366991	0	0
hsa-mir-1827	NA	0	1	-0.366991	0	0
hsa-mir-184	NA	0	1	-0.366991	0	0
hsa-mir-187	NA	0	1	1.36997	1.57289	6.34154
hsa-mir-190	NA	0	1	0.0289378	94.7993	112.042
hsa-mir-1908	NA	0	1	0.83946	12.8584	27.8411
hsa-mir-1909	NA	0	1	-0.366991	0	0
hsa-mir-190b	NA	0	1	-0.192359	294.062	297.491
hsa-mir-1910	NA	0	1	1.50748	2.14307	9.60039
hsa-mir-1911	NA	0	1	-0.366991	0	0
hsa-mir-1912	NA	0	1	-0.366991	0	0
hsa-mir-1913	NA	0	1	0.633009	4.28614	8.64035
hsa-mir-1914	NA	0	1	0.633009	0	0.960039
hsa-mir-1915	NA	0	1	-1.36699	1.07153	0
hsa-mir-196a-1	NA	0	1	0.0804681	12.2461	15.3606
hsa-mir-196a-2	NA	0	1	-0.951953	6.23438	3.49105
hsa-mir-197	NA	0	1	0.0498168	8843.16	10577.3
hsa-mir-1972-1	NA	0	1	-0.366991	0	0
hsa-mir-1972-2	NA	0	1	-0.366991	0	0
hsa-mir-1973	NA	0	1	-0.366991	0	0
hsa-mir-1976	NA	0	1	-0.20945	41.2129	41.3555
hsa-mir-198	NA	0	1	-0.366991	0	0
hsa-mir-200b	NA	0	1	0.0148798	28.875	33.9551
hsa-mir-202	NA	0	1	-1.95195	1.5586	0
hsa-mir-205	NA	0	1	-0.366991	0	0
hsa-mir-2052	NA	0	1	-0.366991	0	0
hsa-mir-2053	NA	0	1	-0.366991	0	0
hsa-mir-2054	NA	0	1	-0.366991	0	0
hsa-mir-206	NA	0	1	-0.366991	0	0
hsa-mir-208a	NA	0	1	-1.36699	1.20736	0
hsa-mir-208b	NA	0	1	-1.36699	1.11328	0
hsa-mir-20b	NA	0	1	0.175019	464.642	606.633
hsa-mir-211	NA	0	1	0.217972	0.779298	1.39642
hsa-mir-2113	NA	0	1	-0.366991	0	0
hsa-mir-2114	NA	0	1	1.95494	0	3.84016
hsa-mir-2116	NA	0	1	1.95494	0	3.84016
hsa-mir-2117	NA	0	1	-0.366991	0	0
hsa-mir-212	NA	0	1	-0.0550469	21.8203	24.4374
hsa-mir-216a	NA	0	1	1.63301	0	2.09463
hsa-mir-216b	NA	0	1	-0.366991	0	0
hsa-mir-217	NA	0	1	1.63301	0	2.09463
hsa-mir-219-1	NA	0	1	-0.366991	0	0
hsa-mir-220a	NA	0	1	-0.366991	0	0
hsa-mir-220b	NA	0	1	-0.366991	0	0
hsa-mir-220c	NA	0	1	-0.366991	0	0
hsa-mir-224	NA	0	1	-0.103956	35.9824	38.8757
hsa-mir-2276	NA	0	1	1.21797	0	1.72591
hsa-mir-2278	NA	0	1	-1.10396	3.57178	1.60007
hsa-mir-2355	NA	0	1	-0.0833122	443.394	483.771
hsa-mir-2861	NA	0	1	-1.36699	0.952475	0
hsa-mir-2909	NA	0	1	-0.366991	0	0
hsa-mir-296	NA	0	1	0.217972	26.7884	36.4815
hsa-mir-297	NA	0	1	-0.366991	0	0
hsa-mir-298	NA	0	1	-0.366991	0	0
hsa-mir-300	NA	0	1	-0.366991	0	0
hsa-mir-301a	NA	0	1	-0.047574	8481.57	9482.51
hsa-mir-302a	NA	0	1	-0.366991	0	0
hsa-mir-302b	NA	0	1	-0.366991	0	0
hsa-mir-302c	NA	0	1	-0.366991	0	0
hsa-mir-302d	NA	0	1	-0.366991	0	0
hsa-mir-302e	NA	0	1	-0.366991	0	0
hsa-mir-302f	NA	0	1	-0.366991	0	0
hsa-mir-3115	NA	0	1	-0.366991	1.26063	1.12946
hsa-mir-3116-1	NA	0	1	0.802934	3.47525	8.30304
hsa-mir-3116-2	NA	0	1	0.802934	3.78189	9.03566
hsa-mir-3117	NA	0	1	-1.36699	3.29703	0.984655
hsa-mir-3118-1	NA	0	1	-0.366991	0	0
hsa-mir-3118-2	NA	0	1	-0.366991	0	0
hsa-mir-3118-3	NA	0	1	-0.366991	0	0
hsa-mir-3118-4	NA	0	1	-0.366991	0	0
hsa-mir-3118-5	NA	0	1	-0.366991	0	0
hsa-mir-3118-6	NA	0	1	-0.366991	0	0
hsa-mir-3119-1	NA	0	1	-0.366991	0	0
hsa-mir-3119-2	NA	0	1	-0.366991	0	0
hsa-mir-3121	NA	0	1	0.0480466	2.22657	2.99233
hsa-mir-3122	NA	0	1	-0.366991	0	0
hsa-mir-3123	NA	0	1	-0.366991	0	0
hsa-mir-3124	NA	0	1	0.217972	1.27944	2.29263
hsa-mir-3125	NA	0	1	-0.366991	0	0
hsa-mir-3126	NA	0	1	-0.366991	0	0
hsa-mir-3127	NA	0	1	-0.366991	10.1514	9.09511
hsa-mir-3128	NA	0	1	0.285086	7.79298	11.6368
hsa-mir-3129	NA	0	1	-0.366991	0	0
hsa-mir-3131	NA	0	1	0.633009	0	1.2191
hsa-mir-3132	NA	0	1	-0.366991	0	0
hsa-mir-3133	NA	0	1	0.440364	3.29703	5.90793
hsa-mir-3134	NA	0	1	0.217972	3.47525	5.1894
hsa-mir-3135	NA	0	1	-0.366991	0	0
hsa-mir-3137	NA	0	1	-0.366991	0	0
hsa-mir-3138	NA	0	1	-1.01907	10.454	5.61974
hsa-mir-3139	NA	0	1	-1.36699	1.12793	0
hsa-mir-3140	NA	0	1	-0.782028	2.85743	1.70674
hsa-mir-3141	NA	0	1	-0.366991	0	0
hsa-mir-3142	NA	0	1	-0.366991	0	0
hsa-mir-3143	NA	0	1	1.48101	5.44271	20.7247
hsa-mir-3144	NA	0	1	-1.68892	4.34039	0.972191
hsa-mir-3145	NA	0	1	-0.366991	3.1362	2.80987
hsa-mir-3146	NA	0	1	-0.366991	1.0851	0.972191
hsa-mir-3147	NA	0	1	-0.366991	0	0
hsa-mir-3148	NA	0	1	-0.366991	0	0
hsa-mir-3149	NA	0	1	1.63301	0	2.77602
hsa-mir-3150	NA	0	1	0.214697	156.444	210.249
hsa-mir-3151	NA	0	1	-0.366991	0	0
hsa-mir-3152	NA	0	1	-0.366991	0	0
hsa-mir-3153	NA	0	1	-0.366991	0	0
hsa-mir-3156-1	NA	0	1	-0.366991	0	0
hsa-mir-3156-2	NA	0	1	-0.366991	0	0
hsa-mir-3156-3	NA	0	1	-0.366991	0	0
hsa-mir-3157	NA	0	1	-0.0732597	30.2551	33.4319
hsa-mir-3159	NA	0	1	1.63301	1.15842	7.26516
hsa-mir-3160-1	NA	0	1	0.118436	9.07653	11.7464
hsa-mir-3160-2	NA	0	1	0.118436	9.52475	12.3264
hsa-mir-3161	NA	0	1	1.21797	0	1.99489
hsa-mir-3162	NA	0	1	-1.36699	1.0454	0
hsa-mir-3163	NA	0	1	1.21797	0	2.1042
hsa-mir-3164	NA	0	1	-0.366991	0	0
hsa-mir-3165	NA	0	1	0.954937	1.14297	4.09617
hsa-mir-3166	NA	0	1	-1.68892	3.72708	0.834817
hsa-mir-3167	NA	0	1	-0.366991	0	0
hsa-mir-3168	NA	0	1	-0.366991	0	0
hsa-mir-3169	NA	0	1	-0.366991	0	0
hsa-mir-3170	NA	0	1	-0.366991	0	0
hsa-mir-3171	NA	0	1	-0.366991	0	0
hsa-mir-3172	NA	0	1	-0.852418	6.51059	3.88877
hsa-mir-3173	NA	0	1	0.633009	8.8244	16.9419
hsa-mir-3174	NA	0	1	0.118436	8.86787	11.4763
hsa-mir-3175	NA	0	1	-1.95195	2.22657	0
hsa-mir-3176	NA	0	1	1.57161	4.76238	18.7741
hsa-mir-3177	NA	0	1	-0.366991	3.1362	2.80987
hsa-mir-3178	NA	0	1	-0.366991	0	0
hsa-mir-3179-1	NA	0	1	0.954937	1.02051	3.65729
hsa-mir-3179-2	NA	0	1	0.954937	1.02051	3.65729
hsa-mir-3179-3	NA	0	1	0.954937	1.02051	3.65729
hsa-mir-3180-1	NA	0	1	0.217972	0.911944	1.63411
hsa-mir-3180-2	NA	0	1	0.217972	0.974122	1.74553
hsa-mir-3180-3	NA	0	1	1.21797	0	1.63411
hsa-mir-3181	NA	0	1	0.633009	1.17428	3.15629
hsa-mir-3182	NA	0	1	-0.366991	0	0
hsa-mir-3183	NA	0	1	-0.366991	0	0
hsa-mir-3185	NA	0	1	-0.366991	0	0
hsa-mir-3186	NA	0	1	-1.36699	7.05952	2.7107
hsa-mir-3187	NA	0	1	-0.366991	4.89844	4.38875
hsa-mir-3188	NA	0	1	-0.366991	0	0
hsa-mir-3189	NA	0	1	-0.366991	0	0
hsa-mir-3190	NA	0	1	-0.366991	5.35767	4.8002
hsa-mir-3191	NA	0	1	-0.366991	4.51172	4.04227
hsa-mir-3192	NA	0	1	1.21797	0	1.99489
hsa-mir-3193	NA	0	1	-1.36699	1.5586	0
hsa-mir-3195	NA	0	1	-0.366991	0	0
hsa-mir-3196	NA	0	1	-0.366991	0	0
hsa-mir-3197	NA	0	1	-0.366991	0	0
hsa-mir-3198	NA	0	1	-0.366991	0	0
hsa-mir-3199-1	NA	0	1	0.440364	2.92237	5.23658
hsa-mir-3199-2	NA	0	1	0.440364	2.99033	5.35836
hsa-mir-3201	NA	0	1	-0.366991	0	0
hsa-mir-320d-2	NA	0	1	1.80293	5.35767	27.2011
hsa-mir-320e	NA	0	1	-0.366991	0	0
hsa-mir-323	NA	0	1	1.27044	7.97421	24.1126
hsa-mir-325	NA	0	1	-0.366991	0	0
hsa-mir-328	NA	0	1	0.171678	541.768	705.565
hsa-mir-329-1	NA	0	1	0.896044	4.28614	10.5604
hsa-mir-329-2	NA	0	1	0.896044	4.08204	10.0576
hsa-mir-346	NA	0	1	-0.366991	0	0
hsa-mir-34a	NA	0	1	-0.240458	92.7364	90.7673
hsa-mir-367	NA	0	1	-0.366991	0	0
hsa-mir-372	NA	0	1	-0.366991	0	0
hsa-mir-373	NA	0	1	-0.366991	0	0
hsa-mir-375	NA	0	1	0.770513	5.35767	12.0005
hsa-mir-376a-1	NA	0	1	-0.589383	16.3882	12.424
hsa-mir-376a-2	NA	0	1	-0.782028	11.7869	7.68031
hsa-mir-376c	NA	0	1	-0.0401806	75.3321	84.9489
hsa-mir-377	NA	0	1	0.380243	33.5437	51.2021
hsa-mir-378b	NA	0	1	-0.366991	0	0
hsa-mir-379	NA	0	1	0.79055	15.3533	32.0968
hsa-mir-383	NA	0	1	-0.366991	0	0
hsa-mir-384	NA	0	1	-0.366991	0	0
hsa-mir-412	NA	0	1	0.633009	4.71004	9.28389
hsa-mir-422a	NA	0	1	-0.366991	0	0
hsa-mir-424	NA	0	1	0.0456679	3715.82	4431.85
hsa-mir-4251	NA	0	1	-0.366991	0	0
hsa-mir-4252	NA	0	1	-0.366991	0	0
hsa-mir-4253	NA	0	1	-0.366991	0	0
hsa-mir-4254	NA	0	1	-0.366991	0	0
hsa-mir-4255	NA	0	1	-0.366991	0	0
hsa-mir-4256	NA	0	1	-0.366991	0	0
hsa-mir-4257	NA	0	1	-0.366991	0	0
hsa-mir-4258	NA	0	1	-0.366991	0	0
hsa-mir-4259	NA	0	1	-0.366991	0	0
hsa-mir-4260	NA	0	1	-0.366991	0	0
hsa-mir-4261	NA	0	1	-0.366991	0	0
hsa-mir-4262	NA	0	1	-0.366991	0	0
hsa-mir-4263	NA	0	1	-0.366991	0	0
hsa-mir-4264	NA	0	1	-0.366991	0	0
hsa-mir-4265	NA	0	1	-0.366991	0	0
hsa-mir-4266	NA	0	1	-0.366991	0	0
hsa-mir-4267	NA	0	1	-0.366991	0	0
hsa-mir-4268	NA	0	1	-0.366991	0	0
hsa-mir-4269	NA	0	1	-0.366991	0	0
hsa-mir-4270	NA	0	1	-0.366991	0	0
hsa-mir-4271	NA	0	1	-0.366991	0	0
hsa-mir-4272	NA	0	1	-0.366991	0	0
hsa-mir-4273	NA	0	1	-0.366991	0	0
hsa-mir-4274	NA	0	1	-0.366991	0	0
hsa-mir-4275	NA	0	1	-0.366991	0	0
hsa-mir-4276	NA	0	1	-0.366991	0	0
hsa-mir-4277	NA	0	1	-0.366991	0	0
hsa-mir-4278	NA	0	1	-0.366991	0	0
hsa-mir-4279	NA	0	1	-0.366991	0	0
hsa-mir-4280	NA	0	1	-0.366991	0	0
hsa-mir-4281	NA	0	1	-0.366991	0	0
hsa-mir-4282	NA	0	1	-0.366991	0	0
hsa-mir-4283-1	NA	0	1	-0.366991	0	0
hsa-mir-4283-2	NA	0	1	-0.366991	0	0
hsa-mir-4284	NA	0	1	-0.366991	0	0
hsa-mir-4285	NA	0	1	-0.366991	0	0
hsa-mir-4286	NA	0	1	-0.366991	31.3395	28.0786
hsa-mir-4287	NA	0	1	-0.366991	0	0
hsa-mir-4288	NA	0	1	-0.366991	0	0
hsa-mir-4289	NA	0	1	-0.366991	0	0
hsa-mir-4290	NA	0	1	-0.366991	0	0
hsa-mir-4291	NA	0	1	-0.366991	0	0
hsa-mir-4292	NA	0	1	-0.366991	0	0
hsa-mir-4293	NA	0	1	-0.366991	0	0
hsa-mir-4294	NA	0	1	-0.366991	0	0
hsa-mir-4295	NA	0	1	-0.366991	0	0
hsa-mir-4296	NA	0	1	-0.366991	0	0
hsa-mir-4297	NA	0	1	-0.366991	0	0
hsa-mir-4298	NA	0	1	-0.366991	0	0
hsa-mir-4299	NA	0	1	-0.366991	0	0
hsa-mir-4300	NA	0	1	-0.366991	0	0
hsa-mir-4301	NA	0	1	-0.366991	0	0
hsa-mir-4302	NA	0	1	-0.366991	0	0
hsa-mir-4303	NA	0	1	-0.366991	0	0
hsa-mir-4304	NA	0	1	-0.366991	0	0
hsa-mir-4305	NA	0	1	-0.366991	0	0
hsa-mir-4306	NA	0	1	-0.366991	0	0
hsa-mir-4307	NA	0	1	-0.366991	0	0
hsa-mir-4308	NA	0	1	-1.36699	1.05831	0
hsa-mir-4309	NA	0	1	-0.366991	0	0
hsa-mir-4310	NA	0	1	-0.366991	0	0
hsa-mir-4311	NA	0	1	-0.366991	0	0
hsa-mir-4312	NA	0	1	-0.366991	0	0
hsa-mir-4313	NA	0	1	-0.366991	0	0
hsa-mir-4314	NA	0	1	-0.366991	0	0
hsa-mir-4315-1	NA	0	1	-2.36699	3.52285	0
hsa-mir-4315-2	NA	0	1	-2.36699	3.52285	0
hsa-mir-4316	NA	0	1	-0.366991	0	0
hsa-mir-4317	NA	0	1	-0.366991	0	0
hsa-mir-4318	NA	0	1	-0.366991	0	0
hsa-mir-4319	NA	0	1	-0.366991	0	0
hsa-mir-4320	NA	0	1	-0.366991	0	0
hsa-mir-4321	NA	0	1	-0.366991	0	0
hsa-mir-4322	NA	0	1	-1.36699	1.17428	0
hsa-mir-4323	NA	0	1	-0.366991	0	0
hsa-mir-4324	NA	0	1	-0.366991	0	0
hsa-mir-4325	NA	0	1	-0.366991	0	0
hsa-mir-4326	NA	0	1	-0.770347	58.1171	39.0524
hsa-mir-4327	NA	0	1	-0.366991	0	0
hsa-mir-4328	NA	0	1	-0.366991	0	0
hsa-mir-4329	NA	0	1	-0.366991	0	0
hsa-mir-4330	NA	0	1	-0.366991	0	0
hsa-mir-448	NA	0	1	-0.366991	0	0
hsa-mir-449a	NA	0	1	-1.36699	4.71004	1.68798
hsa-mir-449b	NA	0	1	0.633009	0	0.791785
hsa-mir-449c	NA	0	1	1.63301	0	2.50445
hsa-mir-454	NA	0	1	0.07393	2274.26	2766.25
hsa-mir-466	NA	0	1	-0.366991	0	0
hsa-mir-483	NA	0	1	-0.366991	0	0
hsa-mir-487a	NA	0	1	0.0115208	9.64381	11.5205
hsa-mir-488	NA	0	1	-0.366991	0	0
hsa-mir-489	NA	0	1	1.63301	0	2.74297
hsa-mir-491	NA	0	1	-0.488297	62.251	51.2021
hsa-mir-492	NA	0	1	-0.366991	0	0
hsa-mir-494	NA	0	1	-0.527456	19.0495	15.171
hsa-mir-495	NA	0	1	-0.678935	36.589	26.2255
hsa-mir-496	NA	0	1	0.369975	4.2021	6.77675
hsa-mir-498	NA	0	1	-0.366991	0	0
hsa-mir-499	NA	0	1	0.507478	11.945	20.1451
hsa-mir-503	NA	0	1	-0.405985	89.3448	77.8849
hsa-mir-504	NA	0	1	0.633009	1.0328	2.77602
hsa-mir-506	NA	0	1	-0.366991	0	0
hsa-mir-507	NA	0	1	-0.366991	0.911944	0.817055
hsa-mir-508	NA	0	1	0.481006	2.98166	5.34283
hsa-mir-509-1	NA	0	1	1.02533	6.38361	16.3411
hsa-mir-509-2	NA	0	1	1.02533	6.59406	16.8798
hsa-mir-509-3	NA	0	1	1.02533	8.00079	20.4808
hsa-mir-510	NA	0	1	-0.366991	0	0
hsa-mir-511-1	NA	0	1	1.63301	0.985319	6.17956
hsa-mir-511-2	NA	0	1	1.63301	0.985319	6.17956
hsa-mir-512-1	NA	0	1	-0.366991	0	0
hsa-mir-512-2	NA	0	1	-0.366991	0	0
hsa-mir-513a-1	NA	0	1	1.95494	0	2.38149
hsa-mir-513a-2	NA	0	1	1.95494	0	2.419
hsa-mir-513b	NA	0	1	0.633009	0	0.914323
hsa-mir-513c	NA	0	1	1.21797	0	1.82865
hsa-mir-514-1	NA	0	1	1.95494	0	3.13482
hsa-mir-514-2	NA	0	1	1.63301	0	2.61829
hsa-mir-514-3	NA	0	1	1.63301	0	2.61829
hsa-mir-514b	NA	0	1	-0.366991	0	0
hsa-mir-515-1	NA	0	1	-0.366991	0	0
hsa-mir-515-2	NA	0	1	-0.366991	0	0
hsa-mir-516a-1	NA	0	1	-0.366991	0	0
hsa-mir-516a-2	NA	0	1	-0.366991	0	0
hsa-mir-516b-1	NA	0	1	-0.366991	0	0
hsa-mir-516b-2	NA	0	1	-0.366991	0	0
hsa-mir-517a	NA	0	1	-0.366991	0	0
hsa-mir-517b	NA	0	1	-0.366991	0	0
hsa-mir-517c	NA	0	1	-0.366991	0	0
hsa-mir-518a-1	NA	0	1	-0.366991	0	0
hsa-mir-518a-2	NA	0	1	-0.366991	0	0
hsa-mir-518b	NA	0	1	-0.366991	0	0
hsa-mir-518c	NA	0	1	-0.366991	0	0
hsa-mir-518d	NA	0	1	-0.366991	0	0
hsa-mir-518e	NA	0	1	-0.366991	0	0
hsa-mir-518f	NA	0	1	-0.366991	0	0
hsa-mir-519a-1	NA	0	1	-0.366991	0	0
hsa-mir-519a-2	NA	0	1	-0.366991	0	0
hsa-mir-519b	NA	0	1	-0.366991	0	0
hsa-mir-519c	NA	0	1	-0.366991	0	0
hsa-mir-519d	NA	0	1	-0.366991	0	0
hsa-mir-519e	NA	0	1	-0.366991	0	0
hsa-mir-520a	NA	0	1	-0.366991	0	0
hsa-mir-520b	NA	0	1	-0.366991	0	0
hsa-mir-520c	NA	0	1	-0.366991	0	0
hsa-mir-520d	NA	0	1	-0.366991	0	0
hsa-mir-520e	NA	0	1	-0.366991	0	0
hsa-mir-520f	NA	0	1	-0.366991	0	0
hsa-mir-520g	NA	0	1	-0.366991	0	0
hsa-mir-520h	NA	0	1	-0.366991	0	0
hsa-mir-521-1	NA	0	1	-0.366991	0	0
hsa-mir-521-2	NA	0	1	-0.366991	0	0
hsa-mir-522	NA	0	1	-0.366991	0	0
hsa-mir-523	NA	0	1	-0.366991	0	0
hsa-mir-524	NA	0	1	-0.366991	0	0
hsa-mir-525	NA	0	1	-0.366991	0	0
hsa-mir-526a-1	NA	0	1	-0.366991	0	0
hsa-mir-526a-2	NA	0	1	-0.366991	0	0
hsa-mir-526b	NA	0	1	-0.366991	0	0
hsa-mir-527	NA	0	1	-0.366991	0	0
hsa-mir-541	NA	0	1	0.633009	0	0.914323
hsa-mir-544	NA	0	1	-0.366991	0	0
hsa-mir-544b	NA	0	1	-0.366991	0	0
hsa-mir-545	NA	0	1	0.217972	15.3654	21.0122
hsa-mir-548a-1	NA	0	1	-0.366991	5.30244	4.75071
hsa-mir-548a-2	NA	0	1	-0.366991	5.30244	4.75071
hsa-mir-548c	NA	0	1	-0.366991	0	0
hsa-mir-548d-1	NA	0	1	-0.578495	18.5585	14.2521
hsa-mir-548d-2	NA	0	1	-0.578495	18.5585	14.2521
hsa-mir-548f-1	NA	0	1	-0.366991	0	0
hsa-mir-548f-2	NA	0	1	-0.366991	0	0
hsa-mir-548f-3	NA	0	1	-0.366991	0	0
hsa-mir-548f-4	NA	0	1	0.633009	0	0.731458
hsa-mir-548f-5	NA	0	1	-0.366991	0	0
hsa-mir-548g	NA	0	1	-0.366991	0	0
hsa-mir-548h-1	NA	0	1	-0.366991	0.840419	0.752972
hsa-mir-548h-2	NA	0	1	-0.366991	0.974122	0.872763
hsa-mir-548h-3	NA	0	1	-0.366991	0.726464	0.650874
hsa-mir-548h-4	NA	0	1	0.633009	0	0.69192
hsa-mir-548i-1	NA	0	1	-0.366991	0	0
hsa-mir-548i-2	NA	0	1	-0.366991	0	0
hsa-mir-548i-3	NA	0	1	-0.366991	0	0
hsa-mir-548i-4	NA	0	1	-0.366991	0	0
hsa-mir-548j	NA	0	1	-0.385607	58.9344	52.1164
hsa-mir-548l	NA	0	1	-0.184127	35.8839	36.6154
hsa-mir-548m	NA	0	1	-0.366991	0	0
hsa-mir-548n	NA	0	1	-0.0815886	35.4321	38.9136
hsa-mir-548p	NA	0	1	-0.536916	8.16407	6.40026
hsa-mir-548q	NA	0	1	0.0735817	11.144	13.8246
hsa-mir-548s	NA	0	1	-0.782028	7.3178	4.68312
hsa-mir-548t	NA	0	1	-0.0450628	3.47525	4.15152
hsa-mir-548u	NA	0	1	-0.366991	1.05831	0.948187
hsa-mir-548v	NA	0	1	-1.36699	1.07153	0
hsa-mir-548w	NA	0	1	-1.95195	5.79208	1.03788
hsa-mir-548x	NA	0	1	-0.366991	0	0
hsa-mir-549	NA	0	1	-1.95195	1.78589	0
hsa-mir-551a	NA	0	1	-0.00966887	135.728	156.006
hsa-mir-551b	NA	0	1	1.39854	3.57178	12.8005
hsa-mir-552	NA	0	1	1.21797	0	1.60007
hsa-mir-553	NA	0	1	-0.366991	0	0
hsa-mir-554	NA	0	1	-0.366991	0	0
hsa-mir-555	NA	0	1	-0.366991	0	0
hsa-mir-556	NA	0	1	0.6013	19.8516	35.572
hsa-mir-557	NA	0	1	-0.366991	0	0
hsa-mir-558	NA	0	1	-0.366991	0	0
hsa-mir-559	NA	0	1	0.633009	0	0.800033
hsa-mir-561	NA	0	1	0.633009	0.88374	2.37535
hsa-mir-562	NA	0	1	-0.366991	0	0
hsa-mir-563	NA	0	1	-0.366991	0	0
hsa-mir-564	NA	0	1	-0.366991	0	0
hsa-mir-566	NA	0	1	-0.366991	0	0
hsa-mir-567	NA	0	1	-0.366991	0	0
hsa-mir-568	NA	0	1	-0.366991	0	0
hsa-mir-569	NA	0	1	-0.366991	0	0
hsa-mir-570	NA	0	1	-1.17435	11.4886	5.54249
hsa-mir-571	NA	0	1	-0.366991	0	0
hsa-mir-572	NA	0	1	0.633009	0	0.808454
hsa-mir-573	NA	0	1	0.633009	0.865886	2.32737
hsa-mir-575	NA	0	1	-0.366991	0	0
hsa-mir-578	NA	0	1	-0.366991	0	0
hsa-mir-581	NA	0	1	-1.36699	2.67884	0.800033
hsa-mir-583	NA	0	1	-0.366991	0	0
hsa-mir-585	NA	0	1	-0.366991	0	0
hsa-mir-586	NA	0	1	-1.95195	1.76748	0
hsa-mir-587	NA	0	1	-0.366991	0	0
hsa-mir-588	NA	0	1	-0.366991	0	0
hsa-mir-591	NA	0	1	-0.366991	0	0
hsa-mir-592	NA	0	1	-0.366991	0	0
hsa-mir-593	NA	0	1	-0.366991	0	0
hsa-mir-595	NA	0	1	-0.366991	0	0
hsa-mir-596	NA	0	1	-0.366991	0	0
hsa-mir-597	NA	0	1	-0.688919	3.53496	2.37535
hsa-mir-599	NA	0	1	1.21797	0	1.61691
hsa-mir-600	NA	0	1	1.04805	1.74944	5.48594
hsa-mir-601	NA	0	1	-0.366991	0	0
hsa-mir-602	NA	0	1	-0.366991	0	0
hsa-mir-603	NA	0	1	-0.366991	0	0
hsa-mir-604	NA	0	1	-0.366991	0	0
hsa-mir-605	NA	0	1	-1.36699	3.09841	0.925339
hsa-mir-606	NA	0	1	-0.366991	0	0
hsa-mir-607	NA	0	1	-1.58938	5.35767	1.60007
hsa-mir-608	NA	0	1	-0.366991	0	0
hsa-mir-609	NA	0	1	-1.36699	0.902345	0
hsa-mir-610	NA	0	1	1.44036	0.892945	4.8002
hsa-mir-611	NA	0	1	0.633009	0	1.14632
hsa-mir-612	NA	0	1	-1.36699	0.857228	0
hsa-mir-613	NA	0	1	-0.366991	0	0
hsa-mir-614	NA	0	1	-0.366991	0	0
hsa-mir-615	NA	0	1	1.63301	0.892945	5.60023
hsa-mir-617	NA	0	1	0.633009	0	0.791785
hsa-mir-619	NA	0	1	-0.366991	0	0
hsa-mir-620	NA	0	1	-0.366991	0	0
hsa-mir-621	NA	0	1	-0.366991	0	0
hsa-mir-622	NA	0	1	-0.366991	0	0
hsa-mir-623	NA	0	1	-1.36699	0.874722	0
hsa-mir-624	NA	0	1	-0.61853	43.3032	32.4632
hsa-mir-625	NA	0	1	-0.0102148	502.234	576.475
hsa-mir-626	NA	0	1	-0.366991	0	0
hsa-mir-627	NA	0	1	0.344884	50.3732	74.4278
hsa-mir-628	NA	0	1	-0.21112	402.446	401.802
hsa-mir-630	NA	0	1	-0.366991	0	0
hsa-mir-631	NA	0	1	-1.36699	1.14297	0
hsa-mir-632	NA	0	1	-1.95195	1.82389	0
hsa-mir-633	NA	0	1	-0.366991	0	0
hsa-mir-634	NA	0	1	-0.366991	0	0
hsa-mir-635	NA	0	1	-0.366991	0	0
hsa-mir-636	NA	0	1	1.21797	2.59766	8.53368
hsa-mir-637	NA	0	1	-0.366991	0	0
hsa-mir-638	NA	0	1	-0.366991	0	0
hsa-mir-639	NA	0	1	1.63301	0	2.35112
hsa-mir-640	NA	0	1	-0.366991	0	0
hsa-mir-643	NA	0	1	0.896044	3.53496	8.70963
hsa-mir-644	NA	0	1	-0.366991	0	0
hsa-mir-645	NA	0	1	-0.366991	0	0
hsa-mir-646	NA	0	1	-0.366991	0	0
hsa-mir-647	NA	0	1	-0.366991	0	0
hsa-mir-648	NA	0	1	-0.366991	0	0
hsa-mir-649	NA	0	1	-0.366991	0	0
hsa-mir-650	NA	0	1	0.633009	0	0.800033
hsa-mir-653	NA	0	1	-0.366991	0	0
hsa-mir-656	NA	0	1	-0.782028	3.29703	1.96931
hsa-mir-657	NA	0	1	-0.366991	0	0
hsa-mir-658	NA	0	1	-0.366991	0	0
hsa-mir-661	NA	0	1	-0.366991	0	0
hsa-mir-662	NA	0	1	-0.366991	0	0
hsa-mir-663	NA	0	1	-0.366991	0	0
hsa-mir-663b	NA	0	1	-1.36699	0.745415	0
hsa-mir-665	NA	0	1	1.21797	0	2.13342
hsa-mir-668	NA	0	1	0.633009	0	1.16368
hsa-mir-670	NA	0	1	-0.366991	0	0
hsa-mir-675	NA	0	1	-0.366991	0	0
hsa-mir-711	NA	0	1	-0.366991	0	0
hsa-mir-718	NA	0	1	-0.366991	0	0
hsa-mir-758	NA	0	1	0.349216	12.6636	19.2008
hsa-mir-759	NA	0	1	-0.366991	0	0
hsa-mir-760	NA	0	1	1.21797	1.07153	4.8002
hsa-mir-761	NA	0	1	-0.366991	0	0
hsa-mir-762	NA	0	1	1.21797	0	1.85068
hsa-mir-764	NA	0	1	-0.366991	0	0
hsa-mir-765	NA	0	1	0.633009	0	0.673712
hsa-mir-767	NA	0	1	-0.366991	0	0
hsa-mir-770	NA	0	1	-0.366991	0	0
hsa-mir-802	NA	0	1	-0.366991	0	0
hsa-mir-875	NA	0	1	-0.366991	0	0
hsa-mir-876	NA	0	1	-1.95195	8.46644	1.89637
hsa-mir-877	NA	0	1	-0.366991	0	0
hsa-mir-885	NA	0	1	1.63301	0	3.11364
hsa-mir-887	NA	0	1	-0.366991	0	0
hsa-mir-888	NA	0	1	-0.366991	0	0
hsa-mir-890	NA	0	1	-0.366991	0	0
hsa-mir-891a	NA	0	1	0.633009	0	0.972191
hsa-mir-891b	NA	0	1	-0.366991	0	0
hsa-mir-892a	NA	0	1	-0.366991	0	0
hsa-mir-892b	NA	0	1	-0.366991	0	0
hsa-mir-9-1	NA	0	1	0.17576	277.395	362.442
hsa-mir-9-2	NA	0	1	0.17576	283.772	370.774
hsa-mir-9-3	NA	0	1	0.0827256	282.885	346.467
hsa-mir-920	NA	0	1	-0.366991	0	0
hsa-mir-921	NA	0	1	-0.366991	0	0
hsa-mir-922	NA	0	1	-1.36699	1.05831	0
hsa-mir-924	NA	0	1	-0.366991	0	0
hsa-mir-933	NA	0	1	0.217972	1.11328	1.99489
hsa-mir-934	NA	0	1	-0.366991	0	0
hsa-mir-936	NA	0	1	-0.366991	0	0
hsa-mir-937	NA	0	1	1.09244	2.99033	8.9306
hsa-mir-938	NA	0	1	-0.366991	0	0
hsa-mir-939	NA	0	1	1.04805	5.227	14.0494
hsa-mir-940	NA	0	1	0.0480466	7.29555	8.9876
hsa-mir-941-1	NA	0	1	-0.366991	0	0
hsa-mir-941-2	NA	0	1	-0.366991	0	0
hsa-mir-941-3	NA	0	1	-0.366991	0	0
hsa-mir-943	NA	0	1	0.633009	1.82389	4.08527
hsa-mir-944	NA	0	1	1.63301	0.974122	6.10934
mgU6-53	NA	0	1	0.0814696	74.7125	91.6001
mgU6-53B	NA	0	1	-0.366991	10.8194	9.6936
hsa-mir-128-1	NA	6.17487e-05	1	0.111033	1632.91	2038.09
hsa-mir-618	NA	0.00942495	1	0.274412	225.678	315.833
hsa-mir-25	NA	0.00968722	1	0.0215591	143772	168626
hsa-mir-140	NA	0.0229859	1	0.0446705	35940.1	42833.9
hsa-mir-199b	NA	0.025423	1	0.0811742	4880.74	5966.21
hsa-mir-874	NA	0.0330364	1	0.276116	337.396	472.635
hsa-mir-642	NA	0.0370572	1	1.50748	7.06992	25.3371
hsa-mir-320d-1	NA	0.0422926	1	1.77051	7.14356	33.6014
U70B	NA	0.0595149	1	1.48101	5.7575	20.0605
hsa-mir-2115	NA	0.0659746	1	0.34247	198.877	291.852
hsa-mir-382	NA	0.0795673	1	0.727337	40.6055	78.8243
hsa-mir-485	NA	0.0813083	1	0.792208	34.0542	69.4384
ACA54	NA	0.0825863	1	0.332288	199.323	290.353
hsa-mir-106a	NA	0.0852096	1	0.384622	206.37	311.953
hsa-mir-181c	NA	0.0862514	1	0.126685	9162.98	11559.6
hsa-mir-1249	NA	0.0880896	1	0.541087	103.906	175.716
hsa-mir-369	NA	0.0908755	1	0.722646	46.5352	89.9694
hsa-mir-487b	NA	0.0930896	1	0.890807	22.4512	49.3734
hsa-let-7i	NA	0.107031	1	0.123418	73204.2	92140
hsa-mir-542	NA	0.114049	1	0.23825	1060.49	1445.8
hsa-let-7b	NA	0.114229	1	0.157247	10631.7	13699.6
hsa-mir-3202-1	NA	0.121902	1	2.04805	2.11661	14.2228
hsa-mir-3202-2	NA	0.121902	1	2.04805	2.1702	14.5829
hsa-mir-2110	NA	0.123295	1	0.479809	152.015	245.77
hsa-mir-2277	NA	0.124641	1	0.793474	30.4178	61.938
hsa-mir-30d	NA	0.126772	1	0.146006	63352.8	80998.8
hsa-mir-500b	NA	0.132382	1	0.82856	32.5529	68.0534
ACA48	NA	0.132805	1	0.305715	384.165	549
hsa-mir-380	NA	0.141258	1	2.21797	1.40529	13.8497
hsa-mir-378c	NA	0.142139	1	0.280804	1005.39	1411.85
hsa-mir-1301	NA	0.14457	1	0.61338	76.3142	135.81
hsa-mir-362	NA	0.145023	1	0.278207	1359.69	1905.9
hsa-mir-342	NA	0.145043	1	0.178392	14749.5	19286.1
hsa-mir-7-1	NA	0.14544	1	0.316009	483.165	695.417
hsa-let-7d	NA	0.146642	1	0.204643	5499.07	7322.78
hsa-mir-30e	NA	0.164989	1	0.176574	131759	172065
U74	NA	0.173213	1	0.223326	8858.02	11949.3
hsa-mir-942	NA	0.17343	1	0.995579	19.9355	47.3322
hsa-mir-1538	NA	0.176822	1	1.6774	9.83704	40.2902
hsa-mir-96	NA	0.184437	1	0.676078	71.4356	132.928
hsa-mir-378	NA	0.185851	1	0.224369	16364	22090.2
ACA45	NA	0.203363	1	0.302002	1263.57	1800.34
hsa-mir-200c	NA	0.209478	1	0.569647	160.1	275.588
hsa-mir-3155	NA	0.230546	1	1.67254	8.3632	33.7184
hsa-mir-218-2	NA	0.233889	1	2.02533	2.33789	13.9642
hsa-mir-576	NA	0.236382	1	0.483866	244.047	394.988
hsa-mir-3194	NA	0.238538	1	1.8554	5.87142	28.4066
hsa-mir-324	NA	0.238774	1	0.480461	302.612	488.579
hsa-mir-886	NA	0.239751	1	0.770513	38.2564	76.1684
hsa-mir-15b	NA	0.242918	1	0.294717	5970.85	8463.23
hsa-mir-1185-1	NA	0.283819	1	3.33345	0	10.7167
hsa-mir-365-2	NA	0.305045	1	0.714205	72.594	138.384
hsa-mir-769	NA	0.31763	1	0.355138	9314.72	13767.3
hsa-mir-539	NA	0.323167	1	1.80293	7.69307	34.4629
hsa-mir-365-1	NA	0.334025	1	0.743756	91.6347	178.325
hsa-mir-103-2-as	NA	0.338393	1	0.354385	97714.3	144344
hsa-mir-103-2	NA	0.338794	1	0.354778	77738.4	114867
hsa-mir-219-2	NA	0.3406	1	1.59984	8.8374	33.255
hsa-mir-103-1	NA	0.344243	1	0.358726	94580.8	140136
hsa-mir-103-1-as	NA	0.344243	1	0.358726	118989	176300
hsa-let-7f-2	NA	0.349257	1	0.362941	99468.3	147809
HBII-142	NA	0.352025	1	0.39803	9499.43	14464.3
hsa-mir-1285-1	NA	0.355239	1	1.95494	5.10254	26.5154
hsa-mir-497	NA	0.357095	1	1.73735	6.88844	28.8012
hsa-mir-660	NA	0.365635	1	0.425221	4400.14	6827.56
hsa-mir-27b	NA	0.367602	1	0.392326	25854.7	39210.8
hsa-mir-185	NA	0.368763	1	0.536098	634.557	1064
hsa-mir-30b	NA	0.375942	1	0.410305	14671.3	22529.5
SNORA36C	NA	0.377039	1	0.954937	28.5743	64.8957
hsa-mir-193a	NA	0.397985	1	0.646505	258.142	467.801
hsa-let-7f-1	NA	0.403292	1	0.416992	93347.2	144009
hsa-mir-20a	NA	0.403292	1	0.447181	11032.9	17381.3
hsa-mir-339	NA	0.404675	1	0.518761	1202.85	1991.98
hsa-mir-1274b	NA	0.413902	1	3.44036	0	14.9021
hsa-mir-3154	NA	0.413902	1	2.44036	1.02051	11.8862
hsa-mir-320c-2	NA	0.413902	1	2.44036	1.71446	19.9688
hsa-mir-128-2	NA	0.44232	1	0.586176	829.674	1440.06
hsa-let-7c	NA	0.456765	1	0.765764	168.384	331.899
HBII-336	NA	0.461478	1	0.484339	38725.8	62598.7
14q(II-15)	NA	0.461724	1	2.21797	3.62209	24.8799
hsa-mir-218-1	NA	0.461724	1	2.21797	2.33789	16.0588
hsa-mir-32	NA	0.465664	1	0.590425	1325.03	2306.29
hsa-mir-155	NA	0.476029	1	0.535587	6390.96	10705.2
hsa-mir-146b	NA	0.484684	1	0.504002	54732.2	89686.1
hsa-mir-17	NA	0.489017	1	0.540089	6723.11	11296.5
hsa-mir-143	NA	0.504949	1	0.513783	180028	297005
hsa-mir-421	NA	0.507495	1	0.655849	757.386	1379.75
hsa-let-7a-1	NA	0.50802	1	0.522794	85029.5	141158
hsa-let-7a-3	NA	0.508902	1	0.523684	91810.2	152509
hsa-let-7a-2	NA	0.514123	1	0.529346	88830.2	148139
hsa-mir-222	NA	0.526167	1	0.593042	2951.2	5144.41
U62A	NA	0.532265	1	0.582068	6836.89	11826.8
U62B	NA	0.532377	1	0.582176	6836.89	11827.7
hsa-mir-505	NA	0.537995	1	0.73438	426.573	821.062
hsa-mir-502	NA	0.540973	1	0.858076	152.507	320.608
hsa-mir-107	NA	0.55043	1	0.594977	9049.57	15794.9
hsa-mir-323b	NA	0.555173	1	1.27242	26.135	74.9299
hsa-mir-532	NA	0.558804	1	0.619415	4318.17	7665.96
hsa-mir-548e	NA	0.564313	1	0.78866	306.848	613.552
hsa-mir-548o	NA	0.574951	1	1.00457	59.4044	138.785
hsa-mir-200a	NA	0.585257	1	1.45244	15.2396	50.3487
hsa-mir-455	NA	0.590152	1	2.44036	1.78589	16.0007
U13	NA	0.593174	1	0.698062	1220.53	2288.73
hsa-mir-409	NA	0.603719	1	0.796208	465.507	935.248
U46	NA	0.605441	1	0.770513	515.211	1016.47
hsa-mir-215	NA	0.60654	1	1.02053	66.2403	156.399
mgU6-77	NA	0.612214	1	0.75878	434.985	851.062
hsa-mir-580	NA	0.612795	1	1.16473	39.7683	104.516
hsa-mir-432	NA	0.629659	1	1.60701	11.8553	44.1209
hsa-mir-654	NA	0.633282	1	0.883384	261.401	558.482
hsa-mir-320c-1	NA	0.644058	1	3.63301	0	13.0914
hsa-mir-548b	NA	0.644058	1	2.63301	0.88374	11.8768
hsa-mir-616	NA	0.645724	1	1.33345	23.861	71.2606
hsa-mir-191	NA	0.656479	1	0.66217	482370	882007
hsa-mir-195	NA	0.662678	1	1.24124	39.4128	109.467
hsa-mir-99a	NA	0.682325	1	1.18321	58.2068	154.554
hsa-mir-641	NA	0.683912	1	1.43138	19.0495	61.2873
hsa-mir-182	NA	0.690006	1	0.717125	17509.3	33259.2
U36A	NA	0.699201	1	1.03691	153.587	365.882
hsa-mir-299	NA	0.712859	1	1.92847	13.6068	64.6122
hsa-mir-183	NA	0.714355	1	0.799808	1719.13	3458.93
hsa-mir-188	NA	0.718755	1	1.42442	24.9194	79.4823
hsa-mir-301b	NA	0.720542	1	0.881818	661.604	1410.03
hsa-mir-766	NA	0.724793	1	0.925945	294.238	646.945
hsa-mir-130b	NA	0.726878	1	0.897386	560.334	1207.31
ACA63	NA	0.72847	1	1.06154	90.5232	219.35
HBII-95B	NA	0.738104	1	1.14426	81.9129	210.782
hsa-mir-598	NA	0.744814	1	0.958368	296.053	665.891
14q(II-9)	NA	0.771557	1	1.38637	41.0503	126.563
hsa-mir-3200	NA	0.777248	1	2.49099	3.02551	25.2999
hsa-mir-192	NA	0.795201	1	0.818279	23660.3	48207.2
14q(II-24)	NA	0.843047	1	2.80293	1.20736	18.3895
hsa-mir-433	NA	0.843047	1	3.80293	0	14.0393
hsa-mir-744	NA	0.845672	1	1.00114	552.824	1279.79
hsa-mir-221	NA	0.846445	1	0.884378	8619.81	18386.7
hsa-mir-425	NA	0.851323	1	0.896763	7568.24	16283.1
hsa-mir-548k	NA	0.863746	1	1.06383	276.382	668.717
hsa-mir-186	NA	0.872539	1	0.894288	33538.5	72030.6
hsa-mir-153-1	NA	0.885646	1	1.79221	13.3347	56.3223
hsa-mir-7-2	NA	0.898386	1	1.31915	60.0059	174.553
hsa-mir-15a	NA	0.911425	1	0.958435	7317.42	16431.2
hsa-mir-370	NA	0.933253	1	3.88094	0	18.4328
hsa-mir-153-2	NA	0.934322	1	2.12777	9.85319	53.8505
HBI-6	NA	0.935873	1	1.80293	10.5397	44.6969
hsa-mir-7-3	NA	0.937209	1	1.36419	57.668	173.156
hsa-mir-26b	NA	0.939664	1	0.952044	114455	255853
U87	NA	0.947324	1	1.0347	619.177	1466.17
14q(II-22)	NA	0.951037	1	1.45613	61.5755	197.957
hsa-mir-30a	NA	0.953155	1	1.08104	1114.4	2725.97
hsa-mir-3130-1	NA	0.957328	1	2.55901	4.57188	37.8895
hsa-mir-3130-2	NA	0.957328	1	2.55901	4.57188	37.8895
hsa-mir-3130-3	NA	0.957328	1	2.55901	4.82945	40.0242
hsa-mir-3130-4	NA	0.957328	1	2.55901	4.82945	40.0242
hsa-mir-371	NA	0.95758	1	1.31691	136.901	396.625
hsa-mir-29c	NA	0.966678	1	1.02144	5016.73	11768.3
hsa-mir-550-1	NA	0.981547	1	1.36236	83.0715	248.62
hsa-mir-550-2	NA	0.981547	1	1.36236	83.0715	248.62
hsa-mir-21	NA	0.987898	1	0.994847	385456	887590
hsa-mir-28	NA	0.99729	1	1.02905	15288.6	36051
hsa-mir-29b-2	NA	0.997483	1	1.0742	2739.95	6667.65
hsa-mir-320a	NA	1.00951	1	1.07968	3235.51	7903.23
hsa-mir-320b-1	NA	1.03737	1	1.4163	101.999	316.934
U19	NA	1.03841	1	1.43324	36.8608	115.973
hsa-mir-337	NA	1.04006	1	2.63301	3.687	32.2078
hsa-mir-29b-1	NA	1.04393	1	1.12196	2623.54	6599.38
hsa-mir-3184	NA	1.06672	1	1.11916	6301.19	15817.3
hsa-mir-423	NA	1.06672	1	1.11916	5027.55	12620.2
hsa-mir-577	NA	1.07198	1	1.502	63.3991	209.609
hsa-mir-16-1	NA	1.09716	1	1.11008	88168.3	219908
hsa-mir-450b	NA	1.12261	1	1.29677	520.931	1480.92
hsa-mir-95	NA	1.12385	1	2.63301	5.29153	44.5648
hsa-mir-320b-2	NA	1.15115	1	1.47483	80.1321	258.793
hsa-mir-889	NA	1.15545	1	1.49833	123.701	406.376
ACA61	NA	1.16165	1	1.50295	75.8317	249.906
hsa-mir-194-2	NA	1.1642	1	1.37689	313.644	943.323
hsa-mir-589	NA	1.17029	1	1.36607	319.512	953.445
hsa-mir-330	NA	1.18347	1	1.49099	130.408	425.685
hsa-mir-16-2	NA	1.23979	1	1.25306	89472.3	246411
hsa-mir-1307	NA	1.2683	1	1.3268	2454.32	7114.86
hsa-mir-31	NA	1.26901	1	1.58616	159.372	556.011
hsa-mir-331	NA	1.27689	1	1.43488	514.337	1608.78
hsa-mir-22	NA	1.28071	1	1.29965	41492.8	118025
hsa-mir-873	NA	1.36021	1	1.6567	166.992	611.433
hsa-mir-361	NA	1.3684	1	1.44611	2813.37	8860.09
hsa-mir-92a-1	NA	1.43791	1	1.45144	86650.3	273816
hsa-mir-196b	NA	1.47045	1	1.5973	875.597	3063.9
hsa-mir-484	NA	1.49252	1	1.59525	1426.9	4984.43
hsa-mir-431	NA	1.49637	1	2.24182	14.2871	81.5191
hsa-mir-142	NA	1.4987	1	1.50851	146556	481805
HBII-436	NA	1.50671	1	1.7394	278.885	1079.34
hsa-mir-92a-2	NA	1.5297	1	1.53772	253676	851018
hsa-mir-671	NA	1.55746	1	1.88877	83.5434	359.933
hsa-mir-125a	NA	1.57544	1	1.70792	770.508	2911.37
hsa-mir-3158-1	NA	1.59145	1	2.39104	16.9329	108.093
hsa-mir-3158-2	NA	1.59145	1	2.39104	16.9329	108.093
hsa-let-7g	NA	1.6095	1	1.63587	20552	73803.2
hsa-mir-501	NA	1.62996	1	1.96521	113.276	514.764
hsa-mir-1468	NA	1.65301	1	2.95494	7.97421	79.4823
hsa-mir-125b-1	NA	1.65874	1	2.16057	44.8096	235.646
hsa-mir-141	NA	1.67562	1	1.84125	434.93	1803.66
hsa-mir-410	NA	1.68167	1	1.91922	244.31	1071.4
hsa-mir-33b	NA	1.68653	1	2.09244	65.185	324.813
hsa-mir-29a	NA	1.68731	1	1.72723	11594	44358.6
hsa-mir-1826	NA	1.71303	1	2.22331	44.3741	243.963
hsa-mir-194-1	NA	1.76222	1	2.05165	150.267	723.757
hsa-mir-450a-2	NA	1.77529	1	1.93603	433.757	1920.85
hsa-mir-450a-1	NA	1.79355	1	1.95552	468.178	2101.54
hsa-mir-720	NA	1.86915	1	4.72047	0	23.0409
hsa-mir-381	NA	1.87544	1	2.10315	277.742	1383.48
hsa-mir-181a-2	NA	1.8794	1	1.89032	88838.4	380543
hsa-mir-181a-1	NA	1.89146	1	1.90251	86706.2	374561
hsa-mir-659	NA	1.93564	1	2.6797	15.9073	123.518
hsa-mir-10a	NA	1.94597	1	1.97474	12620.7	57321.7
hsa-mir-363	NA	1.96588	1	2.10798	728.072	3631.25
hsa-mir-125b-2	NA	2.01016	1	2.58862	30.8217	220.054
hsa-mir-148a	NA	2.03954	1	2.05297	93159.2	446677
hsa-mir-193b	NA	2.04612	1	3.16226	10.328	116.593
hsa-mir-345	NA	2.13256	1	2.30895	350.764	2012.56
hsa-mir-150	NA	2.40396	1	2.43375	14714.7	91868.4
hsa-mir-493	NA	2.45806	1	3.28071	13.4845	161.373
hsa-mir-181b-1	NA	2.47053	1	2.53179	2612.99	17464.3
hsa-mir-181b-2	NA	2.56067	1	2.63205	2353.04	16860.4
hsa-mir-411	NA	2.56658	1	2.91068	84.8298	744.03
hsa-mir-708	NA	2.56855	1	3.87141	6.81886	130.914
hsa-mir-136	NA	2.61266	1	3.14807	37.6344	395.255
hsa-mir-1180	NA	2.63659	1	4.44036	1.24236	61.2199
hsa-mir-500	NA	2.64317	1	2.80226	483.721	3905.99
hsa-mir-10b	NA	2.9829	1	3.13411	400.559	4070.57
hsa-mir-34b	NA	3.36366	1	4.75541	5.10254	190.179
hsa-mir-100	NA	3.67	1	4.12358	52.5052	1078.12
hsa-mir-127	NA	3.97734	1	4.20336	189.12	4043.65
hsa-mir-92b	NA	4.08676	1	4.38055	109.832	2664.11
hsa-mir-34c	NA	4.78075	1	5.60537	14.4727	875.755
