# Supplementary material for: miRNome profiling of LSC-enriched CD34+CD38−CD26+ fraction in Ph+ CML-CP samples from Argentinean patients: a potential new pharmacogenomic tool
Source: Front Pharmacol. 2021 Jan 11;11:612573. doi: 10.3389/fphar.2020.612573 (PMC7869017; doi:10.3389/fphar.2020.612573)
Supplement: Supplementary file 2 [file table2.xlsx]

## Sheet: CML-CP LSC-enriched
microRNA	raw counts
hsa-mir-3128	3
hsa-mir-7-5p	181
hsa-mir-3658	1
hsa-mir-548ag	23
hsa-mir-2467-5p	390
hsa-mir-222-3p	6342
hsa-mir-612	2
hsa-mir-29c-3p	11311
hsa-mir-4511	18
hsa-mir-6760-5p	1
hsa-mir-30c-2-3p	1
hsa-mir-6780a-5p	2
hsa-mir-4707-5p	1
hsa-mir-3141	1
hsa-mir-766-3p	917
hsa-mir-5001-5p	9
hsa-mir-4787-5p	1
hsa-mir-548w	100
hsa-mir-361-5p	2741
hsa-mir-548al	36
hsa-mir-106a-5p	1079
hsa-mir-1294	23
hsa-mir-6877-3p	3
hsa-mir-600	3
hsa-mir-138-5p	30
hsa-mir-6084	1
hsa-mir-1287-5p	40
hsa-mir-1304-5p	7
hsa-mir-4536-5p	1
hsa-mir-141-5p	65
hsa-mir-200b-5p	1
hsa-mir-369-5p	1
hsa-mir-3158-3p	44
hsa-mir-9-5p	717
hsa-mir-4461	2
hsa-mir-4664-3p	3
hsa-mir-345-5p	2062
hsa-mir-6845-5p	1
hsa-mir-6885-5p	1
hsa-mir-4742-3p	9
hsa-mir-4508	52
hsa-mir-185-3p	209
hsa-mir-320b	196
hsa-mir-486-5p	134860
hsa-mir-3139	1
hsa-mir-1228-3p	4
hsa-mir-421	1269
hsa-mir-1246	305
hsa-mir-663a	1
hsa-mir-1250-3p	4
hsa-mir-552-5p	1
hsa-mir-4779	1
hsa-mir-1287-3p	1
hsa-mir-6750-3p	2
hsa-mir-411-5p	35
hsa-mir-195-5p	72
hsa-mir-4478	6
hsa-mir-382-5p	3
hsa-mir-5693	1
hsa-mir-1292-5p	7
hsa-mir-4659b-3p	1
hsa-mir-3165	1
hsa-mir-181b-2-3p	41
hsa-mir-7110-3p	6
hsa-mir-3679-3p	1
hsa-mir-5706	8
hsa-mir-548am-5p	67
hsa-mir-410-3p	39
hsa-mir-580-5p	3
hsa-let-7a-3p	732
hsa-mir-766-5p	10
hsa-mir-346	3
hsa-mir-196b-5p	468
hsa-mir-4425	4
hsa-mir-5690	103
hsa-mir-3665	31
hsa-mir-340-5p	59314
hsa-mir-4768-3p	1
hsa-mir-548a-3p	9
hsa-mir-592	1
hsa-mir-6833-3p	2
hsa-mir-6802-3p	9
hsa-mir-6745	1
hsa-mir-559	3
hsa-mir-6786-3p	1
hsa-mir-548h-3p	5
hsa-mir-718	1
hsa-mir-499a-5p	14
hsa-mir-4737	2
hsa-mir-6746-3p	1
hsa-mir-659-5p	110
hsa-mir-24-2-5p	814
hsa-mir-1976	4
hsa-mir-4785	23
hsa-mir-548c-5p	2
hsa-mir-4755-5p	4
hsa-mir-143-3p	461089
hsa-mir-6742-3p	2
hsa-mir-335-3p	334
hsa-mir-125a-5p	5980
hsa-mir-548o-5p	9
hsa-mir-548aq-3p	11
hsa-mir-4488	1
hsa-mir-4640-3p	1
hsa-mir-4419b	4
hsa-mir-181a-5p	390366
hsa-mir-128-2-5p	1
hsa-mir-6503-3p	271
hsa-mir-223-3p	267906
hsa-mir-6829-3p	1
hsa-mir-545-3p	16
hsa-mir-646	1
hsa-mir-5682	1
hsa-mir-365b-5p	1
hsa-mir-708-3p	2
hsa-mir-3135a	6
hsa-mir-224-5p	19
hsa-mir-4326	93
hsa-mir-142-5p	327615
hsa-mir-1292-3p	2
hsa-mir-4800-3p	3
hsa-mir-98-3p	144
hsa-mir-92b-5p	6
hsa-mir-1207-5p	2
hsa-mir-150-3p	722
hsa-mir-146a-3p	7
hsa-mir-328-3p	583
hsa-mir-6087	67
hsa-mir-5687	1
hsa-mir-4690-5p	3
hsa-mir-3173-5p	12
hsa-mir-3150b-3p	130
hsa-mir-624-3p	18
hsa-mir-3917	8
hsa-mir-500b-5p	54
hsa-let-7b-3p	738
hsa-mir-30e-3p	22815
hsa-mir-937-3p	8
hsa-mir-6894-3p	1
hsa-mir-548au-5p	176
hsa-mir-455-3p	1
hsa-mir-30c-5p	11004
hsa-mir-4436a	1
hsa-mir-579-3p	4
hsa-mir-5196-3p	6
hsa-let-7g-3p	468
hsa-mir-6825-5p	2
hsa-mir-3607-5p	18
hsa-mir-676-3p	1
hsa-mir-7112-5p	1
hsa-mir-501-5p	30
hsa-mir-1260b	205
hsa-mir-148a-5p	2786
hsa-mir-758-5p	2
hsa-mir-30c-1-3p	211
hsa-mir-4751	1
hsa-mir-4787-3p	24
hsa-mir-19a-5p	18
hsa-mir-100-3p	2
hsa-mir-151b	3274
hsa-mir-548f-3p	205
hsa-mir-4762-5p	10
hsa-mir-4642	10
hsa-mir-7705	174
hsa-mir-1268b	67
hsa-mir-148a-3p	276011
hsa-mir-155-3p	4
hsa-mir-627-5p	105
hsa-mir-3942-5p	11
hsa-mir-4797-3p	5
hsa-mir-1468-3p	1
hsa-mir-301a-5p	17
hsa-let-7b-5p	13291
hsa-mir-7977	12
hsa-mir-19a-3p	6837
hsa-mir-5684	3
hsa-mir-4717-3p	6
hsa-mir-101-3p	226868
hsa-mir-625-5p	123
hsa-mir-129-2-3p	1
hsa-mir-4728-3p	5
hsa-mir-32-5p	2112
hsa-mir-29a-5p	236
hsa-mir-1908-3p	2
hsa-mir-3656	11
hsa-mir-548ap-3p	1
hsa-mir-193b-5p	1
hsa-mir-6769b-3p	10
hsa-mir-629-3p	227
hsa-mir-505-3p	1192
hsa-mir-5189-5p	1
hsa-mir-3605-3p	58
hsa-mir-4451	3
hsa-mir-6509-5p	5
hsa-mir-4513	2
hsa-mir-3115	1
hsa-mir-190a-3p	2
hsa-mir-939-5p	9
hsa-mir-6837-5p	2
hsa-mir-607	6
hsa-mir-3157-5p	23
hsa-mir-3074-3p	12
hsa-mir-331-5p	8
hsa-mir-6886-5p	1
hsa-mir-15a-5p	16858
hsa-mir-6842-3p	500
hsa-mir-6777-3p	1
hsa-mir-548at-5p	7
hsa-mir-6075	1
hsa-mir-548ab	30
hsa-mir-6129	1
hsa-mir-3194-5p	30
hsa-mir-4669	2
hsa-mir-3529-5p	1
hsa-mir-6806-3p	5
hsa-mir-6731-3p	7
hsa-mir-802	1
hsa-mir-374b-3p	14
hsa-mir-6812-3p	1
hsa-mir-149-3p	4
hsa-mir-4424	21
hsa-mir-1277-5p	319
hsa-mir-3912-5p	1
hsa-mir-99b-3p	59
hsa-mir-4726-5p	1
hsa-mir-548ai	10
hsa-mir-342-5p	590
hsa-mir-99a-3p	1
hsa-mir-3674	6
hsa-mir-449b-5p	1
hsa-mir-152-3p	562
hsa-mir-424-3p	237
hsa-mir-27a-3p	73952
hsa-mir-3960	428
hsa-mir-130b-5p	143
hsa-mir-3136-3p	3
hsa-mir-196a-5p	124
hsa-mir-30a-5p	1743
hsa-mir-548g-3p	1
hsa-mir-127-3p	225
hsa-mir-7848-3p	1
hsa-mir-144-5p	486
hsa-mir-3939	4
hsa-mir-377-5p	3
hsa-mir-2355-3p	73
hsa-mir-6802-5p	2
hsa-mir-4792	30
hsa-mir-126-5p	18095
hsa-mir-5001-3p	31
hsa-mir-5584-5p	1
hsa-mir-5000-3p	76
hsa-mir-4695-3p	1
hsa-mir-3940-3p	8
hsa-mir-6888-5p	1
hsa-mir-4796-3p	4
hsa-mir-371b-5p	284
hsa-mir-6735-5p	2
hsa-mir-4755-3p	4
hsa-mir-376c-3p	3
hsa-mir-5091	7
hsa-mir-3944-5p	1
hsa-mir-5708	4
hsa-mir-365b-3p	286
hsa-mir-5587-3p	1
hsa-mir-135b-5p	4
hsa-mir-221-5p	463
hsa-mir-548y	131
hsa-mir-6889-3p	1
hsa-mir-6810-3p	2
hsa-mir-3934-5p	22
hsa-mir-378d	311
hsa-mir-548e-3p	266
hsa-mir-452-3p	2
hsa-mir-5187-3p	7
hsa-mir-7703	9
hsa-let-7g-5p	77714
hsa-mir-4677-5p	6
hsa-mir-1537-5p	116
hsa-mir-499b-5p	1
hsa-mir-4724-5p	4
hsa-mir-6131	55
hsa-mir-4291	1
hsa-mir-4448	135
hsa-mir-134-5p	1
hsa-mir-5581-3p	15
hsa-mir-652-5p	60
hsa-mir-567	1
hsa-mir-4521	17
hsa-mir-95-5p	6
hsa-mir-1913	5
hsa-mir-3653-3p	54
hsa-mir-6749-3p	4
hsa-mir-181d-5p	1166
hsa-mir-6876-5p	1
hsa-mir-1269a	1
hsa-mir-330-3p	178
hsa-mir-194-3p	20
hsa-mir-6803-3p	30
hsa-mir-4762-3p	3
hsa-mir-3605-5p	34
hsa-mir-3140-5p	1
hsa-mir-4493	1
hsa-mir-450a-2-3p	6
hsa-mir-92b-3p	2004
hsa-mir-3682-3p	1
hsa-mir-4433a-5p	32
hsa-mir-4323	4
hsa-mir-7113-3p	3
hsa-mir-548k	852
hsa-mir-548an	2
hsa-mir-219a-5p	1
hsa-mir-6824-3p	3
hsa-mir-210-3p	237
hsa-mir-147b	24
hsa-mir-589-3p	21
hsa-mir-126-3p	919
hsa-mir-4680-5p	4
hsa-mir-182-5p	2819
hsa-mir-6793-5p	3
hsa-mir-130b-3p	1548
hsa-mir-1262	13
hsa-mir-29a-3p	34287
hsa-mir-320c	15
hsa-mir-197-3p	8332
hsa-mir-4668-3p	3
hsa-mir-656-3p	1
hsa-mir-6818-3p	8
hsa-mir-664b-3p	78
hsa-mir-6797-3p	3
hsa-mir-125b-2-3p	11
hsa-mir-143-5p	39
hsa-mir-1284	14
hsa-let-7i-5p	73290
hsa-mir-98-5p	14078
hsa-mir-539-3p	2
hsa-mir-4639-5p	2
hsa-mir-7151-5p	11
hsa-mir-3196	9
hsa-mir-5090	1
hsa-mir-4523	1
hsa-mir-8055	2
hsa-mir-301a-3p	10634
hsa-mir-6515-3p	1
hsa-mir-202-5p	1
hsa-mir-505-5p	29
hsa-mir-3187-3p	5
hsa-mir-548e-5p	385
hsa-mir-130a-5p	2
hsa-mir-5582-3p	3
hsa-mir-21-5p	715343
hsa-mir-532-3p	374
hsa-mir-1248	11
hsa-mir-2053	1
hsa-mir-19b-1-5p	31
hsa-mir-5700	2
hsa-mir-4795-3p	2
hsa-mir-487b-3p	3
hsa-mir-190b	372
hsa-mir-4764-3p	1
hsa-mir-3611	17
hsa-mir-6766-3p	3
hsa-mir-7846-3p	13
hsa-mir-132-3p	336
hsa-mir-378f	6
hsa-mir-1228-5p	1
hsa-mir-3691-5p	9
hsa-mir-361-3p	4711
hsa-mir-1273f	41
hsa-mir-19b-3p	32128
hsa-mir-145-5p	3519
hsa-mir-4422	12
hsa-mir-548bb-3p	7
hsa-mir-6514-3p	1
hsa-mir-4443	24
hsa-mir-4484	21
hsa-mir-2355-5p	899
hsa-mir-708-5p	4
hsa-mir-6073	59
hsa-mir-140-5p	2492
hsa-mir-3179	5
hsa-mir-6761-5p	1
hsa-mir-7154-3p	1
hsa-mir-4504	3
hsa-mir-378i	10
hsa-mir-1255a	48
hsa-mir-31-3p	39
hsa-mir-342-3p	22801
hsa-mir-423-3p	5668
hsa-mir-3136-5p	32
hsa-mir-4709-5p	1
hsa-mir-153-3p	37
hsa-mir-3940-5p	1
hsa-mir-548ac	13
hsa-mir-4682	1
hsa-mir-1827	3
hsa-mir-23b-3p	1459
hsa-mir-3157-3p	15
hsa-mir-4748	1
hsa-mir-3663-5p	1
hsa-mir-181a-3p	5140
hsa-mir-34b-5p	40
hsa-mir-135a-5p	2
hsa-mir-3928-3p	20
hsa-mir-4786-5p	2
hsa-mir-4467	1
hsa-mir-3652	2
hsa-mir-615-3p	16
hsa-mir-3661	12
hsa-mir-4802-3p	12
hsa-mir-548d-5p	51
hsa-mir-5588-3p	2
hsa-mir-3916	4
hsa-mir-545-5p	27
hsa-mir-6875-3p	1
hsa-mir-212-3p	21
hsa-mir-1322	2
hsa-mir-4289	5
hsa-mir-4453	2
hsa-mir-7641	102
hsa-mir-6873-5p	1
hsa-mir-431-3p	1
hsa-mir-6779-3p	1
hsa-mir-1180-3p	8
hsa-mir-326	1512
hsa-mir-4804-3p	5
hsa-mir-15b-3p	1112
hsa-mir-1273h-3p	413
hsa-mir-362-5p	954
hsa-mir-26a-2-3p	685
hsa-mir-6854-3p	1
hsa-mir-4491	2
hsa-mir-4670-3p	1
hsa-mir-7852-3p	5
hsa-mir-5588-5p	18
hsa-mir-641	87
hsa-mir-548o-3p	171
hsa-mir-6791-3p	1
hsa-mir-1234-3p	1
hsa-mir-4796-5p	6
hsa-mir-6813-3p	2
hsa-mir-450b-5p	1285
hsa-mir-3945	29
hsa-mir-3678-5p	1
hsa-mir-153-5p	6
hsa-mir-4463	2
hsa-mir-6853-3p	1
hsa-mir-4482-5p	4
hsa-mir-296-3p	8
hsa-mir-4506	1
hsa-mir-6502-5p	47
hsa-mir-3613-5p	2534
hsa-mir-181b-3p	110
hsa-mir-558	2
hsa-mir-92a-3p	520356
hsa-mir-940	59
hsa-mir-544a	1
hsa-mir-4753-3p	3
hsa-mir-1910-5p	7
hsa-mir-6799-5p	1
hsa-mir-485-3p	1
hsa-mir-3200-3p	6
hsa-mir-374a-5p	2973
hsa-let-7i-3p	1164
hsa-mir-765	1
hsa-mir-136-3p	14
hsa-mir-493-3p	1
hsa-mir-133a-3p	10
hsa-mir-4773	19
hsa-mir-885-5p	1
hsa-mir-6838-5p	1
hsa-mir-610	1
hsa-mir-5095	31
hsa-mir-194-5p	984
hsa-mir-34a-3p	1
hsa-mir-30d-5p	47014
hsa-mir-1277-3p	8
hsa-mir-449c-5p	3
hsa-mir-650	3
hsa-mir-5787	1
hsa-mir-1252-5p	1
hsa-mir-4485-3p	37
hsa-mir-3160-3p	12
hsa-mir-3688-3p	22
hsa-mir-4775	66
hsa-mir-639	3
hsa-mir-27b-5p	48
hsa-mir-3182	47
hsa-mir-511-5p	2
hsa-mir-128-1-5p	223
hsa-mir-501-3p	846
hsa-mir-3188	1
hsa-mir-7849-3p	14
hsa-mir-6824-5p	1
hsa-mir-548i	7
hsa-mir-548aq-5p	6
hsa-let-7f-5p	154576
hsa-mir-548ba	6
hsa-mir-34a-5p	131
hsa-mir-320a	5271
hsa-mir-3143	10
hsa-mir-502-3p	553
hsa-let-7d-5p	5544
hsa-mir-4676-3p	5
hsa-mir-597-3p	2
hsa-mir-6754-3p	5
hsa-mir-548b-5p	6
hsa-mir-4766-3p	9
hsa-mir-1179	6
hsa-mir-3173-3p	2
hsa-mir-133b	3
hsa-mir-1537-3p	52
hsa-mir-556-5p	22
hsa-mir-4671-5p	2
hsa-mir-877-5p	109
hsa-mir-6739-3p	1
hsa-mir-339-3p	1205
hsa-mir-3942-3p	1
hsa-mir-551b-3p	9
hsa-mir-503-3p	1
hsa-mir-3614-5p	541
hsa-mir-338-5p	88
hsa-mir-618	504
hsa-mir-24-1-5p	15
hsa-mir-548aj-5p	26
hsa-mir-1302	4
hsa-mir-4525	1
hsa-mir-4636	2
hsa-mir-548p	8
hsa-mir-6837-3p	4
hsa-mir-6770-5p	1
hsa-mir-222-5p	10
hsa-mir-2115-5p	98
hsa-mir-550a-3-5p	5
hsa-mir-155-5p	11892
hsa-mir-921	1
hsa-mir-215-5p	152
hsa-mir-4688	7
hsa-mir-4676-5p	4
hsa-mir-5189-3p	3
hsa-mir-624-5p	34
hsa-mir-324-3p	181
hsa-mir-3064-3p	8
hsa-mir-6847-5p	2
hsa-mir-409-3p	46
hsa-mir-550a-5p	2
hsa-mir-106b-3p	5326
hsa-mir-451b	2
hsa-mir-20a-5p	8908
hsa-mir-1229-3p	2
hsa-mir-3186-3p	3
hsa-mir-4738-3p	1
hsa-mir-96-5p	11
hsa-mir-7855-5p	1
hsa-mir-6783-3p	2
hsa-mir-4767	17
hsa-mir-491-5p	104
hsa-mir-3918	2
hsa-mir-95-3p	39
hsa-mir-6820-5p	1
hsa-mir-508-3p	2
hsa-mir-4782-5p	1
hsa-mir-651-5p	273
hsa-mir-660-5p	6851
hsa-mir-668-3p	1
hsa-mir-671-5p	134
hsa-mir-4746-5p	95
hsa-mir-744-3p	65
hsa-mir-424-5p	4090
hsa-mir-212-5p	9
hsa-mir-33a-5p	266
hsa-mir-4772-3p	119
hsa-mir-200a-3p	44
hsa-mir-5088-5p	1
hsa-mir-6851-3p	1
hsa-mir-181c-3p	1740
hsa-mir-6852-3p	6
hsa-mir-500b-3p	8
hsa-mir-26a-5p	438810
hsa-mir-8086	45
hsa-mir-4690-3p	5
hsa-mir-542-3p	584
hsa-mir-132-5p	17
hsa-mir-4516	5
hsa-mir-106b-5p	5093
hsa-mir-6762-3p	4
hsa-mir-5697	3
hsa-mir-4641	1
hsa-mir-450a-5p	1637
hsa-mir-454-3p	108
hsa-mir-6740-3p	1
hsa-mir-4750-5p	2
hsa-mir-1538	13
hsa-mir-4714-3p	11
hsa-mir-548aw	13
hsa-mir-3144-3p	3
hsa-mir-6729-3p	2
hsa-mir-186-3p	29
hsa-mir-30e-5p	148089
hsa-mir-4721	1
hsa-mir-1237-3p	8
hsa-mir-1299	2
hsa-mir-3620-3p	15
hsa-mir-3177-5p	1
hsa-mir-339-5p	854
hsa-mir-6770-3p	9
hsa-mir-1270	13
hsa-mir-6864-5p	1
hsa-mir-6723-5p	30
hsa-mir-200c-3p	316
hsa-mir-548bb-5p	6
hsa-mir-374a-3p	11079
hsa-mir-7850-5p	22
hsa-mir-3687	1
hsa-mir-570-3p	9
hsa-mir-221-3p	16484
hsa-mir-573	2
hsa-mir-4709-3p	1
hsa-mir-4761-3p	2
hsa-mir-7973	1
hsa-mir-944	8
hsa-mir-4284	154
hsa-mir-6736-5p	1
hsa-mir-422a	37
hsa-mir-6804-3p	1
hsa-mir-6718-5p	22
hsa-let-7d-3p	1907
hsa-mir-671-3p	522
hsa-mir-28-3p	70906
hsa-mir-3614-3p	44
hsa-mir-642b-5p	9
hsa-mir-330-5p	281
hsa-mir-4793-3p	2
hsa-mir-548j-3p	20
hsa-mir-6774-3p	2
hsa-mir-323b-3p	3
hsa-mir-20b-5p	443
hsa-mir-6895-3p	4
hsa-mir-140-3p	68948
hsa-mir-4306	3
hsa-mir-4783-3p	3
hsa-mir-1910-3p	1
hsa-mir-30b-5p	21810
hsa-mir-369-3p	5
hsa-mir-548ay-3p	23
hsa-mir-4423-3p	4
hsa-mir-6513-5p	13
hsa-mir-6866-5p	14
hsa-mir-15b-5p	11569
hsa-mir-4726-3p	1
hsa-mir-3064-5p	4
hsa-mir-192-3p	21
hsa-mir-29b-1-5p	83
hsa-mir-25-5p	60
hsa-mir-378e	30
hsa-mir-4286	1683
hsa-mir-218-5p	48
hsa-mir-376a-5p	1
hsa-mir-4632-3p	5
hsa-mir-1273a	159
hsa-mir-6747-3p	5
hsa-mir-548ay-5p	182
hsa-mir-6511b-3p	23
hsa-mir-3154	11
hsa-mir-2110	123
hsa-mir-566	93
hsa-mir-20a-3p	62
hsa-mir-4799-5p	2
hsa-mir-574-3p	581
hsa-mir-27b-3p	43736
hsa-mir-6741-3p	3
hsa-mir-1227-5p	1
hsa-mir-873-3p	6
hsa-mir-598-3p	693
hsa-mir-7851-3p	27
hsa-mir-1283	3
hsa-mir-6854-5p	10
hsa-mir-3684	2
hsa-mir-33b-5p	236
hsa-mir-769-5p	17599
hsa-mir-193b-3p	111
hsa-mir-548az-5p	39
hsa-mir-548av-3p	36
hsa-mir-627-3p	38
hsa-mir-6795-5p	1
hsa-mir-4532	24
hsa-mir-345-3p	2
hsa-mir-4765	1
hsa-mir-643	10
hsa-mir-6774-5p	5
hsa-mir-1254	25
hsa-mir-3615	2611
hsa-mir-296-5p	50
hsa-mir-3125	2
hsa-mir-622	1
hsa-mir-301b-3p	915
hsa-mir-1298-5p	3
hsa-mir-548ao-3p	1
hsa-mir-590-3p	846
hsa-mir-4740-5p	2
hsa-mir-4522	6
hsa-mir-378a-5p	306
hsa-mir-6798-3p	12
hsa-mir-1297	6
hsa-mir-2115-3p	202
hsa-mir-3657	5
hsa-mir-23b-5p	2
hsa-mir-548ae-5p	7
hsa-mir-762	2
hsa-mir-4741	8
hsa-mir-4734	1
hsa-mir-4537	2
hsa-mir-6842-5p	7
hsa-mir-548av-5p	8
hsa-mir-8072	5
hsa-mir-532-5p	7979
hsa-mir-323a-3p	2
hsa-mir-5585-3p	3
hsa-mir-4325	3
hsa-mir-4683	1
hsa-mir-1285-3p	722
hsa-mir-4500	1
hsa-mir-135b-3p	1
hsa-mir-548ax	10
hsa-mir-6813-5p	9
hsa-mir-4440	5
hsa-mir-5010-3p	47
hsa-mir-10b-5p	991
hsa-mir-1908-5p	5
hsa-mir-4648	3
hsa-mir-219b-3p	11
hsa-mir-4482-3p	87
hsa-mir-548ar-3p	4
hsa-mir-576-3p	59
hsa-mir-1273c	23
hsa-mir-3195	9
hsa-mir-34c-5p	104
hsa-mir-548d-3p	23
hsa-mir-6764-3p	3
hsa-mir-1343-3p	19
hsa-mir-877-3p	2
hsa-mir-6855-5p	3
hsa-mir-1225-3p	1
hsa-mir-524-5p	2
hsa-mir-192-5p	70908
hsa-mir-7155-3p	2
hsa-mir-4700-3p	1
hsa-mir-4518	5
hsa-mir-4666a-5p	1
hsa-mir-20b-3p	4
hsa-mir-3929	39
hsa-mir-4477b	30
hsa-mir-4519	4
hsa-mir-431-5p	8
hsa-mir-4679	1
hsa-mir-429	31
hsa-mir-664b-5p	5
hsa-mir-6769a-3p	1
hsa-mir-4752	2
hsa-mir-6125	11
hsa-mir-219a-1-3p	11
hsa-mir-3976	13
hsa-mir-6838-3p	2
hsa-mir-16-2-3p	728
hsa-mir-3146	5
hsa-mir-210-5p	2
hsa-mir-30a-3p	30
hsa-mir-4434	3
hsa-mir-4730	1
hsa-mir-6779-5p	1
hsa-mir-10a-3p	5
hsa-mir-6763-5p	2
hsa-mir-6895-5p	1
hsa-mir-548t-5p	1
hsa-mir-6783-5p	3
hsa-mir-4536-3p	5
hsa-mir-548n	11
hsa-mir-1275	488
hsa-mir-193a-3p	557
hsa-mir-199a-5p	186
hsa-mir-548aa	26
hsa-mir-1285-5p	40
hsa-mir-4777-3p	10
hsa-mir-3176	88
hsa-mir-1286	12
hsa-mir-564	1
hsa-mir-6886-3p	1
hsa-mir-4474-3p	3
hsa-mir-18a-3p	69
hsa-mir-34c-3p	3
hsa-mir-1185-1-3p	2
hsa-mir-4419a	42
hsa-mir-19b-2-5p	1
hsa-mir-5583-5p	2
hsa-mir-17-3p	488
hsa-mir-3130-3p	11
hsa-mir-30d-3p	541
hsa-mir-597-5p	4
hsa-mir-493-5p	2
hsa-mir-191-5p	810900
hsa-mir-27a-5p	838
hsa-mir-876-3p	1
hsa-mir-4661-3p	1
hsa-mir-548a-5p	13
hsa-mir-18b-5p	167
hsa-mir-6751-3p	2
hsa-mir-1250-5p	16
hsa-mir-106a-3p	5
hsa-mir-7-1-3p	635
hsa-mir-582-3p	15730
hsa-let-7e-3p	15
hsa-mir-4732-5p	1
hsa-mir-203a-3p	7
hsa-mir-2116-5p	4
hsa-mir-5193	9
hsa-mir-3609	38
hsa-mir-331-3p	5539
hsa-mir-6787-3p	5
hsa-mir-5571-3p	1
hsa-mir-574-5p	104
hsa-mir-1303	167
hsa-mir-6840-5p	6
hsa-mir-620	1
hsa-mir-197-5p	9
hsa-mir-15a-3p	32
hsa-mir-103a-3p	104639
hsa-mir-3155a	27
hsa-mir-3150b-5p	7
hsa-mir-4769-5p	1
hsa-mir-4719	1
hsa-mir-1306-5p	47
hsa-mir-324-5p	301
hsa-mir-23c	2
hsa-mir-628-3p	322
hsa-mir-4732-3p	1
hsa-mir-6859-5p	6
hsa-mir-548as-5p	7
hsa-mir-7702	1
hsa-mir-1225-5p	2
hsa-mir-3180-3p	1
hsa-mir-29b-2-5p	65
hsa-mir-374c-5p	328
hsa-mir-6855-3p	5
hsa-mir-4703-3p	1
hsa-mir-548s	10
hsa-mir-4739	1
hsa-mir-148b-3p	24672
hsa-mir-548ah-3p	35
hsa-mir-6766-5p	1
hsa-mir-548b-3p	4
hsa-mir-4529-5p	1
hsa-mir-1587	3
hsa-mir-6743-3p	2
hsa-mir-3922-5p	2
hsa-mir-378a-3p	41262
hsa-mir-3679-5p	14
hsa-mir-301b-5p	1
hsa-mir-466	2
hsa-mir-3135b	14
hsa-mir-33b-3p	18
hsa-mir-31-5p	387
hsa-mir-107	27972
hsa-mir-1268a	97
hsa-mir-664a-5p	47
hsa-mir-6726-3p	6
hsa-mir-338-3p	3013
hsa-mir-933	4
hsa-mir-551a	110
hsa-mir-548ak	49
hsa-mir-7976	10
hsa-mir-548l	20
hsa-mir-548am-3p	11
hsa-mir-544b	1
hsa-mir-4267	1
hsa-mir-504-5p	13
hsa-mir-874-5p	66
hsa-mir-625-3p	77
hsa-mir-4520-2-3p	6
hsa-mir-4745-5p	3
hsa-mir-543	1
hsa-mir-873-5p	507
hsa-mir-34b-3p	6
hsa-mir-6891-3p	1
hsa-mir-3909	128
hsa-mir-4433a-3p	13
hsa-mir-6818-5p	9
hsa-mir-186-5p	76341
hsa-mir-6891-5p	2
hsa-mir-4638-3p	3
hsa-mir-196a-3p	5
hsa-mir-6858-3p	1
hsa-mir-3620-5p	13
hsa-mir-5699-5p	1
hsa-mir-6823-3p	1
hsa-mir-1256	25
hsa-mir-4322	1
hsa-mir-942-5p	51
hsa-mir-4797-5p	3
hsa-mir-4512	4
hsa-mir-579-5p	4
hsa-mir-1304-3p	543
hsa-mir-181c-5p	19248
hsa-mir-632	1
hsa-mir-5583-3p	1
hsa-mir-6514-5p	3
hsa-mir-4677-3p	492
hsa-mir-582-5p	4387
hsa-mir-5683	5
hsa-mir-200a-5p	5
hsa-mir-4804-5p	2
hsa-mir-202-3p	2
hsa-mir-375	3
hsa-mir-24-3p	14940
hsa-mir-1199-5p	1
hsa-mir-4687-5p	35
hsa-mir-100-5p	167
hsa-mir-18a-5p	7080
hsa-mir-193a-5p	260
hsa-mir-6501-3p	7
hsa-mir-199b-3p	3817
hsa-mir-1273e	171
hsa-mir-7704	352
hsa-mir-4639-3p	1
hsa-mir-128-3p	1909
hsa-mir-2277-5p	36
hsa-mir-4802-5p	2
hsa-mir-182-3p	1
hsa-mir-23a-5p	119
hsa-mir-652-3p	3477
hsa-mir-4473	19
hsa-mir-654-5p	1
hsa-mir-4632-5p	1
hsa-mir-3150a-5p	3
hsa-mir-3655	5
hsa-mir-518e-5p	2
hsa-mir-6782-3p	2
hsa-mir-3186-5p	1
hsa-mir-148b-5p	262
hsa-mir-223-5p	4263
hsa-mir-10a-5p	27771
hsa-mir-484	9209
hsa-mir-99a-5p	38
hsa-mir-211-5p	1
hsa-mir-6850-5p	1
hsa-mir-4507	1
hsa-mir-6078	1
hsa-mir-1249-5p	1
hsa-mir-199b-5p	3835
hsa-mir-6803-5p	1
hsa-mir-93-5p	35735
hsa-mir-1208	1
hsa-mir-6738-3p	1
hsa-mir-5586-3p	1
hsa-mir-3138	9
hsa-mir-4433b-5p	51
hsa-mir-616-3p	10
hsa-mir-4786-3p	1
hsa-mir-195-3p	4
hsa-mir-185-5p	1091
hsa-mir-3922-3p	75
hsa-mir-92a-1-5p	36
hsa-mir-542-5p	180
hsa-mir-8485	24
hsa-mir-2114-3p	9
hsa-mir-183-5p	16
hsa-mir-1233-3p	3
hsa-mir-577	196
hsa-mir-370-3p	1
hsa-mir-5100	850
hsa-mir-1468-5p	81
hsa-mir-3174	19
hsa-mir-4668-5p	1
hsa-mir-4772-5p	830
hsa-mir-4530	1
hsa-mir-6501-5p	29
hsa-mir-3187-5p	2
hsa-mir-6089	1
hsa-mir-22-3p	124001
hsa-mir-3690	49
hsa-mir-4646-3p	1
hsa-mir-520h	1
hsa-mir-3159	54
hsa-mir-6862-3p	1
hsa-mir-4494	2
hsa-mir-17-5p	5890
hsa-mir-1301-3p	121
hsa-mir-6503-5p	64
hsa-mir-581	5
hsa-mir-4999-5p	33
hsa-mir-3667-5p	5
hsa-mir-6733-5p	3
hsa-mir-1185-2-3p	1
hsa-mir-1291	53
hsa-mir-3913-5p	50
hsa-mir-130a-3p	1180
hsa-mir-33a-3p	183
hsa-mir-6793-3p	18
hsa-mir-26b-5p	250639
hsa-mir-152-5p	23
hsa-mir-3660	1
hsa-mir-8085	1
hsa-mir-4459	25
hsa-mir-142-3p	116250
hsa-mir-935	11
hsa-mir-3920	1
hsa-mir-4472	31
hsa-mir-146a-5p	6501
hsa-mir-32-3p	142
hsa-mir-146b-5p	40551
hsa-mir-6892-5p	5
hsa-mir-103a-2-5p	87
hsa-mir-144-3p	1067
hsa-mir-3651	7
hsa-mir-4454	696
hsa-mir-5696	30
hsa-mir-4685-3p	15
hsa-mir-149-5p	2
hsa-mir-941	23143
hsa-mir-3194-3p	24
hsa-mir-584-5p	248
hsa-mir-6882-5p	6
hsa-mir-6868-3p	2
hsa-mir-26b-3p	1950
hsa-mir-6800-3p	1
hsa-mir-548q	31
hsa-mir-2278	3
hsa-mir-1260a	175
hsa-mir-638	2
hsa-mir-4505	10
hsa-mir-181b-5p	19158
hsa-mir-550a-3p	11
hsa-mir-2277-3p	32
hsa-mir-576-5p	384
hsa-mir-6861-3p	1
hsa-mir-449a	3
hsa-mir-1273h-5p	67
hsa-mir-1271-5p	80
hsa-mir-4464	9
hsa-mir-2116-3p	1
hsa-mir-1972	4
hsa-mir-3692-3p	1
hsa-mir-4635	1
hsa-mir-6753-3p	6
hsa-mir-3619-3p	1
hsa-mir-4515	2
hsa-mir-4673	4
hsa-mir-519c-3p	1
hsa-mir-5096	235
hsa-mir-7974	21
hsa-mir-3190-3p	1
hsa-mir-340-3p	562
hsa-mir-3168	1
hsa-mir-503-5p	38
hsa-mir-548h-5p	3
hsa-mir-3677-3p	48
hsa-mir-7706	501
hsa-mir-187-3p	5
hsa-mir-191-3p	43
hsa-mir-7845-5p	8
hsa-mir-5585-5p	3
hsa-mir-3171	1
hsa-mir-29b-3p	6111
hsa-mir-6127	2
hsa-mir-190a-5p	65
hsa-mir-200b-3p	85
hsa-mir-1307-3p	2368
hsa-mir-4435	14
hsa-mir-452-5p	17
hsa-mir-4423-5p	4
hsa-mir-6852-5p	79
hsa-mir-939-3p	5
hsa-mir-548c-3p	9
hsa-mir-6724-5p	15
hsa-mir-3667-3p	21
hsa-mir-664a-3p	1054
hsa-mir-25-3p	152794
hsa-mir-589-5p	1222
hsa-mir-4485-5p	1
hsa-mir-3116	2
hsa-mir-3151-3p	1
hsa-mir-744-5p	1674
hsa-mir-4666a-3p	1
hsa-mir-616-5p	63
hsa-mir-335-5p	341
hsa-mir-6839-5p	9
hsa-mir-4654	1
hsa-mir-9-3p	11
hsa-mir-3074-5p	19
hsa-mir-660-3p	10
hsa-mir-451a	30177
hsa-mir-425-5p	9485
hsa-mir-6737-3p	6
hsa-mir-4444	1
hsa-mir-22-5p	394
hsa-mir-3613-3p	314
hsa-mir-1252-3p	1
hsa-mir-8065	1
hsa-mir-320d	27
hsa-mir-1178-5p	1
hsa-mir-617	1
hsa-mir-525-3p	1
hsa-mir-7854-3p	18
hsa-mir-423-5p	8972
hsa-mir-125b-5p	48
hsa-mir-3177-3p	23
hsa-mir-3610	2
hsa-mir-654-3p	22
hsa-mir-362-3p	78
hsa-mir-6513-3p	29
hsa-let-7f-2-3p	345
hsa-mir-4701-5p	2
hsa-mir-4727-3p	2
hsa-mir-1909-5p	1
hsa-mir-548j-5p	46
hsa-mir-378g	42
hsa-mir-7111-3p	1
hsa-mir-6081	1
hsa-mir-3121-3p	5
hsa-mir-3912-3p	250
hsa-mir-511-3p	1
hsa-mir-181a-2-3p	11683
hsa-mir-1226-3p	25
hsa-mir-6509-3p	1
hsa-mir-548ad-5p	5
hsa-mir-874-3p	839
hsa-mir-3065-5p	6
hsa-mir-1296-5p	66
hsa-let-7e-5p	600
hsa-mir-548z	37
hsa-mir-6821-5p	1
hsa-mir-629-5p	201
hsa-let-7f-1-3p	247
hsa-mir-580-3p	80
hsa-mir-6826-5p	5
hsa-mir-6734-5p	1
hsa-mir-3181	1
hsa-mir-4446-3p	26
hsa-mir-889-3p	15
hsa-mir-5188	6
hsa-mir-769-3p	57
hsa-mir-188-5p	128
hsa-mir-4754	1
hsa-mir-425-3p	741
hsa-mir-199a-3p	6
hsa-mir-151a-3p	13586
hsa-mir-29c-5p	1112
hsa-mir-4531	1
hsa-mir-4470	1
hsa-mir-4757-3p	4
hsa-mir-4517	3
hsa-mir-3130-5p	5
hsa-mir-6775-5p	1
hsa-mir-151a-5p	1380
hsa-mir-6866-3p	1
hsa-mir-6884-5p	1
hsa-mir-16-5p	192997
hsa-mir-6516-3p	8
hsa-mir-26a-1-3p	76
hsa-mir-628-5p	425
hsa-mir-6874-3p	5
hsa-mir-302f	1
hsa-mir-7155-5p	1
hsa-mir-556-3p	19
hsa-mir-5009-5p	12
hsa-mir-101-5p	583
hsa-mir-548u	29
hsa-mir-4433b-3p	18
hsa-mir-4446-5p	1
hsa-mir-6511a-3p	43
hsa-mir-942-3p	6
hsa-mir-5094	1
hsa-mir-760	8
hsa-mir-6516-5p	7
hsa-mir-3648	12
hsa-mir-4479	2
hsa-mir-4667-5p	1
hsa-mir-1236-3p	2
hsa-mir-3127-5p	15
hsa-mir-4497	5
hsa-mir-4328	7
hsa-mir-204-5p	5
hsa-mir-3653-5p	163
hsa-let-7a-5p	138133
hsa-mir-6731-5p	1
hsa-mir-4430	8
hsa-mir-30b-3p	21
hsa-mir-1249-3p	264
hsa-mir-599	5
hsa-mir-139-5p	74
hsa-mir-611	1
hsa-mir-943	5
hsa-mir-4747-3p	1
hsa-let-7c-5p	621
hsa-mir-6879-3p	7
hsa-mir-3065-3p	1
hsa-mir-374b-5p	18
hsa-mir-5006-3p	6
hsa-mir-18b-3p	5
hsa-mir-3941	3
hsa-mir-548ap-5p	21
hsa-mir-5695	15
hsa-mir-642b-3p	1
hsa-mir-7847-3p	12
hsa-mir-636	9
hsa-mir-619-5p	66
hsa-mir-99b-5p	3775
hsa-mir-502-5p	9
hsa-mir-93-3p	139
hsa-mir-127-5p	2
hsa-mir-548ar-5p	8
hsa-mir-150-5p	117618
hsa-mir-3607-3p	558
hsa-mir-4665-5p	3
hsa-mir-500a-3p	5080
hsa-mir-6781-3p	2
hsa-mir-497-5p	32
hsa-mir-3199	6
hsa-mir-1273g-3p	43
hsa-mir-455-5p	4
hsa-mir-4526	4
hsa-mir-3161	2
hsa-mir-1307-5p	9534
hsa-mir-136-5p	1
hsa-mir-6836-5p	1
hsa-mir-4707-3p	14
hsa-mir-5701	1890
hsa-mir-4449	11
hsa-mir-4442	4
hsa-mir-188-3p	11
hsa-mir-6077	1
hsa-mir-23a-3p	8496
hsa-mir-381-3p	55
hsa-mir-3911	2
hsa-mir-378c	1689
hsa-mir-5586-5p	1
hsa-mir-7108-3p	8
hsa-mir-7152-3p	1
hsa-mir-1227-3p	4
hsa-mir-6727-5p	2
hsa-mir-4487	17
hsa-mir-28-5p	4428
hsa-mir-4647	1
hsa-mir-3928-5p	3
hsa-mir-1224-5p	4
hsa-mir-3134	1
hsa-mir-6507-5p	39
hsa-mir-2114-5p	1
hsa-mir-196b-3p	1
hsa-mir-145-3p	467
hsa-mir-590-5p	197
hsa-mir-4729	3
hsa-mir-3681-5p	6
hsa-mir-3202	13
hsa-mir-4661-5p	15
hsa-mir-4706	3
hsa-mir-1271-3p	1
hsa-mir-1278	11
hsa-mir-5692c	5
hsa-mir-586	1
hsa-mir-21-3p	71289
hsa-mir-6789-5p	1
hsa-mir-6716-5p	2
hsa-mir-4791	425
hsa-mir-141-3p	2308
hsa-mir-1273d	50
hsa-mir-371b-3p	33
hsa-mir-3149	5
hsa-mir-4645-3p	222
hsa-mir-6857-5p	1
hsa-mir-16-1-3p	42
hsa-mir-486-3p	84
hsa-mir-378h	1
hsa-mir-1255b-5p	2
hsa-mir-4466	5
hsa-mir-758-3p	1
hsa-mir-3124-5p	1
hsa-mir-363-3p	2569
hsa-mir-4745-3p	2
hsa-mir-491-3p	25
hsa-mir-3133	6
hsa-mir-3908	18
hsa-mir-5680	9
hsa-mir-548f-5p	18
hsa-mir-146b-3p	1729
hsa-mir-3934-3p	1
hsa-mir-454-5p	170
hsa-mir-1306-3p	5
hsa-mir-3178	2
hsa-mir-224-3p	1

## Sheet: CML-CP HSC
microRNA	raw counts
hsa-mir-3128	7
hsa-mir-7-5p	836
hsa-mir-3658	1
hsa-mir-217	2
hsa-mir-548ag	13
hsa-mir-2467-5p	304
hsa-mir-6883-3p	1
hsa-mir-222-3p	5462
hsa-mir-29c-3p	10854
hsa-mir-4511	8
hsa-mir-30c-2-3p	7
hsa-mir-4707-5p	1
hsa-mir-3141	5
hsa-mir-337-5p	4
hsa-mir-766-3p	957
hsa-mir-5001-5p	14
hsa-mir-539-5p	23
hsa-mir-4787-5p	2
hsa-mir-548w	563
hsa-mir-361-5p	2387
hsa-mir-548al	16
hsa-mir-106a-5p	1455
hsa-mir-1294	45
hsa-mir-6877-3p	1
hsa-mir-138-5p	21
hsa-mir-1287-5p	20
hsa-mir-1304-5p	28
hsa-mir-141-5p	7
hsa-mir-378j	2
hsa-mir-3158-3p	29
hsa-mir-9-5p	391
hsa-mir-4664-3p	1
hsa-mir-4461	4
hsa-mir-345-5p	1873
hsa-mir-6890-3p	1
hsa-mir-3919	1
hsa-mir-6885-5p	2
hsa-mir-4742-3p	8
hsa-mir-4781-3p	1
hsa-mir-4508	66
hsa-mir-520a-3p	1
hsa-mir-6816-3p	4
hsa-mir-185-3p	195
hsa-mir-4309	1
hsa-mir-6747-5p	2
hsa-mir-320b	459
hsa-mir-486-5p	130276
hsa-mir-205-5p	1
hsa-mir-3139	1
hsa-mir-1228-3p	5
hsa-mir-421	609
hsa-mir-1246	3210
hsa-mir-6805-5p	1
hsa-mir-663a	2
hsa-mir-1250-3p	2
hsa-mir-6750-3p	1
hsa-mir-552-5p	2
hsa-mir-411-5p	9
hsa-mir-195-5p	16
hsa-mir-6741-5p	2
hsa-mir-4478	8
hsa-mir-382-5p	132
hsa-mir-1292-5p	6
hsa-mir-4659b-3p	2
hsa-mir-3165	2
hsa-mir-181b-2-3p	21
hsa-mir-7110-3p	12
hsa-mir-3679-3p	1
hsa-mir-5706	8
hsa-mir-548am-5p	87
hsa-mir-410-3p	90
hsa-mir-580-5p	2
hsa-let-7a-3p	434
hsa-mir-766-5p	17
hsa-mir-346	2
hsa-mir-196b-5p	634
hsa-mir-4425	5
hsa-mir-5690	31
hsa-mir-3665	23
hsa-mir-340-5p	28302
hsa-mir-548a-3p	5
hsa-mir-5008-5p	1
hsa-mir-592	2
hsa-mir-6833-3p	1
hsa-mir-6802-3p	6
hsa-mir-559	1
hsa-mir-6786-3p	4
hsa-mir-548h-3p	18
hsa-mir-499a-5p	23
hsa-mir-659-5p	63
hsa-mir-24-2-5p	720
hsa-mir-376a-3p	11
hsa-mir-380-5p	1
hsa-mir-1976	9
hsa-mir-550b-3p	2
hsa-mir-4785	31
hsa-mir-548c-5p	3
hsa-mir-4755-5p	4
hsa-mir-561-5p	3
hsa-mir-7110-5p	1
hsa-mir-143-3p	994069
hsa-mir-335-3p	322
hsa-mir-541-3p	1
hsa-mir-125a-5p	2174
hsa-mir-548o-5p	14
hsa-mir-548aq-3p	29
hsa-mir-4640-3p	1
hsa-mir-4488	5
hsa-mir-181a-5p	144453
hsa-mir-6503-3p	230
hsa-mir-223-3p	129586
hsa-mir-545-3p	10
hsa-mir-224-5p	2
hsa-mir-3135a	8
hsa-mir-365b-5p	4
hsa-mir-708-3p	75
hsa-mir-3162-3p	3
hsa-mir-4326	22
hsa-mir-142-5p	183113
hsa-mir-1292-3p	1
hsa-mir-98-3p	101
hsa-mir-92b-5p	18
hsa-mir-150-3p	1563
hsa-mir-146a-3p	17
hsa-mir-328-3p	1114
hsa-mir-6087	74
hsa-mir-5687	1
hsa-mir-4690-5p	2
hsa-mir-3173-5p	17
hsa-mir-3150b-3p	361
hsa-mir-624-3p	8
hsa-mir-3917	8
hsa-mir-500b-5p	71
hsa-let-7b-3p	234
hsa-mir-30e-3p	82667
hsa-mir-937-3p	3
hsa-mir-6894-3p	5
hsa-mir-548au-5p	371
hsa-mir-4455	1
hsa-mir-455-3p	3
hsa-mir-30c-5p	5443
hsa-mir-4436a	3
hsa-mir-579-3p	3
hsa-mir-5196-3p	3
hsa-let-7g-3p	7287
hsa-mir-3607-5p	7
hsa-mir-676-3p	15
hsa-mir-6729-5p	2
hsa-mir-7112-5p	1
hsa-mir-501-5p	64
hsa-mir-1260b	312
hsa-mir-148a-5p	800
hsa-mir-548az-3p	2
hsa-mir-30c-1-3p	426
hsa-mir-6796-3p	1
hsa-mir-4787-3p	14
hsa-mir-19a-5p	18
hsa-mir-100-3p	1
hsa-mir-151b	1233
hsa-mir-548f-3p	288
hsa-mir-4762-5p	3
hsa-mir-4642	3
hsa-mir-7705	65
hsa-mir-1268b	97
hsa-mir-381-5p	2
hsa-mir-148a-3p	238352
hsa-mir-3167	1
hsa-mir-155-3p	2
hsa-mir-627-5p	163
hsa-mir-6728-3p	1
hsa-mir-3942-5p	5
hsa-mir-4797-3p	1
hsa-mir-301a-5p	36
hsa-let-7b-5p	11753
hsa-mir-7977	10
hsa-mir-19a-3p	115084
hsa-mir-5684	10
hsa-mir-4717-3p	2
hsa-mir-101-3p	267260
hsa-mir-625-5p	286
hsa-mir-129-2-3p	1
hsa-mir-6849-3p	1
hsa-mir-4653-5p	2
hsa-mir-4728-3p	3
hsa-mir-487a-5p	3
hsa-mir-4723-5p	3
hsa-mir-32-5p	1024
hsa-mir-29a-5p	1335
hsa-mir-1908-3p	2
hsa-mir-4316	6
hsa-mir-3656	13
hsa-mir-548ap-3p	1
hsa-mir-193b-5p	2
hsa-mir-412-5p	7
hsa-mir-6769b-3p	4
hsa-mir-1273g-5p	2
hsa-mir-629-3p	1474
hsa-mir-505-3p	1317
hsa-mir-5189-5p	1
hsa-mir-3605-3p	43
hsa-mir-4513	1
hsa-mir-190a-3p	8
hsa-mir-154-5p	9
hsa-mir-939-5p	31
hsa-mir-6837-5p	3
hsa-mir-607	2
hsa-mir-3157-5p	22
hsa-mir-3074-3p	6
hsa-mir-331-5p	11
hsa-mir-15a-5p	4690
hsa-mir-6842-3p	300
hsa-mir-6777-3p	2
hsa-mir-548at-5p	12
hsa-mir-4259	1
hsa-mir-6848-3p	1
hsa-mir-548ab	48
hsa-mir-876-5p	10
hsa-mir-3194-5p	18
hsa-mir-4669	1
hsa-mir-6806-3p	3
hsa-mir-6731-3p	4
hsa-mir-5194	2
hsa-mir-374b-3p	2
hsa-mir-6785-5p	2
hsa-mir-6812-3p	4
hsa-mir-149-3p	1
hsa-mir-4424	35
hsa-mir-1277-5p	470
hsa-mir-3912-5p	3
hsa-mir-99b-3p	128
hsa-mir-4726-5p	1
hsa-mir-548ai	17
hsa-mir-342-5p	673
hsa-mir-99a-3p	6
hsa-mir-3674	12
hsa-mir-449b-5p	1
hsa-mir-424-3p	60
hsa-mir-152-3p	527
hsa-mir-27a-3p	121828
hsa-mir-3960	188
hsa-mir-130b-5p	156
hsa-mir-3136-3p	4
hsa-mir-196a-5p	6
hsa-mir-30a-5p	1430
hsa-mir-548g-3p	3
hsa-mir-127-3p	776
hsa-mir-7848-3p	8
hsa-mir-3153	1
hsa-mir-144-5p	339
hsa-mir-377-5p	25
hsa-mir-2355-3p	101
hsa-mir-6802-5p	1
hsa-mir-4298	1
hsa-mir-1914-5p	1
hsa-mir-4792	18
hsa-mir-126-5p	5505
hsa-mir-5001-3p	23
hsa-mir-5000-3p	97
hsa-mir-3940-3p	9
hsa-mir-4796-3p	1
hsa-mir-6810-5p	1
hsa-mir-371b-5p	98
hsa-mir-3925-5p	3
hsa-mir-4457	1
hsa-mir-6874-5p	1
hsa-mir-5187-5p	8
hsa-mir-376c-3p	56
hsa-mir-5091	4
hsa-mir-5708	1
hsa-mir-3944-5p	3
hsa-mir-6789-3p	1
hsa-mir-365b-3p	49
hsa-mir-3158-5p	2
hsa-mir-6133	1
hsa-mir-135b-5p	11
hsa-mir-221-5p	141
hsa-mir-7109-5p	2
hsa-mir-548y	53
hsa-mir-648	2
hsa-mir-6810-3p	2
hsa-mir-3934-5p	23
hsa-mir-4727-5p	1
hsa-mir-378d	369
hsa-mir-4687-3p	1
hsa-mir-548e-3p	183
hsa-mir-5187-3p	4
hsa-let-7g-5p	18844
hsa-mir-4677-5p	4
hsa-mir-1537-5p	502
hsa-mir-4724-5p	4
hsa-mir-6131	109
hsa-mir-4448	162
hsa-mir-5581-3p	5
hsa-mir-134-5p	66
hsa-mir-652-5p	419
hsa-mir-6805-3p	1
hsa-mir-567	4
hsa-mir-4521	38
hsa-mir-95-5p	26
hsa-mir-1913	7
hsa-mir-3653-3p	38
hsa-mir-6749-3p	2
hsa-mir-4680-3p	3
hsa-mir-181d-5p	1794
hsa-mir-330-3p	132
hsa-mir-194-3p	68
hsa-mir-6803-3p	26
hsa-mir-4762-3p	3
hsa-mir-3605-5p	86
hsa-mir-450a-2-3p	55
hsa-mir-92b-3p	213
hsa-mir-7114-3p	3
hsa-mir-4433a-5p	5
hsa-mir-4323	8
hsa-mir-433-3p	9
hsa-mir-548k	344
hsa-mir-548an	1
hsa-mir-219a-5p	10
hsa-mir-6824-3p	5
hsa-mir-210-3p	745
hsa-mir-589-3p	8
hsa-mir-147b	26
hsa-mir-6827-3p	1
hsa-mir-126-3p	1738
hsa-mir-3190-5p	1
hsa-mir-4680-5p	2
hsa-mir-182-5p	4195
hsa-mir-6793-5p	16
hsa-mir-130b-3p	1600
hsa-mir-1262	17
hsa-mir-29a-3p	33075
hsa-mir-197-3p	7812
hsa-mir-320c	76
hsa-mir-4668-3p	30
hsa-mir-6865-3p	1
hsa-mir-656-3p	4
hsa-mir-514a-3p	8
hsa-mir-6818-3p	53
hsa-mir-664b-3p	38
hsa-mir-125b-2-3p	5
hsa-mir-6772-3p	2
hsa-mir-1284	4
hsa-mir-143-5p	29
hsa-let-7i-5p	145139
hsa-mir-129-1-3p	2
hsa-mir-98-5p	15789
hsa-mir-539-3p	4
hsa-mir-665	9
hsa-mir-4639-5p	3
hsa-mir-7151-5p	2
hsa-mir-3196	13
hsa-mir-5090	2
hsa-mir-3683	3
hsa-mir-301a-3p	4636
hsa-mir-6515-3p	7
hsa-mir-202-5p	12
hsa-mir-505-5p	4
hsa-mir-3187-3p	6
hsa-mir-548e-5p	255
hsa-mir-5582-3p	2
hsa-mir-130a-5p	30
hsa-mir-21-5p	362980
hsa-mir-532-3p	334
hsa-mir-1248	53
hsa-mir-19b-1-5p	52
hsa-mir-548x-5p	1
hsa-mir-5700	1
hsa-mir-487b-3p	30
hsa-mir-190b	740
hsa-mir-3611	28
hsa-mir-6766-3p	8
hsa-mir-6894-5p	3
hsa-mir-7846-3p	4
hsa-mir-670-3p	1
hsa-mir-3191-3p	5
hsa-mir-132-3p	125
hsa-mir-378f	4
hsa-mir-3691-5p	27
hsa-mir-361-3p	2237
hsa-mir-409-5p	1
hsa-mir-1273f	43
hsa-mir-19b-3p	401427
hsa-mir-145-5p	6154
hsa-mir-4422	12
hsa-mir-492	1
hsa-mir-103b	1
hsa-mir-548bb-3p	2
hsa-mir-6514-3p	3
hsa-mir-4443	35
hsa-mir-4484	35
hsa-mir-2355-5p	399
hsa-mir-708-5p	47
hsa-mir-6073	118
hsa-mir-140-5p	1294
hsa-mir-6884-3p	2
hsa-mir-3179	15
hsa-mir-6859-3p	3
hsa-mir-6761-5p	6
hsa-mir-378i	8
hsa-mir-4504	4
hsa-mir-1255a	39
hsa-mir-31-3p	142
hsa-mir-342-3p	40646
hsa-mir-423-3p	6043
hsa-mir-3136-5p	75
hsa-mir-490-3p	4
hsa-mir-4709-5p	4
hsa-mir-153-3p	19
hsa-mir-548ac	22
hsa-mir-1827	1
hsa-mir-4682	4
hsa-mir-23b-3p	1779
hsa-mir-6508-5p	1
hsa-mir-2861	1
hsa-mir-3157-3p	10
hsa-mir-4748	2
hsa-mir-181a-3p	3076
hsa-mir-34b-5p	26
hsa-mir-135a-5p	2
hsa-mir-3928-3p	63
hsa-mir-4786-5p	11
hsa-mir-3652	19
hsa-mir-3661	5
hsa-mir-4802-3p	5
hsa-mir-548d-5p	61
hsa-mir-3916	7
hsa-mir-545-5p	19
hsa-mir-596	2
hsa-mir-212-3p	15
hsa-mir-6786-5p	1
hsa-mir-4289	8
hsa-mir-4453	3
hsa-mir-7641	126
hsa-mir-6779-3p	1
hsa-mir-431-3p	3
hsa-mir-2276-3p	1
hsa-mir-1180-3p	11
hsa-mir-326	3200
hsa-mir-4804-3p	11
hsa-mir-6761-3p	1
hsa-mir-15b-3p	4018
hsa-mir-1273h-3p	297
hsa-mir-362-5p	7410
hsa-mir-26a-2-3p	1572
hsa-mir-6858-5p	1
hsa-mir-4491	15
hsa-mir-7852-3p	3
hsa-mir-5588-5p	16
hsa-mir-641	24
hsa-mir-548o-3p	11
hsa-mir-1234-3p	15
hsa-mir-4761-5p	1
hsa-mir-6813-3p	1
hsa-mir-450b-5p	308
hsa-mir-3945	19
hsa-mir-129-5p	11
hsa-mir-6759-3p	1
hsa-mir-153-5p	1
hsa-mir-4463	1
hsa-mir-4674	1
hsa-mir-6853-3p	4
hsa-mir-4482-5p	11
hsa-mir-296-3p	31
hsa-mir-6502-5p	21
hsa-mir-569	1
hsa-mir-635	2
hsa-mir-3613-5p	3416
hsa-mir-181b-3p	86
hsa-mir-4715-5p	1
hsa-mir-940	31
hsa-mir-92a-3p	86574
hsa-mir-1910-5p	5
hsa-mir-4753-3p	6
hsa-mir-485-3p	55
hsa-mir-3200-3p	1
hsa-let-7i-3p	2663
hsa-mir-374a-5p	1517
hsa-mir-765	3
hsa-mir-136-3p	70
hsa-mir-133a-3p	58
hsa-mir-4773	35
hsa-mir-6838-5p	2
hsa-mir-885-5p	4
hsa-mir-4753-5p	2
hsa-mir-5095	29
hsa-mir-610	4
hsa-mir-194-5p	351
hsa-mir-34a-3p	1
hsa-mir-30d-5p	33877
hsa-mir-1277-3p	7
hsa-mir-449c-5p	3
hsa-mir-650	10
hsa-mir-1252-5p	1
hsa-mir-6826-3p	1
hsa-mir-3160-3p	5
hsa-mir-4485-3p	61
hsa-mir-7975	3
hsa-mir-3688-3p	10
hsa-mir-4775	28
hsa-mir-4766-5p	1
hsa-mir-639	8
hsa-mir-27b-5p	56
hsa-mir-6715b-3p	1
hsa-mir-3127-3p	1
hsa-mir-3182	48
hsa-mir-128-1-5p	182
hsa-mir-501-3p	222
hsa-mir-4313	3
hsa-mir-3188	3
hsa-mir-7849-3p	12
hsa-mir-548i	19
hsa-mir-548aq-5p	13
hsa-let-7f-5p	24100
hsa-mir-548ba	6
hsa-mir-34a-5p	171
hsa-mir-320a	16224
hsa-mir-7113-5p	2
hsa-mir-3143	12
hsa-mir-502-3p	308
hsa-let-7d-5p	4275
hsa-mir-6132	1
hsa-mir-4676-3p	8
hsa-mir-597-3p	3
hsa-mir-548b-5p	2
hsa-mir-6754-3p	7
hsa-mir-6856-5p	1
hsa-mir-4766-3p	4
hsa-mir-4438	3
hsa-mir-1179	7
hsa-mir-3173-3p	14
hsa-mir-556-5p	3
hsa-mir-133b	9
hsa-mir-1537-3p	89
hsa-mir-4671-5p	2
hsa-mir-378b	1
hsa-mir-877-5p	79
hsa-mir-4750-3p	3
hsa-mir-450a-1-3p	12
hsa-mir-602	1
hsa-mir-339-3p	1172
hsa-mir-3942-3p	2
hsa-mir-551b-3p	38
hsa-mir-503-3p	3
hsa-mir-3614-5p	1623
hsa-mir-338-5p	93
hsa-mir-618	830
hsa-mir-24-1-5p	17
hsa-mir-548aj-5p	11
hsa-mir-1302	1
hsa-mir-4525	2
hsa-mir-3662	1
hsa-mir-4636	2
hsa-mir-5087	1
hsa-mir-548p	1
hsa-mir-6837-3p	22
hsa-mir-6770-5p	1
hsa-mir-1295a	3
hsa-mir-222-5p	11
hsa-mir-2115-5p	56
hsa-mir-550a-3-5p	5
hsa-mir-155-5p	7276
hsa-mir-215-5p	49
hsa-mir-4688	4
hsa-mir-5189-3p	3
hsa-mir-4651	8
hsa-mir-4676-5p	12
hsa-mir-624-5p	20
hsa-mir-324-3p	564
hsa-mir-3064-3p	16
hsa-mir-6847-5p	4
hsa-mir-409-3p	613
hsa-mir-550a-5p	1
hsa-mir-106b-3p	24704
hsa-mir-451b	1
hsa-mir-4421	1
hsa-mir-20a-5p	4175
hsa-mir-1229-3p	16
hsa-mir-6771-5p	1
hsa-mir-3186-3p	8
hsa-mir-4738-3p	1
hsa-mir-96-5p	50
hsa-mir-5581-5p	1
hsa-mir-6783-3p	1
hsa-mir-4767	12
hsa-mir-491-5p	365
hsa-mir-95-3p	49
hsa-mir-6820-5p	3
hsa-mir-508-3p	11
hsa-mir-651-5p	179
hsa-mir-660-5p	9320
hsa-mir-744-3p	137
hsa-mir-671-5p	176
hsa-mir-4746-5p	53
hsa-mir-139-3p	13
hsa-mir-424-5p	2460
hsa-mir-33a-5p	290
hsa-mir-212-5p	18
hsa-mir-4772-3p	260
hsa-mir-200a-3p	50
hsa-mir-6851-3p	1
hsa-mir-5088-5p	1
hsa-mir-4489	4
hsa-mir-181c-3p	452
hsa-mir-6852-3p	5
hsa-mir-500b-3p	9
hsa-mir-26a-5p	241418
hsa-mir-8086	48
hsa-mir-4690-3p	5
hsa-mir-302e	1
hsa-mir-542-3p	4538
hsa-mir-132-5p	33
hsa-mir-598-5p	3
hsa-mir-4516	20
hsa-mir-200c-5p	2
hsa-mir-106b-5p	2804
hsa-mir-1290	2
hsa-mir-6871-5p	1
hsa-mir-6762-3p	3
hsa-mir-450a-5p	1753
hsa-mir-454-3p	53
hsa-mir-4750-5p	15
hsa-mir-6831-5p	1
hsa-mir-1538	26
hsa-mir-4714-3p	14
hsa-mir-548aw	18
hsa-mir-3144-3p	1
hsa-mir-655-5p	1
hsa-mir-216b-5p	1
hsa-mir-186-3p	143
hsa-mir-3681-3p	1
hsa-mir-663b	2
hsa-mir-30e-5p	138564
hsa-mir-4274	2
hsa-mir-1237-3p	5
hsa-mir-526b-3p	1
hsa-mir-3620-3p	31
hsa-mir-4539	1
hsa-mir-608	1
hsa-mir-3177-5p	2
hsa-mir-339-5p	1870
hsa-mir-6770-3p	6
hsa-mir-1270	16
hsa-mir-6723-5p	139
hsa-mir-365a-5p	1
hsa-mir-200c-3p	86
hsa-mir-4678	2
hsa-mir-548bb-5p	9
hsa-mir-374a-3p	11689
hsa-mir-4498	2
hsa-mir-7850-5p	47
hsa-mir-3687	4
hsa-mir-570-3p	8
hsa-mir-221-3p	13695
hsa-mir-573	9
hsa-mir-4709-3p	1
hsa-mir-509-3-5p	1
hsa-mir-4761-3p	2
hsa-mir-6829-5p	2
hsa-mir-944	20
hsa-mir-4284	973
hsa-mir-6800-5p	9
hsa-mir-422a	15
hsa-mir-6718-5p	15
hsa-let-7d-3p	421
hsa-mir-671-3p	246
hsa-mir-28-3p	62774
hsa-mir-3614-3p	41
hsa-mir-642b-5p	8
hsa-mir-330-5p	151
hsa-mir-5196-5p	1
hsa-mir-548j-3p	9
hsa-mir-6774-3p	3
hsa-mir-4529-3p	4
hsa-mir-323b-3p	143
hsa-mir-3170	3
hsa-mir-7151-3p	3
hsa-mir-4999-3p	1
hsa-mir-4714-5p	3
hsa-mir-20b-5p	428
hsa-mir-4771	1
hsa-mir-5007-3p	1
hsa-mir-6883-5p	2
hsa-mir-6895-3p	2
hsa-mir-5089-5p	1
hsa-mir-6836-3p	3
hsa-mir-140-3p	84706
hsa-mir-4429	1
hsa-mir-4306	20
hsa-mir-637	1
hsa-mir-6807-5p	2
hsa-mir-6878-5p	5
hsa-mir-4783-3p	3
hsa-mir-7114-5p	4
hsa-mir-30b-5p	17831
hsa-mir-548ay-3p	5
hsa-mir-369-3p	15
hsa-mir-6866-5p	3
hsa-mir-15b-5p	1595
hsa-mir-6513-5p	47
hsa-mir-6734-3p	1
hsa-mir-4726-3p	2
hsa-mir-432-3p	20
hsa-mir-3064-5p	7
hsa-mir-192-3p	29
hsa-mir-25-5p	780
hsa-mir-29b-1-5p	11
hsa-mir-378e	30
hsa-mir-4286	3916
hsa-mir-218-5p	24
hsa-mir-376a-5p	2
hsa-mir-4632-3p	6
hsa-mir-1273a	128
hsa-mir-6747-3p	18
hsa-mir-4646-5p	2
hsa-mir-548ay-5p	296
hsa-mir-6511b-3p	28
hsa-mir-3154	18
hsa-mir-2110	381
hsa-mir-566	48
hsa-mir-1288-3p	10
hsa-mir-20a-3p	90
hsa-mir-3192-5p	6
hsa-mir-4799-5p	1
hsa-mir-574-3p	5144
hsa-mir-154-3p	1
hsa-mir-27b-3p	49616
hsa-mir-323a-5p	1
hsa-mir-6741-3p	4
hsa-mir-873-3p	2
hsa-mir-598-3p	484
hsa-mir-7851-3p	21
hsa-mir-6505-3p	1
hsa-mir-3684	2
hsa-mir-6854-5p	10
hsa-mir-33b-5p	128
hsa-mir-769-5p	19201
hsa-mir-4657	2
hsa-mir-193b-3p	159
hsa-mir-548az-5p	31
hsa-mir-548av-3p	8
hsa-mir-627-3p	15
hsa-mir-4532	9
hsa-mir-345-3p	10
hsa-mir-6774-5p	1
hsa-mir-643	16
hsa-mir-1254	16
hsa-mir-3615	1816
hsa-mir-296-5p	37
hsa-mir-3125	1
hsa-mir-6778-3p	2
hsa-mir-301b-3p	372
hsa-mir-1298-5p	8
hsa-mir-548ao-3p	3
hsa-mir-590-3p	384
hsa-mir-6772-5p	1
hsa-mir-4522	6
hsa-mir-6798-3p	2
hsa-mir-1297	2
hsa-mir-378a-5p	439
hsa-mir-2115-3p	190
hsa-mir-3657	2
hsa-mir-23b-5p	2
hsa-mir-548ae-5p	2
hsa-mir-762	2
hsa-mir-4741	5
hsa-mir-4734	3
hsa-mir-1247-3p	1
hsa-mir-4537	3
hsa-mir-6842-5p	33
hsa-mir-548av-5p	31
hsa-mir-6865-5p	2
hsa-mir-8072	20
hsa-mir-532-5p	7625
hsa-mir-323a-3p	14
hsa-mir-7844-5p	1
hsa-mir-5585-3p	6
hsa-mir-4325	4
hsa-mir-4683	1
hsa-mir-1285-3p	381
hsa-mir-770-5p	1
hsa-mir-548ax	36
hsa-mir-6813-5p	17
hsa-mir-4440	12
hsa-mir-5010-3p	114
hsa-mir-5584-3p	4
hsa-mir-10b-5p	1558
hsa-mir-1908-5p	6
hsa-mir-4648	2
hsa-mir-513b-5p	1
hsa-mir-219b-3p	23
hsa-mir-548ar-3p	15
hsa-mir-4482-3p	9
hsa-mir-3195	2
hsa-mir-576-3p	155
hsa-mir-1273c	7
hsa-mir-34c-5p	160
hsa-mir-548d-3p	19
hsa-mir-6716-3p	1
hsa-mir-3649	3
hsa-mir-1343-3p	12
hsa-mir-877-3p	8
hsa-mir-1225-3p	1
hsa-mir-6855-5p	1
hsa-mir-6823-5p	1
hsa-mir-299-3p	5
hsa-mir-192-5p	36114
hsa-mir-4518	2
hsa-mir-20b-3p	5
hsa-mir-6808-3p	13
hsa-mir-3929	32
hsa-mir-4477b	9
hsa-mir-4519	4
hsa-mir-431-5p	115
hsa-mir-125a-3p	1
hsa-mir-429	9
hsa-mir-664b-5p	8
hsa-mir-219a-1-3p	1
hsa-mir-6125	20
hsa-mir-3976	5
hsa-mir-6838-3p	2
hsa-mir-6861-5p	2
hsa-mir-548v	1
hsa-mir-16-2-3p	604
hsa-mir-521	1
hsa-mir-3146	22
hsa-mir-210-5p	10
hsa-mir-4434	1
hsa-mir-30a-3p	110
hsa-mir-676-5p	1
hsa-mir-6779-5p	4
hsa-mir-10a-3p	3
hsa-mir-548t-5p	14
hsa-mir-3944-3p	10
hsa-mir-6783-5p	2
hsa-mir-495-3p	2
hsa-mir-6830-5p	2
hsa-mir-548n	8
hsa-mir-1275	567
hsa-mir-199a-5p	837
hsa-mir-193a-3p	576
hsa-mir-548aa	14
hsa-mir-1285-5p	63
hsa-mir-4777-3p	1
hsa-mir-1286	3
hsa-mir-3176	27
hsa-mir-564	1
hsa-mir-4474-3p	7
hsa-mir-18a-3p	111
hsa-mir-34c-3p	3
hsa-mir-1185-1-3p	3
hsa-mir-4419a	34
hsa-mir-6819-3p	1
hsa-mir-19b-2-5p	1
hsa-mir-5583-5p	4
hsa-mir-17-3p	249
hsa-mir-299-5p	3
hsa-mir-3130-3p	5
hsa-mir-30d-3p	633
hsa-mir-493-5p	21
hsa-mir-597-5p	7
hsa-mir-191-5p	307120
hsa-mir-4722-3p	1
hsa-mir-27a-5p	1064
hsa-mir-6762-5p	1
hsa-mir-876-3p	21
hsa-mir-4661-3p	1
hsa-mir-548a-5p	4
hsa-mir-18b-5p	175
hsa-mir-6751-3p	2
hsa-mir-1250-5p	21
hsa-mir-106a-3p	8
hsa-mir-7-1-3p	626
hsa-mir-3180-5p	3
hsa-mir-4800-5p	4
hsa-mir-582-3p	4691
hsa-let-7e-3p	11
hsa-mir-4732-5p	2
hsa-mir-4426	1
hsa-mir-203a-3p	14
hsa-mir-5193	18
hsa-mir-3609	47
hsa-mir-331-3p	1423
hsa-mir-6787-3p	12
hsa-mir-6873-3p	2
hsa-mir-3691-3p	3
hsa-mir-574-5p	123
hsa-mir-6165	2
hsa-mir-1303	69
hsa-mir-620	1
hsa-mir-6840-5p	7
hsa-mir-1207-3p	1
hsa-mir-197-5p	7
hsa-mir-15a-3p	213
hsa-mir-103a-3p	121608
hsa-mir-3155a	15
hsa-mir-3150b-5p	3
hsa-mir-1912	1
hsa-mir-1306-5p	23
hsa-mir-324-5p	830
hsa-mir-6834-5p	1
hsa-mir-628-3p	93
hsa-mir-4732-3p	4
hsa-mir-6859-5p	7
hsa-mir-548as-5p	3
hsa-mir-5587-5p	2
hsa-mir-29b-2-5p	86
hsa-mir-3180-3p	3
hsa-mir-4297	1
hsa-mir-374c-5p	263
hsa-mir-6855-3p	8
hsa-mir-548s	27
hsa-mir-4784	1
hsa-mir-645	1
hsa-mir-562	1
hsa-mir-4739	5
hsa-mir-148b-3p	15340
hsa-mir-548ah-3p	7
hsa-mir-3164	1
hsa-mir-1587	1
hsa-mir-383-5p	1
hsa-mir-181d-3p	2
hsa-mir-3922-5p	5
hsa-mir-4496	2
hsa-mir-378a-3p	44485
hsa-mir-3679-5p	15
hsa-mir-466	2
hsa-mir-301b-5p	1
hsa-mir-3135b	13
hsa-mir-33b-3p	60
hsa-mir-31-5p	735
hsa-mir-107	52358
hsa-mir-1268a	202
hsa-mir-664a-5p	54
hsa-mir-6726-3p	3
hsa-mir-4458	1
hsa-mir-338-3p	4417
hsa-mir-933	7
hsa-mir-551a	243
hsa-mir-548ak	134
hsa-mir-7976	7
hsa-mir-548l	49
hsa-mir-4705	4
hsa-mir-544b	32
hsa-mir-548am-3p	5
hsa-mir-504-5p	52
hsa-mir-625-3p	90
hsa-mir-874-5p	38
hsa-mir-4745-5p	1
hsa-mir-543	8
hsa-mir-873-5p	481
hsa-mir-4757-5p	2
hsa-mir-34b-3p	3
hsa-mir-6891-3p	1
hsa-mir-3909	82
hsa-mir-4433a-3p	8
hsa-mir-6818-5p	7
hsa-mir-186-5p	42990
hsa-mir-6891-5p	2
hsa-mir-4638-3p	5
hsa-mir-196a-3p	1
hsa-mir-6858-3p	3
hsa-mir-3620-5p	44
hsa-mir-5699-5p	4
hsa-mir-6758-5p	3
hsa-mir-1256	14
hsa-mir-5692a	1
hsa-mir-3617-5p	2
hsa-mir-942-5p	59
hsa-mir-4797-5p	12
hsa-mir-6511a-5p	4
hsa-mir-4512	4
hsa-mir-579-5p	4
hsa-mir-1304-3p	1207
hsa-mir-181c-5p	2386
hsa-mir-632	2
hsa-mir-6514-5p	1
hsa-mir-4677-3p	635
hsa-mir-582-5p	5316
hsa-mir-5683	9
hsa-mir-200a-5p	4
hsa-mir-4804-5p	12
hsa-mir-5195-3p	1
hsa-mir-24-3p	58893
hsa-mir-1199-5p	3
hsa-mir-4687-5p	13
hsa-mir-100-5p	191
hsa-mir-18a-5p	7274
hsa-mir-193a-5p	347
hsa-mir-6501-3p	11
hsa-mir-199b-3p	3126
hsa-mir-1273e	159
hsa-mir-494-3p	14
hsa-mir-7704	738
hsa-mir-7158-5p	1
hsa-mir-128-3p	1542
hsa-mir-2277-5p	20
hsa-mir-4802-5p	6
hsa-mir-4724-3p	2
hsa-mir-23a-5p	73
hsa-mir-1181	7
hsa-mir-652-3p	15020
hsa-mir-4473	7
hsa-mir-654-5p	27
hsa-mir-382-3p	38
hsa-mir-3150a-5p	3
hsa-mir-3655	7
hsa-mir-6782-3p	7
hsa-mir-6721-5p	3
hsa-mir-3186-5p	3
hsa-mir-223-5p	11760
hsa-mir-148b-5p	89
hsa-mir-10a-5p	20220
hsa-mir-484	9461
hsa-mir-6801-3p	2
hsa-mir-99a-5p	47
hsa-mir-211-5p	6
hsa-mir-6850-5p	8
hsa-mir-4507	1
hsa-mir-6803-5p	2
hsa-mir-199b-5p	3299
hsa-mir-93-5p	30334
hsa-mir-5586-3p	1
hsa-mir-6738-3p	7
hsa-mir-3138	21
hsa-mir-4433b-5p	768
hsa-mir-4645-5p	3
hsa-mir-616-3p	4
hsa-mir-195-3p	2
hsa-mir-185-5p	5655
hsa-mir-1301-5p	6
hsa-mir-320e	1
hsa-mir-3922-3p	197
hsa-mir-92a-1-5p	171
hsa-mir-542-5p	334
hsa-mir-8485	31
hsa-mir-183-5p	3
hsa-mir-1233-3p	2
hsa-mir-4644	2
hsa-mir-4318	1
hsa-mir-577	162
hsa-mir-370-3p	13
hsa-mir-5100	712
hsa-mir-3174	13
hsa-mir-1468-5p	13
hsa-mir-4668-5p	2
hsa-mir-4772-5p	1222
hsa-mir-6501-5p	112
hsa-mir-1185-5p	3
hsa-mir-3187-5p	2
hsa-mir-6089	2
hsa-mir-22-3p	29683
hsa-mir-4638-5p	1
hsa-mir-3690	5
hsa-mir-376b-3p	14
hsa-mir-4646-3p	2
hsa-mir-520h	1
hsa-mir-3159	38
hsa-mir-337-3p	19
hsa-mir-17-5p	8465
hsa-mir-4494	10
hsa-mir-1301-3p	142
hsa-mir-6503-5p	44
hsa-mir-581	2
hsa-mir-6767-3p	2
hsa-mir-219b-5p	1
hsa-mir-4999-5p	38
hsa-mir-6748-3p	1
hsa-mir-3667-5p	8
hsa-mir-6733-5p	1
hsa-mir-329-3p	3
hsa-mir-1291	21
hsa-mir-3913-5p	376
hsa-mir-130a-3p	1896
hsa-mir-33a-3p	133
hsa-mir-26b-5p	75931
hsa-mir-6793-3p	5
hsa-mir-6879-5p	1
hsa-mir-152-5p	18
hsa-mir-4459	55
hsa-mir-142-3p	124985
hsa-mir-935	46
hsa-mir-3677-5p	3
hsa-mir-6877-5p	12
hsa-mir-4749-5p	1
hsa-mir-6754-5p	1
hsa-mir-3920	1
hsa-mir-146a-5p	19081
hsa-mir-4472	18
hsa-mir-6892-5p	1
hsa-mir-32-3p	30
hsa-mir-146b-5p	84897
hsa-mir-103a-2-5p	278
hsa-mir-144-3p	343
hsa-mir-3651	4
hsa-mir-487a-3p	2
hsa-mir-4454	1415
hsa-mir-3120-3p	4
hsa-mir-6809-3p	1
hsa-mir-4279	1
hsa-mir-5696	22
hsa-mir-6750-5p	1
hsa-mir-4685-3p	29
hsa-mir-941	2823
hsa-mir-149-5p	6
hsa-mir-584-5p	997
hsa-mir-3194-3p	9
hsa-mir-6882-5p	7
hsa-mir-6868-3p	2
hsa-mir-26b-3p	2568
hsa-mir-6756-5p	4
hsa-mir-6800-3p	6
hsa-mir-548q	23
hsa-mir-2278	7
hsa-mir-1260a	193
hsa-mir-638	5
hsa-mir-6777-5p	2
hsa-mir-4505	21
hsa-mir-181b-5p	16981
hsa-mir-550a-3p	11
hsa-mir-2277-3p	39
hsa-mir-576-5p	335
hsa-mir-6861-3p	1
hsa-mir-1914-3p	1
hsa-mir-1273h-5p	120
hsa-mir-1271-5p	20
hsa-mir-4464	2
hsa-mir-2116-3p	3
hsa-mir-1972	9
hsa-mir-4533	1
hsa-mir-6753-3p	26
hsa-mir-3619-3p	3
hsa-mir-5096	411
hsa-mir-7974	16
hsa-mir-3190-3p	17
hsa-mir-340-3p	847
hsa-mir-503-5p	83
hsa-mir-3168	6
hsa-mir-3677-3p	35
hsa-mir-548h-5p	12
hsa-mir-7706	180
hsa-mir-187-3p	31
hsa-mir-5585-5p	3
hsa-mir-191-3p	70
hsa-mir-7845-5p	13
hsa-mir-29b-3p	19248
hsa-mir-6127	4
hsa-mir-190a-5p	137
hsa-mir-200b-3p	40
hsa-mir-376b-5p	3
hsa-mir-4716-3p	2
hsa-mir-1307-3p	1363
hsa-mir-452-5p	11
hsa-mir-4423-5p	6
hsa-mir-4435	2
hsa-mir-6852-5p	149
hsa-mir-328-5p	1
hsa-mir-939-3p	1
hsa-mir-548c-3p	9
hsa-mir-6724-5p	24
hsa-mir-3667-3p	35
hsa-mir-664a-3p	322
hsa-mir-8068	2
hsa-mir-589-5p	366
hsa-mir-25-3p	183542
hsa-mir-4485-5p	6
hsa-mir-3116	1
hsa-mir-3151-3p	1
hsa-mir-744-5p	1680
hsa-mir-616-5p	69
hsa-mir-335-5p	380
hsa-mir-6839-5p	6
hsa-mir-9-3p	3
hsa-mir-6843-3p	1
hsa-mir-3074-5p	11
hsa-mir-6505-5p	1
hsa-mir-660-3p	10
hsa-mir-297	3
hsa-mir-509-3p	6
hsa-mir-451a	61368
hsa-mir-425-5p	34843
hsa-mir-6737-3p	6
hsa-mir-4444	8
hsa-mir-22-5p	353
hsa-mir-3613-3p	633
hsa-mir-8065	2
hsa-mir-320d	97
hsa-mir-4281	2
hsa-mir-3124-3p	2
hsa-mir-513c-5p	1
hsa-mir-6748-5p	1
hsa-mir-617	2
hsa-mir-7854-3p	9
hsa-mir-423-5p	38811
hsa-mir-125b-5p	98
hsa-mir-3177-3p	11
hsa-mir-654-3p	69
hsa-mir-362-3p	107
hsa-mir-377-3p	14
hsa-mir-6513-3p	11
hsa-mir-184	1
hsa-let-7f-2-3p	209
hsa-mir-1193	1
hsa-mir-4701-5p	5
hsa-mir-588	1
hsa-mir-1909-5p	1
hsa-mir-548j-5p	104
hsa-mir-378g	45
hsa-mir-432-5p	108
hsa-mir-3121-3p	1
hsa-mir-6081	4
hsa-mir-3912-3p	152
hsa-mir-181a-2-3p	11660
hsa-mir-511-3p	12
hsa-mir-1226-3p	26
hsa-mir-134-3p	3
hsa-mir-6509-3p	1
hsa-mir-548ad-5p	5
hsa-mir-874-3p	1710
hsa-mir-3065-5p	54
hsa-mir-1296-5p	52
hsa-mir-4697-3p	1
hsa-let-7e-5p	213
hsa-mir-548z	27
hsa-mir-629-5p	2914
hsa-mir-584-3p	3
hsa-let-7f-1-3p	232
hsa-mir-3192-3p	1
hsa-mir-580-3p	61
hsa-mir-6732-3p	5
hsa-mir-6826-5p	5
hsa-mir-6734-5p	6
hsa-mir-4446-3p	60
hsa-mir-3181	8
hsa-mir-889-3p	55
hsa-mir-5188	3
hsa-mir-769-3p	175
hsa-mir-188-5p	94
hsa-mir-4254	1
hsa-mir-4754	1
hsa-mir-425-3p	2416
hsa-mir-199a-3p	2
hsa-mir-151a-3p	11476
hsa-mir-29c-5p	4914
hsa-mir-4470	1
hsa-mir-4757-3p	6
hsa-mir-4517	4
hsa-mir-3130-5p	8
hsa-mir-151a-5p	357
hsa-mir-6884-5p	3
hsa-mir-16-5p	19422
hsa-mir-6516-3p	2
hsa-mir-26a-1-3p	250
hsa-mir-526a	1
hsa-mir-6735-3p	3
hsa-mir-628-5p	106
hsa-mir-1197	2
hsa-mir-6874-3p	10
hsa-mir-203b-3p	1
hsa-mir-556-3p	5
hsa-mir-5009-5p	27
hsa-mir-101-5p	911
hsa-mir-548u	18
hsa-mir-4433b-3p	15
hsa-mir-4446-5p	4
hsa-mir-6764-5p	4
hsa-mir-6763-3p	3
hsa-mir-6511a-3p	95
hsa-mir-6733-3p	1
hsa-mir-96-3p	1
hsa-mir-8079	1
hsa-mir-760	14
hsa-mir-4744	2
hsa-mir-6516-5p	10
hsa-mir-3648	26
hsa-mir-4479	4
hsa-mir-4667-5p	2
hsa-mir-3127-5p	29
hsa-mir-4502	2
hsa-mir-4497	12
hsa-mir-4328	27
hsa-mir-4492	5
hsa-mir-204-5p	21
hsa-mir-3653-5p	498
hsa-let-7a-5p	18122
hsa-mir-6731-5p	1
hsa-mir-4430	4
hsa-mir-30b-3p	23
hsa-mir-599	2
hsa-mir-1249-3p	260
hsa-mir-3140-3p	1
hsa-mir-139-5p	118
hsa-mir-943	7
hsa-let-7c-5p	214
hsa-mir-6879-3p	1
hsa-mir-6751-5p	1
hsa-mir-6797-5p	3
hsa-mir-3065-3p	3
hsa-mir-374b-5p	7
hsa-mir-3659	1
hsa-mir-5006-3p	3
hsa-mir-18b-3p	3
hsa-mir-6821-3p	1
hsa-mir-4664-5p	1
hsa-mir-548ap-5p	41
hsa-mir-5695	7
hsa-mir-379-5p	7
hsa-mir-6804-5p	1
hsa-mir-642b-3p	2
hsa-mir-7847-3p	33
hsa-mir-636	10
hsa-mir-99b-5p	2277
hsa-mir-502-5p	21
hsa-mir-619-5p	37
hsa-mir-93-3p	107
hsa-mir-127-5p	46
hsa-mir-548ar-5p	25
hsa-mir-6753-5p	2
hsa-mir-150-5p	77631
hsa-mir-3607-3p	426
hsa-mir-4665-5p	3
hsa-mir-662	1
hsa-mir-6515-5p	16
hsa-mir-500a-3p	1306
hsa-mir-6781-3p	2
hsa-mir-497-5p	16
hsa-mir-485-5p	2
hsa-mir-3199	6
hsa-mir-1273g-3p	24
hsa-mir-455-5p	3
hsa-mir-4526	2
hsa-mir-3161	1
hsa-mir-1266-5p	8
hsa-mir-1307-5p	5841
hsa-mir-6791-5p	3
hsa-mir-136-5p	8
hsa-mir-363-5p	2
hsa-mir-4707-3p	20
hsa-mir-4449	49
hsa-mir-5701	1044
hsa-mir-4442	3
hsa-mir-188-3p	11
hsa-mir-23a-3p	5961
hsa-mir-381-3p	87
hsa-mir-6727-3p	1
hsa-mir-640	1
hsa-mir-3621	1
hsa-mir-378c	1836
hsa-mir-5586-5p	1
hsa-mir-7108-3p	5
hsa-mir-3191-5p	1
hsa-mir-1227-3p	5
hsa-mir-6727-5p	1
hsa-mir-28-5p	2070
hsa-mir-4487	21
hsa-mir-4647	1
hsa-mir-1224-5p	9
hsa-mir-6507-5p	162
hsa-mir-3134	3
hsa-mir-2114-5p	2
hsa-mir-5689	1
hsa-mir-5010-5p	4
hsa-mir-590-5p	986
hsa-mir-145-3p	261
hsa-mir-196b-3p	9
hsa-mir-3681-5p	13
hsa-mir-3202	9
hsa-mir-4661-5p	10
hsa-mir-4706	2
hsa-mir-3714	4
hsa-mir-1271-3p	1
hsa-mir-1278	5
hsa-mir-21-3p	26489
hsa-mir-4791	5384
hsa-mir-6716-5p	5
hsa-mir-141-3p	347
hsa-mir-1273d	36
hsa-mir-3149	1
hsa-mir-371b-3p	24
hsa-mir-4645-3p	108
hsa-mir-486-3p	46
hsa-mir-16-1-3p	61
hsa-mir-378h	1
hsa-mir-4466	8
hsa-mir-3124-5p	3
hsa-mir-758-3p	17
hsa-mir-496	17
hsa-mir-363-3p	5155
hsa-mir-4745-3p	1
hsa-mir-491-3p	9
hsa-mir-3133	4
hsa-mir-3908	20
hsa-mir-5680	9
hsa-mir-548f-5p	9
hsa-mir-146b-3p	440
hsa-mir-3142	1
hsa-mir-454-5p	143
hsa-mir-1306-3p	12
hsa-mir-3178	1
hsa-mir-6812-5p	1

## Sheet: HD Progenitors
microRNA	raw counts
hsa-mir-3128	6
hsa-mir-7-5p	156
hsa-mir-3658	1
hsa-mir-548ag	15
hsa-mir-2467-5p	223
hsa-mir-222-3p	4543
hsa-mir-612	1
hsa-mir-4716-5p	2
hsa-mir-29c-3p	4793
hsa-mir-4511	16
hsa-mir-30c-2-3p	2
hsa-mir-4707-5p	1
hsa-mir-766-3p	461
hsa-mir-5001-5p	6
hsa-mir-5009-3p	1
hsa-mir-539-5p	2
hsa-mir-4787-5p	1
hsa-mir-548w	133
hsa-mir-4699-5p	1
hsa-mir-361-5p	2326
hsa-mir-548al	28
hsa-mir-106a-5p	1312
hsa-mir-1294	27
hsa-mir-600	3
hsa-mir-138-5p	8
hsa-mir-1287-5p	35
hsa-mir-1304-5p	8
hsa-mir-141-5p	8
hsa-mir-138-1-3p	2
hsa-mir-369-5p	2
hsa-mir-3158-3p	12
hsa-mir-9-5p	359
hsa-mir-4461	2
hsa-mir-4664-3p	5
hsa-mir-345-5p	955
hsa-mir-6890-3p	1
hsa-mir-4713-3p	2
hsa-mir-4742-3p	3
hsa-mir-4508	27
hsa-mir-6816-3p	3
hsa-mir-185-3p	213
hsa-mir-655-3p	19
hsa-mir-320b	138
hsa-mir-486-5p	514066
hsa-mir-3139	3
hsa-mir-421	881
hsa-mir-1246	7739
hsa-mir-552-5p	1
hsa-mir-411-5p	103
hsa-mir-195-5p	47
hsa-mir-6741-5p	1
hsa-mir-4478	1
hsa-mir-382-5p	30
hsa-mir-1292-5p	3
hsa-mir-3165	1
hsa-mir-7110-3p	13
hsa-mir-3679-3p	2
hsa-mir-5706	9
hsa-mir-548am-5p	84
hsa-mir-6880-3p	1
hsa-mir-3175	2
hsa-mir-410-3p	250
hsa-mir-580-5p	5
hsa-let-7a-3p	626
hsa-mir-4699-3p	1
hsa-mir-766-5p	6
hsa-mir-507	1
hsa-mir-346	2
hsa-mir-196b-5p	983
hsa-mir-5690	63
hsa-mir-3665	12
hsa-mir-340-5p	56353
hsa-mir-6780b-3p	1
hsa-mir-548a-3p	6
hsa-mir-4501	2
hsa-mir-6833-3p	3
hsa-mir-6802-3p	6
hsa-mir-559	25
hsa-mir-6786-3p	4
hsa-mir-548h-3p	6
hsa-mir-499a-5p	18
hsa-mir-4667-3p	2
hsa-mir-659-5p	20
hsa-mir-24-2-5p	592
hsa-mir-376a-3p	24
hsa-mir-1976	3
hsa-mir-1238-3p	1
hsa-mir-550b-3p	1
hsa-mir-4785	29
hsa-mir-548c-5p	1
hsa-mir-561-5p	1
hsa-mir-143-3p	453320
hsa-mir-335-3p	811
hsa-mir-125a-5p	1034
hsa-mir-548o-5p	18
hsa-mir-548aq-3p	26
hsa-mir-4488	2
hsa-mir-4419b	4
hsa-mir-181a-5p	125941
hsa-mir-6503-3p	65
hsa-mir-548ad-3p	1
hsa-mir-223-3p	1771656
hsa-mir-545-3p	6
hsa-mir-646	2
hsa-mir-365b-5p	1
hsa-mir-3135a	9
hsa-mir-708-3p	4
hsa-mir-224-5p	42
hsa-mir-4326	54
hsa-mir-142-5p	113284
hsa-mir-4800-3p	1
hsa-mir-98-3p	136
hsa-mir-92b-5p	4
hsa-mir-1207-5p	2
hsa-mir-150-3p	276
hsa-mir-146a-3p	22
hsa-mir-328-3p	576
hsa-mir-6087	91
hsa-mir-4690-5p	2
hsa-mir-3173-5p	7
hsa-mir-3150b-3p	154
hsa-mir-624-3p	14
hsa-mir-623	1
hsa-mir-3917	10
hsa-mir-500b-5p	19
hsa-let-7b-3p	426
hsa-mir-30e-3p	50538
hsa-mir-937-3p	3
hsa-mir-6894-3p	1
hsa-mir-548au-5p	134
hsa-mir-4455	1
hsa-mir-455-3p	1
hsa-mir-30c-5p	24809
hsa-mir-4436a	5
hsa-mir-579-3p	4
hsa-mir-5196-3p	2
hsa-let-7g-3p	434
hsa-mir-3607-5p	28
hsa-mir-676-3p	1
hsa-mir-6729-5p	1
hsa-mir-501-5p	34
hsa-mir-1260b	166
hsa-mir-148a-5p	727
hsa-mir-548az-3p	1
hsa-mir-30c-1-3p	143
hsa-mir-4787-3p	8
hsa-mir-19a-5p	11
hsa-mir-151b	1938
hsa-mir-379-3p	4
hsa-mir-548f-3p	191
hsa-mir-4762-5p	3
hsa-mir-7705	75
hsa-mir-6869-5p	1
hsa-mir-1268b	18
hsa-mir-148a-3p	91316
hsa-mir-627-5p	48
hsa-mir-6728-3p	1
hsa-mir-3942-5p	3
hsa-mir-4797-3p	5
hsa-mir-301a-5p	8
hsa-let-7b-5p	15910
hsa-mir-7977	10
hsa-mir-19a-3p	34688
hsa-mir-5684	13
hsa-mir-4717-3p	2
hsa-mir-101-3p	240724
hsa-mir-625-5p	246
hsa-mir-3689a-3p	1
hsa-mir-6849-3p	2
hsa-mir-487a-5p	2
hsa-mir-32-5p	1205
hsa-mir-29a-5p	159
hsa-mir-1908-3p	1
hsa-mir-3656	13
hsa-mir-548ap-3p	2
hsa-mir-4717-5p	2
hsa-mir-412-5p	5
hsa-mir-1273g-5p	3
hsa-mir-629-3p	136
hsa-mir-505-3p	482
hsa-mir-5189-5p	5
hsa-mir-3605-3p	24
hsa-mir-4451	1
hsa-mir-7843-5p	1
hsa-mir-6509-5p	2
hsa-mir-3115	1
hsa-mir-154-5p	3
hsa-mir-190a-3p	13
hsa-mir-939-5p	9
hsa-mir-6837-5p	3
hsa-mir-607	11
hsa-mir-3157-5p	27
hsa-mir-3074-3p	7
hsa-mir-331-5p	6
hsa-mir-15a-5p	7711
hsa-mir-4700-5p	1
hsa-mir-6842-3p	165
hsa-mir-548at-5p	9
hsa-mir-548ab	26
hsa-mir-3194-5p	4
hsa-mir-876-5p	6
hsa-mir-4669	1
hsa-mir-6806-3p	1
hsa-mir-374b-3p	15
hsa-mir-6812-3p	2
hsa-mir-149-3p	1
hsa-mir-4424	14
hsa-mir-1277-5p	354
hsa-mir-99b-3p	107
hsa-mir-548ai	9
hsa-mir-342-5p	105
hsa-mir-99a-3p	7
hsa-mir-3674	21
hsa-mir-449b-5p	1
hsa-mir-152-3p	574
hsa-mir-424-3p	144
hsa-mir-27a-3p	96703
hsa-mir-3960	142
hsa-mir-130b-5p	82
hsa-mir-3136-3p	1
hsa-mir-196a-5p	16
hsa-mir-30a-5p	950
hsa-mir-548g-3p	7
hsa-mir-127-3p	402
hsa-mir-7848-3p	8
hsa-mir-144-5p	1836
hsa-mir-377-5p	14
hsa-mir-2355-3p	63
hsa-mir-6802-5p	1
hsa-mir-4298	1
hsa-mir-8071	1
hsa-mir-4792	18
hsa-mir-509-5p	1
hsa-mir-7853-5p	1
hsa-mir-126-5p	107244
hsa-mir-5001-3p	12
hsa-mir-5584-5p	2
hsa-mir-5000-3p	40
hsa-mir-3940-3p	8
hsa-mir-4796-3p	2
hsa-mir-6810-5p	3
hsa-mir-371b-5p	103
hsa-mir-6735-5p	5
hsa-mir-6874-5p	1
hsa-mir-5187-5p	1
hsa-mir-4755-3p	2
hsa-mir-376c-3p	66
hsa-mir-5091	2
hsa-mir-5708	9
hsa-mir-365b-3p	121
hsa-mir-3158-5p	3
hsa-mir-5587-3p	2
hsa-mir-135b-5p	1
hsa-mir-221-5p	436
hsa-mir-548y	74
hsa-mir-648	1
hsa-mir-6810-3p	2
hsa-mir-3934-5p	7
hsa-mir-378d	251
hsa-mir-4278	3
hsa-mir-4687-3p	4
hsa-mir-548e-3p	82
hsa-mir-452-3p	1
hsa-mir-5187-3p	3
hsa-mir-7703	1
hsa-let-7g-5p	23319
hsa-mir-4677-5p	3
hsa-mir-1537-5p	288
hsa-mir-499b-5p	1
hsa-mir-4724-5p	1
hsa-mir-6131	234
hsa-mir-4291	1
hsa-mir-4448	42
hsa-mir-5581-3p	8
hsa-mir-134-5p	68
hsa-mir-652-5p	250
hsa-mir-4266	1
hsa-mir-567	20
hsa-mir-4521	9
hsa-mir-95-5p	1
hsa-mir-1913	8
hsa-mir-3653-3p	20
hsa-mir-6749-3p	3
hsa-mir-4680-3p	2
hsa-mir-181d-5p	1389
hsa-mir-6876-5p	2
hsa-mir-330-3p	107
hsa-mir-194-3p	28
hsa-mir-1323	2
hsa-mir-3913-3p	2
hsa-mir-6803-3p	10
hsa-mir-3605-5p	48
hsa-mir-3140-5p	1
hsa-mir-4538	1
hsa-mir-450a-2-3p	12
hsa-mir-92b-3p	397
hsa-mir-3682-3p	1
hsa-mir-4433a-5p	1
hsa-mir-4323	1
hsa-mir-433-3p	1
hsa-mir-548k	410
hsa-mir-548an	3
hsa-mir-219a-5p	3
hsa-mir-6824-3p	3
hsa-mir-210-3p	416
hsa-mir-589-3p	8
hsa-mir-147b	20
hsa-mir-126-3p	12428
hsa-mir-3190-5p	2
hsa-mir-4680-5p	4
hsa-mir-182-5p	15063
hsa-mir-6793-5p	3
hsa-mir-130b-3p	1390
hsa-mir-1262	7
hsa-mir-29a-3p	9267
hsa-mir-320c	7
hsa-mir-197-3p	10159
hsa-mir-4668-3p	13
hsa-mir-6865-3p	1
hsa-mir-656-3p	3
hsa-mir-6818-3p	3
hsa-mir-664b-3p	49
hsa-mir-6797-3p	2
hsa-mir-1296-3p	3
hsa-mir-125b-2-3p	12
hsa-mir-6772-3p	6
hsa-mir-1284	8
hsa-mir-143-5p	43
hsa-let-7i-5p	99589
hsa-mir-129-1-3p	2
hsa-mir-98-5p	40728
hsa-mir-665	1
hsa-mir-539-3p	7
hsa-mir-4639-5p	1
hsa-mir-7151-5p	7
hsa-mir-3196	7
hsa-mir-5090	2
hsa-mir-8055	2
hsa-mir-3923	1
hsa-mir-301a-3p	9948
hsa-mir-202-5p	3
hsa-mir-4795-5p	1
hsa-mir-505-5p	4
hsa-mir-7162-3p	1
hsa-mir-3187-3p	5
hsa-mir-548e-5p	246
hsa-mir-5582-3p	3
hsa-mir-130a-5p	22
hsa-mir-21-5p	380155
hsa-mir-532-3p	76
hsa-mir-1248	10
hsa-mir-19b-1-5p	42
hsa-mir-5700	1
hsa-mir-4795-3p	3
hsa-mir-548x-5p	3
hsa-mir-487b-3p	23
hsa-mir-190b	314
hsa-mir-3611	10
hsa-mir-6766-3p	3
hsa-mir-6894-5p	2
hsa-mir-7846-3p	2
hsa-mir-3191-3p	1
hsa-mir-132-3p	424
hsa-mir-378f	2
hsa-mir-3691-5p	15
hsa-mir-361-3p	677
hsa-mir-409-5p	1
hsa-mir-1273f	73
hsa-mir-19b-3p	270694
hsa-mir-145-5p	3336
hsa-mir-380-3p	2
hsa-mir-548bb-3p	2
hsa-mir-6514-3p	1
hsa-mir-4484	11
hsa-mir-4443	55
hsa-mir-2355-5p	472
hsa-mir-708-5p	3
hsa-mir-6073	349
hsa-mir-140-5p	2497
hsa-mir-3179	1
hsa-mir-6761-5p	5
hsa-mir-378i	3
hsa-mir-4504	4
hsa-mir-1255a	35
hsa-mir-31-3p	10
hsa-mir-342-3p	14866
hsa-mir-423-3p	5408
hsa-mir-3136-5p	118
hsa-mir-548ah-5p	1
hsa-mir-490-3p	56
hsa-mir-153-3p	10
hsa-mir-3940-5p	1
hsa-mir-548ac	19
hsa-mir-23b-3p	2743
hsa-mir-2861	1
hsa-mir-3157-3p	6
hsa-mir-3671	2
hsa-mir-34b-5p	6
hsa-mir-181a-3p	3233
hsa-mir-3928-3p	12
hsa-mir-135a-5p	14
hsa-mir-4758-5p	1
hsa-mir-4786-5p	11
hsa-mir-4467	9
hsa-mir-615-3p	1
hsa-mir-3652	2
hsa-mir-3661	1
hsa-mir-4802-3p	1
hsa-mir-548d-5p	102
hsa-mir-3916	4
hsa-mir-545-5p	19
hsa-mir-212-3p	27
hsa-mir-4289	3
hsa-mir-7641	159
hsa-mir-431-3p	1
hsa-mir-1183	1
hsa-mir-1180-3p	2
hsa-mir-326	1636
hsa-mir-15b-3p	1801
hsa-mir-1273h-3p	178
hsa-mir-362-5p	1032
hsa-mir-3184-3p	5
hsa-mir-26a-2-3p	457
hsa-mir-6858-5p	1
hsa-mir-4491	2
hsa-mir-7852-3p	2
hsa-mir-8084	1
hsa-mir-5588-5p	30
hsa-mir-641	26
hsa-mir-548o-3p	83
hsa-mir-6791-3p	1
hsa-mir-1343-5p	1
hsa-mir-1234-3p	1
hsa-mir-4796-5p	1
hsa-mir-4761-5p	1
hsa-mir-450b-5p	576
hsa-mir-3945	46
hsa-mir-129-5p	1
hsa-mir-183-3p	1
hsa-mir-153-5p	5
hsa-mir-4674	1
hsa-mir-4482-5p	4
hsa-mir-296-3p	2
hsa-mir-6502-5p	4
hsa-mir-635	1
hsa-mir-4292	1
hsa-mir-3613-5p	2177
hsa-mir-181b-3p	15
hsa-mir-92a-3p	294987
hsa-mir-940	39
hsa-mir-1910-5p	2
hsa-mir-4753-3p	1
hsa-mir-485-3p	32
hsa-mir-548at-3p	1
hsa-mir-3200-3p	6
hsa-let-7i-3p	1274
hsa-mir-374a-5p	4264
hsa-mir-136-3p	39
hsa-mir-3144-5p	1
hsa-mir-133a-3p	39
hsa-mir-4773	31
hsa-mir-4753-5p	1
hsa-mir-610	1
hsa-mir-194-5p	312
hsa-mir-5095	41
hsa-mir-1233-5p	1
hsa-mir-34a-3p	6
hsa-mir-30d-5p	55475
hsa-mir-1277-3p	8
hsa-mir-519a-3p	2
hsa-mir-3166	2
hsa-mir-3160-3p	10
hsa-mir-4485-3p	98
hsa-mir-7975	6
hsa-mir-3688-3p	50
hsa-mir-4775	61
hsa-mir-639	1
hsa-mir-27b-5p	56
hsa-mir-3127-3p	1
hsa-mir-6715b-3p	2
hsa-mir-3182	796
hsa-mir-128-1-5p	103
hsa-mir-501-3p	119
hsa-mir-7849-3p	51
hsa-mir-6824-5p	1
hsa-mir-548i	7
hsa-mir-548aq-5p	9
hsa-let-7f-5p	112969
hsa-mir-5093	1
hsa-mir-34a-5p	127
hsa-mir-548ba	14
hsa-mir-320a	3766
hsa-mir-3143	4
hsa-mir-502-3p	237
hsa-let-7d-5p	4671
hsa-mir-4676-3p	19
hsa-mir-597-3p	2
hsa-mir-548b-5p	4
hsa-mir-6754-3p	5
hsa-mir-4766-3p	14
hsa-mir-1179	6
hsa-mir-556-5p	10
hsa-mir-1537-3p	31
hsa-mir-133b	13
hsa-mir-4671-5p	3
hsa-mir-378b	6
hsa-mir-877-5p	50
hsa-mir-450a-1-3p	1
hsa-mir-339-3p	640
hsa-mir-551b-3p	26
hsa-mir-3614-5p	490
hsa-mir-338-5p	110
hsa-mir-618	319
hsa-mir-24-1-5p	19
hsa-mir-548aj-5p	12
hsa-mir-1302	2
hsa-mir-4525	2
hsa-mir-3662	1
hsa-mir-1-3p	2
hsa-mir-548p	9
hsa-mir-6837-3p	2
hsa-mir-411-3p	5
hsa-mir-2115-5p	75
hsa-mir-222-5p	18
hsa-mir-550a-3-5p	9
hsa-mir-155-5p	11521
hsa-mir-215-5p	38
hsa-mir-4688	5
hsa-mir-5189-3p	3
hsa-mir-4676-5p	11
hsa-mir-624-5p	40
hsa-mir-324-3p	208
hsa-mir-3064-3p	4
hsa-mir-6864-3p	1
hsa-mir-6847-5p	13
hsa-mir-409-3p	517
hsa-mir-550a-5p	2
hsa-mir-106b-3p	7786
hsa-mir-451b	6
hsa-mir-20a-5p	13648
hsa-mir-1229-3p	9
hsa-mir-3186-3p	5
hsa-mir-4738-3p	1
hsa-mir-96-5p	79
hsa-mir-490-5p	4
hsa-mir-4767	5
hsa-mir-491-5p	83
hsa-mir-95-3p	8
hsa-mir-6820-5p	1
hsa-mir-508-3p	4
hsa-mir-4782-5p	3
hsa-mir-5003-5p	1
hsa-mir-1226-5p	1
hsa-mir-651-5p	345
hsa-mir-660-5p	5413
hsa-mir-744-3p	91
hsa-mir-671-5p	60
hsa-mir-4746-5p	43
hsa-mir-6862-5p	3
hsa-mir-139-3p	5
hsa-mir-424-5p	4541
hsa-mir-212-5p	6
hsa-mir-33a-5p	162
hsa-mir-4772-3p	78
hsa-mir-200a-3p	18
hsa-mir-3935	2
hsa-mir-181c-3p	1777
hsa-mir-500b-3p	1
hsa-mir-6852-3p	6
hsa-mir-26a-5p	811155
hsa-mir-8086	73
hsa-mir-4690-3p	3
hsa-mir-132-5p	12
hsa-mir-542-3p	1160
hsa-mir-4516	8
hsa-mir-200c-5p	1
hsa-mir-106b-5p	7641
hsa-mir-5697	2
hsa-mir-376a-2-5p	1
hsa-mir-450a-5p	605
hsa-mir-454-3p	129
hsa-mir-4750-5p	2
hsa-mir-1538	7
hsa-mir-4714-3p	13
hsa-mir-548aw	5
hsa-mir-6771-3p	1
hsa-mir-3144-3p	4
hsa-mir-6752-3p	1
hsa-mir-186-3p	25
hsa-mir-663b	1
hsa-mir-30e-5p	134804
hsa-mir-4721	1
hsa-mir-1237-3p	3
hsa-mir-4274	7
hsa-mir-526b-3p	1
hsa-mir-3620-3p	14
hsa-mir-339-5p	1089
hsa-mir-6770-3p	3
hsa-mir-1270	40
hsa-mir-6723-5p	75
hsa-mir-200c-3p	162
hsa-mir-548bb-5p	21
hsa-mir-374a-3p	23884
hsa-mir-7850-5p	27
hsa-mir-370-5p	1
hsa-mir-3687	2
hsa-mir-570-3p	10
hsa-mir-221-3p	12740
hsa-mir-573	1
hsa-mir-7973	2
hsa-mir-944	3
hsa-mir-4284	1078
hsa-mir-6800-5p	1
hsa-mir-422a	14
hsa-mir-6718-5p	17
hsa-let-7d-3p	2094
hsa-mir-28-3p	29570
hsa-mir-671-3p	161
hsa-mir-3614-3p	16
hsa-mir-642b-5p	6
hsa-mir-330-5p	91
hsa-mir-3685	1
hsa-mir-4793-3p	1
hsa-mir-548j-3p	23
hsa-mir-4650-3p	1
hsa-mir-323b-3p	28
hsa-mir-3170	1
hsa-mir-7151-3p	1
hsa-mir-3150a-3p	1
hsa-mir-4714-5p	1
hsa-mir-20b-5p	448
hsa-mir-548x-3p	1
hsa-mir-4771	1
hsa-mir-4301	3
hsa-mir-6895-3p	2
hsa-mir-140-3p	84271
hsa-mir-4306	3
hsa-mir-6807-5p	1
hsa-mir-637	1
hsa-mir-4783-3p	1
hsa-mir-3680-5p	1
hsa-mir-30b-5p	16375
hsa-mir-548ay-3p	1
hsa-mir-369-3p	38
hsa-mir-15b-5p	5795
hsa-mir-6513-5p	27
hsa-mir-6866-5p	13
hsa-mir-3064-5p	2
hsa-mir-432-3p	2
hsa-mir-192-3p	12
hsa-mir-25-5p	73
hsa-mir-29b-1-5p	19
hsa-mir-378e	17
hsa-mir-4286	1443
hsa-mir-218-5p	3
hsa-mir-376a-5p	4
hsa-mir-4632-3p	2
hsa-mir-1273a	230
hsa-mir-6820-3p	2
hsa-mir-6747-3p	2
hsa-mir-548ay-5p	224
hsa-mir-6511b-3p	15
hsa-mir-3154	5
hsa-mir-4733-5p	1
hsa-mir-2110	160
hsa-mir-566	163
hsa-mir-1288-3p	3
hsa-mir-20a-3p	97
hsa-mir-4799-5p	3
hsa-mir-574-3p	1170
hsa-mir-154-3p	7
hsa-mir-27b-3p	35703
hsa-mir-6741-3p	3
hsa-mir-598-3p	402
hsa-mir-7851-3p	38
hsa-mir-3684	4
hsa-mir-6854-5p	4
hsa-mir-33b-5p	69
hsa-mir-769-5p	15383
hsa-mir-193b-3p	13
hsa-mir-548az-5p	14
hsa-mir-548av-3p	12
hsa-mir-627-3p	18
hsa-mir-4532	18
hsa-mir-345-3p	7
hsa-mir-4765	3
hsa-mir-6774-5p	1
hsa-mir-643	6
hsa-mir-1254	23
hsa-mir-3615	659
hsa-mir-296-5p	23
hsa-mir-301b-3p	672
hsa-mir-1298-5p	4
hsa-mir-590-3p	715
hsa-mir-4740-5p	1
hsa-mir-6772-5p	3
hsa-mir-4522	2
hsa-mir-378a-5p	386
hsa-mir-6798-3p	2
hsa-mir-6740-5p	1
hsa-mir-2115-3p	181
hsa-mir-3657	2
hsa-mir-23b-5p	1
hsa-mir-762	2
hsa-mir-548ae-5p	3
hsa-mir-4741	2
hsa-mir-4734	4
hsa-mir-6842-5p	6
hsa-mir-6865-5p	1
hsa-mir-548av-5p	4
hsa-mir-8072	1
hsa-mir-532-5p	5997
hsa-mir-323a-3p	9
hsa-mir-4662a-5p	1
hsa-mir-7844-5p	1
hsa-mir-4325	6
hsa-mir-5585-3p	9
hsa-mir-1285-3p	233
hsa-mir-5092	1
hsa-mir-4500	2
hsa-mir-5688	2
hsa-mir-548ax	26
hsa-mir-6755-3p	1
hsa-mir-6813-5p	3
hsa-mir-4440	2
hsa-mir-5010-3p	38
hsa-mir-10b-5p	587
hsa-mir-1908-5p	16
hsa-mir-219b-3p	7
hsa-mir-5003-3p	1
hsa-mir-548ar-3p	10
hsa-mir-4482-3p	5
hsa-mir-576-3p	126
hsa-mir-1273c	14
hsa-mir-3195	7
hsa-mir-34c-5p	19
hsa-mir-6764-3p	2
hsa-mir-548d-3p	22
hsa-mir-1343-3p	9
hsa-mir-877-3p	2
hsa-mir-6855-5p	1
hsa-mir-299-3p	10
hsa-mir-192-5p	34640
hsa-mir-3163	1
hsa-mir-4700-3p	1
hsa-mir-20b-3p	2
hsa-mir-6808-3p	1
hsa-mir-3929	71
hsa-mir-4477b	12
hsa-mir-4519	2
hsa-mir-431-5p	21
hsa-mir-550b-2-5p	2
hsa-mir-429	20
hsa-mir-664b-5p	5
hsa-mir-4752	4
hsa-mir-6125	22
hsa-mir-219a-1-3p	10
hsa-mir-6846-3p	1
hsa-mir-16-2-3p	639
hsa-mir-548v	4
hsa-mir-521	1
hsa-mir-3146	10
hsa-mir-210-5p	2
hsa-mir-30a-3p	62
hsa-mir-4434	2
hsa-mir-6779-5p	1
hsa-mir-6763-5p	1
hsa-mir-10a-3p	4
hsa-mir-548t-5p	5
hsa-mir-495-3p	2
hsa-mir-548n	14
hsa-mir-1275	152
hsa-mir-199a-5p	1117
hsa-mir-193a-3p	274
hsa-mir-6085	1
hsa-mir-548aa	22
hsa-mir-1285-5p	98
hsa-mir-4777-3p	8
hsa-mir-3176	30
hsa-mir-1286	6
hsa-mir-4474-3p	2
hsa-mir-18a-3p	95
hsa-mir-4419a	46
hsa-mir-5583-5p	1
hsa-mir-6819-3p	1
hsa-mir-17-3p	193
hsa-mir-299-5p	1
hsa-mir-4308	1
hsa-mir-30d-3p	295
hsa-mir-493-5p	12
hsa-mir-597-5p	2
hsa-mir-191-5p	608081
hsa-mir-27a-5p	1198
hsa-mir-6762-5p	1
hsa-mir-876-3p	2
hsa-mir-548a-5p	30
hsa-mir-6717-5p	1
hsa-mir-18b-5p	445
hsa-mir-6751-3p	2
hsa-mir-1469	2
hsa-mir-106a-3p	8
hsa-mir-1250-5p	16
hsa-mir-7-1-3p	554
hsa-mir-4800-5p	1
hsa-mir-582-3p	13264
hsa-let-7e-3p	18
hsa-mir-4732-5p	7
hsa-mir-203a-3p	11
hsa-mir-4426	3
hsa-mir-5193	9
hsa-mir-3609	75
hsa-mir-331-3p	1189
hsa-mir-6787-3p	4
hsa-mir-3691-3p	2
hsa-mir-574-5p	72
hsa-mir-1303	49
hsa-mir-620	2
hsa-mir-6840-5p	1
hsa-mir-1207-3p	1
hsa-mir-197-5p	4
hsa-mir-15a-3p	200
hsa-mir-103a-3p	78734
hsa-mir-3155a	11
hsa-mir-3150b-5p	3
hsa-mir-1912	2
hsa-mir-1306-5p	35
hsa-mir-324-5p	242
hsa-mir-23c	1
hsa-mir-628-3p	177
hsa-mir-4732-3p	7
hsa-mir-6859-5p	8
hsa-mir-548as-5p	4
hsa-mir-5587-5p	2
hsa-mir-1225-5p	5
hsa-mir-29b-2-5p	74
hsa-mir-374c-5p	975
hsa-mir-6867-3p	1
hsa-mir-6855-3p	9
hsa-mir-548s	8
hsa-mir-4784	2
hsa-mir-645	2
hsa-mir-4739	1
hsa-mir-148b-3p	25002
hsa-mir-548ah-3p	20
hsa-mir-548b-3p	1
hsa-mir-203a-5p	1
hsa-mir-3164	1
hsa-mir-1587	1
hsa-mir-3922-5p	2
hsa-mir-4496	1
hsa-mir-378a-3p	22495
hsa-mir-215-3p	1
hsa-mir-3679-5p	20
hsa-mir-301b-5p	1
hsa-mir-3135b	17
hsa-mir-33b-3p	14
hsa-mir-31-5p	143
hsa-mir-107	21375
hsa-mir-1268a	126
hsa-mir-664a-5p	61
hsa-mir-1269b	1
hsa-mir-4458	1
hsa-mir-338-3p	2270
hsa-mir-933	1
hsa-mir-551a	187
hsa-mir-548ak	48
hsa-mir-7976	6
hsa-mir-548l	43
hsa-mir-548am-3p	3
hsa-mir-544b	1
hsa-mir-504-5p	2
hsa-mir-4520-2-3p	1
hsa-mir-625-3p	62
hsa-mir-874-5p	9
hsa-mir-4653-3p	1
hsa-mir-4794	1
hsa-mir-543	27
hsa-mir-873-5p	174
hsa-mir-4757-5p	1
hsa-mir-3909	90
hsa-mir-4433a-3p	2
hsa-mir-6818-5p	1
hsa-mir-186-5p	39856
hsa-mir-6858-3p	3
hsa-mir-3620-5p	11
hsa-mir-5699-5p	1
hsa-mir-6823-3p	2
hsa-mir-1256	20
hsa-mir-3617-5p	16
hsa-mir-942-5p	33
hsa-mir-4797-5p	12
hsa-mir-4512	3
hsa-mir-579-5p	3
hsa-mir-1304-3p	602
hsa-mir-181c-5p	11971
hsa-mir-632	3
hsa-mir-6514-5p	9
hsa-mir-4677-3p	369
hsa-mir-6871-3p	1
hsa-mir-4469	1
hsa-mir-582-5p	26850
hsa-mir-5683	15
hsa-mir-200a-5p	3
hsa-mir-24-3p	24362
hsa-mir-4687-5p	17
hsa-mir-100-5p	67
hsa-mir-18a-5p	29803
hsa-mir-193a-5p	99
hsa-mir-6501-3p	5
hsa-mir-199b-3p	5052
hsa-mir-1273e	207
hsa-mir-494-3p	23
hsa-mir-7704	88
hsa-mir-4639-3p	2
hsa-mir-128-3p	2864
hsa-mir-2277-5p	12
hsa-mir-3145-3p	1
hsa-mir-4724-3p	2
hsa-mir-23a-5p	20
hsa-mir-1181	5
hsa-mir-182-3p	2
hsa-mir-652-3p	6842
hsa-mir-4473	8
hsa-mir-654-5p	9
hsa-mir-382-3p	8
hsa-mir-3655	14
hsa-mir-6782-3p	2
hsa-mir-6721-5p	4
hsa-mir-3186-5p	2
hsa-mir-148b-5p	197
hsa-mir-223-5p	11567
hsa-mir-10a-5p	18168
hsa-mir-484	3439
hsa-mir-99a-5p	66
hsa-mir-211-5p	4
hsa-mir-6850-5p	1
hsa-mir-6803-5p	3
hsa-mir-199b-5p	2516
hsa-mir-93-5p	45691
hsa-mir-6738-3p	3
hsa-mir-3138	13
hsa-mir-4433b-5p	960
hsa-mir-616-3p	2
hsa-mir-195-3p	2
hsa-mir-185-5p	746
hsa-mir-3922-3p	76
hsa-mir-92a-1-5p	14
hsa-mir-542-5p	188
hsa-mir-8485	23
hsa-mir-2114-3p	1
hsa-mir-183-5p	73
hsa-mir-4318	1
hsa-mir-577	72
hsa-mir-370-3p	2
hsa-mir-3117-3p	2
hsa-mir-5100	206
hsa-mir-3174	17
hsa-mir-1468-5p	10
hsa-mir-4668-5p	2
hsa-mir-4772-5p	466
hsa-mir-6501-5p	30
hsa-mir-3187-5p	1
hsa-mir-22-3p	47165
hsa-mir-3690	7
hsa-mir-376b-3p	17
hsa-mir-4646-3p	1
hsa-mir-3159	39
hsa-mir-337-3p	5
hsa-mir-17-5p	8289
hsa-mir-1301-3p	94
hsa-mir-6867-5p	1
hsa-mir-6503-5p	79
hsa-mir-581	3
hsa-mir-4999-5p	17
hsa-mir-6748-3p	2
hsa-mir-3667-5p	2
hsa-mir-8077	2
hsa-mir-329-3p	6
hsa-mir-1185-2-3p	6
hsa-mir-1291	19
hsa-mir-3913-5p	138
hsa-mir-130a-3p	4311
hsa-mir-3654	1
hsa-mir-33a-3p	479
hsa-mir-6793-3p	2
hsa-mir-26b-5p	113774
hsa-mir-152-5p	2
hsa-mir-208b-3p	1
hsa-mir-4459	34
hsa-mir-142-3p	52677
hsa-mir-935	27
hsa-mir-3677-5p	1
hsa-mir-6877-5p	2
hsa-mir-3920	1
hsa-mir-146a-5p	13193
hsa-mir-4472	23
hsa-mir-32-3p	67
hsa-mir-146b-5p	51828
hsa-mir-103a-2-5p	135
hsa-mir-144-3p	1576
hsa-mir-3651	23
hsa-mir-487a-3p	8
hsa-mir-4454	1122
hsa-mir-3120-3p	5
hsa-mir-4279	3
hsa-mir-5696	12
hsa-mir-4685-3p	14
hsa-mir-149-5p	2
hsa-mir-941	9132
hsa-mir-584-5p	3066
hsa-mir-3194-3p	1
hsa-mir-6882-5p	11
hsa-mir-6868-3p	5
hsa-mir-26b-3p	3515
hsa-mir-6756-5p	2
hsa-mir-6800-3p	1
hsa-mir-548q	13
hsa-mir-2278	5
hsa-mir-1260a	99
hsa-mir-3162-5p	1
hsa-mir-638	3
hsa-mir-4505	5
hsa-mir-181b-5p	4070
hsa-mir-550a-3p	8
hsa-mir-2277-3p	29
hsa-mir-576-5p	213
hsa-mir-6861-3p	2
hsa-mir-449a	5
hsa-mir-1273h-5p	69
hsa-mir-1203	1
hsa-mir-6744-3p	1
hsa-mir-1271-5p	9
hsa-mir-1972	8
hsa-mir-6753-3p	16
hsa-mir-3619-3p	1
hsa-mir-4673	1
hsa-mir-4731-5p	1
hsa-mir-5096	515
hsa-mir-4698	1
hsa-mir-3190-3p	7
hsa-mir-7974	1
hsa-mir-340-3p	387
hsa-mir-3168	1
hsa-mir-503-5p	120
hsa-mir-3677-3p	31
hsa-mir-548h-5p	9
hsa-mir-7706	88
hsa-mir-3145-5p	1
hsa-mir-187-3p	2
hsa-mir-191-3p	63
hsa-mir-7845-5p	12
hsa-mir-29b-3p	2818
hsa-mir-6127	2
hsa-mir-190a-5p	88
hsa-mir-200b-3p	61
hsa-mir-4310	1
hsa-mir-376b-5p	2
hsa-mir-1307-3p	1117
hsa-mir-4423-5p	1
hsa-mir-4435	3
hsa-mir-452-5p	38
hsa-mir-6852-5p	146
hsa-mir-328-5p	1
hsa-mir-939-3p	2
hsa-mir-548c-3p	2
hsa-mir-6724-5p	6
hsa-mir-3667-3p	2
hsa-mir-664a-3p	1743
hsa-mir-8068	1
hsa-mir-589-5p	364
hsa-mir-25-3p	166060
hsa-mir-3116	4
hsa-mir-744-5p	890
hsa-mir-616-5p	25
hsa-mir-335-5p	673
hsa-mir-670-5p	1
hsa-mir-4654	3
hsa-mir-9-3p	8
hsa-mir-3074-5p	17
hsa-mir-6843-3p	3
hsa-mir-6505-5p	1
hsa-mir-660-3p	8
hsa-mir-297	1
hsa-mir-509-3p	10
hsa-mir-451a	210290
hsa-mir-425-5p	7517
hsa-mir-4444	5
hsa-mir-6737-3p	4
hsa-mir-22-5p	327
hsa-mir-3613-3p	274
hsa-mir-8065	6
hsa-mir-320d	19
hsa-mir-4281	1
hsa-mir-6748-5p	1
hsa-mir-7854-3p	7
hsa-mir-423-5p	2787
hsa-mir-125b-5p	60
hsa-mir-3177-3p	7
hsa-mir-3610	3
hsa-mir-1276	1
hsa-mir-362-3p	80
hsa-mir-654-3p	292
hsa-mir-377-3p	15
hsa-mir-6513-3p	9
hsa-let-7f-2-3p	317
hsa-mir-5190	2
hsa-mir-4701-5p	2
hsa-mir-548j-5p	68
hsa-mir-378g	22
hsa-mir-549a	1
hsa-mir-432-5p	20
hsa-mir-7111-3p	1
hsa-mir-3121-3p	2
hsa-mir-3912-3p	201
hsa-mir-181a-2-3p	3821
hsa-mir-511-3p	2
hsa-mir-6827-5p	1
hsa-mir-1226-3p	13
hsa-mir-548ad-5p	2
hsa-mir-874-3p	394
hsa-mir-3938	2
hsa-mir-3065-5p	33
hsa-mir-1296-5p	139
hsa-let-7e-5p	1082
hsa-mir-548z	32
hsa-mir-629-5p	681
hsa-mir-584-3p	3
hsa-let-7f-1-3p	134
hsa-mir-580-3p	45
hsa-mir-6734-5p	3
hsa-mir-3181	2
hsa-mir-4446-3p	103
hsa-mir-5188	2
hsa-mir-889-3p	125
hsa-mir-769-3p	57
hsa-mir-188-5p	24
hsa-mir-425-3p	1106
hsa-mir-199a-3p	10
hsa-mir-2052	1
hsa-mir-151a-3p	32202
hsa-mir-29c-5p	958
hsa-mir-4757-3p	3
hsa-mir-4517	1
hsa-mir-3130-5p	4
hsa-mir-151a-5p	1643
hsa-mir-609	1
hsa-mir-6884-5p	1
hsa-mir-16-5p	100490
hsa-mir-6516-3p	7
hsa-mir-26a-1-3p	147
hsa-mir-526a	1
hsa-mir-628-5p	354
hsa-mir-1197	7
hsa-mir-6874-3p	2
hsa-mir-556-3p	19
hsa-mir-101-5p	426
hsa-mir-5009-5p	14
hsa-mir-548u	10
hsa-mir-4433b-3p	57
hsa-mir-4446-5p	2
hsa-mir-6764-5p	2
hsa-mir-6511a-3p	28
hsa-mir-942-3p	4
hsa-mir-2682-5p	1
hsa-mir-6506-5p	1
hsa-mir-5094	3
hsa-mir-6733-3p	1
hsa-mir-96-3p	1
hsa-mir-7856-5p	4
hsa-mir-8079	1
hsa-mir-760	2
hsa-mir-499a-3p	1
hsa-mir-6516-5p	17
hsa-mir-3648	6
hsa-mir-4667-5p	1
hsa-mir-3127-5p	11
hsa-mir-4327	1
hsa-mir-4497	3
hsa-mir-4328	8
hsa-mir-4492	3
hsa-mir-204-5p	100
hsa-mir-3653-5p	104
hsa-let-7a-5p	87427
hsa-mir-4430	8
hsa-mir-30b-3p	11
hsa-mir-1249-3p	103
hsa-mir-599	4
hsa-mir-139-5p	332
hsa-mir-3140-3p	1
hsa-mir-922	2
hsa-mir-611	1
hsa-mir-943	2
hsa-mir-711	1
hsa-let-7c-5p	552
hsa-mir-7515	1
hsa-mir-6879-3p	2
hsa-mir-6751-5p	1
hsa-mir-3065-3p	3
hsa-mir-374b-5p	29
hsa-mir-5006-3p	3
hsa-mir-3659	1
hsa-mir-18b-3p	5
hsa-mir-4664-5p	1
hsa-mir-548ap-5p	15
hsa-mir-379-5p	12
hsa-mir-5695	6
hsa-mir-7847-3p	3
hsa-mir-636	3
hsa-mir-619-5p	98
hsa-mir-99b-5p	3287
hsa-mir-502-5p	4
hsa-mir-1915-5p	1
hsa-mir-93-3p	95
hsa-mir-127-5p	8
hsa-mir-548ar-5p	22
hsa-mir-6753-5p	1
hsa-mir-150-5p	17003
hsa-mir-3607-3p	207
hsa-mir-4665-5p	2
hsa-mir-6515-5p	9
hsa-mir-500a-3p	928
hsa-mir-6781-3p	1
hsa-mir-497-5p	11
hsa-mir-3199	5
hsa-mir-631	1
hsa-mir-1273g-3p	34
hsa-mir-455-5p	2
hsa-mir-1266-5p	1
hsa-mir-1307-5p	4066
hsa-mir-3915	2
hsa-mir-4707-3p	20
hsa-mir-4449	40
hsa-mir-5701	660
hsa-mir-188-3p	12
hsa-mir-6077	1
hsa-mir-23a-3p	8438
hsa-mir-381-3p	268
hsa-mir-3911	1
hsa-mir-640	4
hsa-mir-378c	1278
hsa-mir-7108-3p	2
hsa-mir-3191-5p	1
hsa-mir-1227-3p	2
hsa-mir-28-5p	2283
hsa-mir-4487	6
hsa-mir-4647	1
hsa-mir-1178-3p	1
hsa-mir-1224-5p	2
hsa-mir-6507-5p	5365
hsa-mir-3134	3
hsa-mir-5689	4
hsa-mir-5010-5p	1
hsa-mir-590-5p	229
hsa-mir-145-3p	268
hsa-mir-196b-3p	10
hsa-mir-4729	4
hsa-mir-3681-5p	11
hsa-mir-6857-3p	2
hsa-mir-3202	2
hsa-mir-4661-5p	5
hsa-mir-1288-5p	3
hsa-mir-1278	8
hsa-mir-586	3
hsa-mir-21-3p	14814
hsa-mir-4791	1567
hsa-mir-6716-5p	6
hsa-mir-141-3p	528
hsa-mir-1273d	53
hsa-mir-3149	2
hsa-mir-371b-3p	16
hsa-mir-4645-3p	215
hsa-mir-16-1-3p	33
hsa-mir-486-3p	62
hsa-mir-657	1
hsa-mir-378h	2
hsa-mir-1255b-5p	3
hsa-mir-4466	3
hsa-mir-3124-5p	1
hsa-mir-758-3p	18
hsa-mir-363-3p	731
hsa-mir-496	7
hsa-mir-491-3p	7
hsa-mir-3133	3
hsa-mir-4745-3p	2
hsa-mir-3908	27
hsa-mir-5680	2
hsa-mir-548f-5p	8
hsa-mir-146b-3p	306
hsa-mir-3142	1
hsa-mir-454-5p	79
hsa-mir-1306-3p	8
hsa-mir-605-5p	3
hsa-mir-3178	2
hsa-mir-224-3p	1

## Sheet: HD HSC
microRNA	raw counts
hsa-mir-3128	10
hsa-mir-7-5p	290
hsa-mir-217	3
hsa-mir-548ag	35
hsa-mir-2467-5p	377
hsa-mir-6883-3p	1
hsa-mir-222-3p	8815
hsa-mir-612	1
hsa-mir-29c-3p	14965
hsa-mir-4511	18
hsa-mir-30c-2-3p	5
hsa-mir-1289	8
hsa-mir-6780a-5p	1
hsa-mir-4707-5p	2
hsa-mir-3141	5
hsa-mir-337-5p	16
hsa-mir-766-3p	1132
hsa-mir-5001-5p	11
hsa-mir-5009-3p	2
hsa-mir-514a-5p	1
hsa-mir-539-5p	4
hsa-mir-4787-5p	3
hsa-mir-548w	123
hsa-mir-1298-3p	1
hsa-mir-361-5p	3977
hsa-mir-548al	46
hsa-mir-106a-5p	2201
hsa-mir-1294	28
hsa-mir-6877-3p	2
hsa-mir-600	7
hsa-mir-138-5p	20
hsa-mir-1287-5p	66
hsa-mir-1304-5p	16
hsa-mir-4536-5p	1
hsa-mir-141-5p	56
hsa-mir-138-1-3p	1
hsa-mir-200b-5p	4
hsa-mir-369-5p	3
hsa-mir-3158-3p	73
hsa-mir-9-5p	507
hsa-mir-4461	13
hsa-mir-4664-3p	10
hsa-mir-345-5p	3825
hsa-mir-6890-3p	1
hsa-mir-4742-3p	12
hsa-mir-4508	40
hsa-mir-6816-3p	1
hsa-mir-185-3p	357
hsa-mir-655-3p	3
hsa-mir-891a-5p	1
hsa-mir-320b	514
hsa-mir-486-5p	358471
hsa-mir-1228-3p	4
hsa-mir-421	1770
hsa-mir-1246	939
hsa-mir-6805-5p	2
hsa-mir-4257	1
hsa-mir-4779	1
hsa-mir-552-5p	2
hsa-mir-411-5p	1016
hsa-mir-195-5p	135
hsa-mir-6780a-3p	1
hsa-mir-6742-5p	1
hsa-mir-4478	7
hsa-mir-382-5p	71
hsa-mir-5579-3p	1
hsa-mir-1292-5p	8
hsa-mir-4659b-3p	1
hsa-mir-3165	4
hsa-mir-181b-2-3p	27
hsa-mir-7110-3p	11
hsa-mir-3679-3p	4
hsa-mir-5706	18
hsa-mir-548am-5p	61
hsa-mir-3147	1
hsa-mir-410-3p	1222
hsa-mir-580-5p	7
hsa-let-7a-3p	1104
hsa-mir-766-5p	5
hsa-mir-507	1
hsa-mir-196b-5p	3785
hsa-mir-658	1
hsa-mir-4425	1
hsa-mir-5690	109
hsa-mir-1272	2
hsa-mir-4417	1
hsa-mir-3665	33
hsa-mir-340-5p	51291
hsa-mir-548a-3p	9
hsa-mir-552-3p	1
hsa-mir-6833-3p	1
hsa-mir-6802-3p	9
hsa-mir-6745	1
hsa-mir-559	13
hsa-mir-6786-3p	8
hsa-mir-548h-3p	20
hsa-mir-499a-5p	37
hsa-mir-4737	1
hsa-mir-4667-3p	2
hsa-mir-6746-3p	4
hsa-mir-659-5p	166
hsa-mir-24-2-5p	724
hsa-mir-376a-3p	13
hsa-mir-6799-3p	1
hsa-mir-1976	13
hsa-mir-550b-3p	4
hsa-mir-4785	20
hsa-mir-4755-5p	1
hsa-mir-548c-5p	4
hsa-mir-561-5p	3
hsa-mir-143-3p	621583
hsa-mir-6742-3p	8
hsa-mir-335-3p	989
hsa-mir-541-3p	1
hsa-mir-125a-5p	4087
hsa-mir-548o-5p	8
hsa-mir-548aq-3p	24
hsa-mir-4640-3p	2
hsa-mir-4488	1
hsa-mir-4419b	5
hsa-mir-181a-5p	610214
hsa-mir-6503-3p	262
hsa-mir-2392	1
hsa-mir-223-3p	312219
hsa-mir-6829-3p	5
hsa-mir-214-3p	2
hsa-mir-545-3p	16
hsa-mir-5682	1
hsa-mir-3135a	9
hsa-mir-365b-5p	2
hsa-mir-224-5p	49
hsa-mir-708-3p	121
hsa-mir-3162-3p	1
hsa-mir-4326	59
hsa-mir-142-5p	482530
hsa-mir-1292-3p	1
hsa-mir-4800-3p	12
hsa-mir-98-3p	208
hsa-mir-92b-5p	12
hsa-mir-150-3p	1279
hsa-mir-146a-3p	11
hsa-mir-4275	1
hsa-mir-328-3p	891
hsa-mir-6087	215
hsa-mir-4690-5p	1
hsa-mir-3173-5p	15
hsa-mir-3150b-3p	241
hsa-mir-624-3p	17
hsa-mir-3917	24
hsa-mir-500b-5p	69
hsa-let-7b-3p	1083
hsa-mir-30e-3p	35640
hsa-mir-937-3p	10
hsa-mir-6894-3p	4
hsa-mir-548au-5p	217
hsa-mir-455-3p	1
hsa-mir-30c-5p	11049
hsa-mir-4436a	4
hsa-mir-579-3p	4
hsa-mir-4746-3p	1
hsa-let-7g-3p	547
hsa-mir-513a-5p	4
hsa-mir-6825-5p	2
hsa-mir-3607-5p	10
hsa-mir-676-3p	7
hsa-mir-6729-5p	4
hsa-mir-7112-5p	2
hsa-mir-501-5p	47
hsa-mir-1260b	427
hsa-mir-148a-5p	5319
hsa-mir-758-5p	1
hsa-mir-548az-3p	3
hsa-mir-30c-1-3p	365
hsa-mir-4787-3p	15
hsa-mir-19a-5p	33
hsa-mir-6885-3p	2
hsa-mir-100-3p	28
hsa-mir-151b	3544
hsa-mir-379-3p	10
hsa-mir-548f-3p	235
hsa-mir-4642	4
hsa-mir-4762-5p	14
hsa-mir-7705	249
hsa-mir-6869-5p	2
hsa-mir-1268b	70
hsa-mir-381-5p	1
hsa-mir-148a-3p	490224
hsa-mir-3167	1
hsa-mir-155-3p	7
hsa-mir-627-5p	79
hsa-mir-6728-3p	1
hsa-mir-3942-5p	13
hsa-mir-4797-3p	12
hsa-mir-1468-3p	3
hsa-mir-301a-5p	16
hsa-let-7b-5p	21121
hsa-mir-7977	21
hsa-mir-19a-3p	10832
hsa-mir-6840-3p	2
hsa-mir-5684	13
hsa-mir-615-5p	1
hsa-mir-4717-3p	5
hsa-mir-101-3p	290537
hsa-mir-625-5p	266
hsa-mir-4728-3p	1
hsa-mir-4653-5p	3
hsa-mir-129-2-3p	5
hsa-mir-32-5p	2216
hsa-mir-29a-5p	211
hsa-mir-767-5p	1
hsa-mir-1908-3p	3
hsa-mir-3656	28
hsa-mir-548ap-3p	7
hsa-mir-193b-5p	7
hsa-mir-412-5p	11
hsa-mir-6769b-3p	14
hsa-mir-3151-5p	1
hsa-mir-1273g-5p	3
hsa-mir-4720-5p	1
hsa-mir-629-3p	226
hsa-mir-505-3p	1022
hsa-mir-4666b	1
hsa-mir-5189-5p	3
hsa-mir-3605-3p	63
hsa-mir-4451	1
hsa-mir-6509-5p	7
hsa-mir-4513	1
hsa-mir-3115	3
hsa-mir-190a-3p	5
hsa-mir-154-5p	10
hsa-mir-939-5p	17
hsa-mir-6837-5p	1
hsa-mir-607	3
hsa-mir-3157-5p	31
hsa-mir-1247-5p	1
hsa-mir-3074-3p	14
hsa-mir-331-5p	12
hsa-mir-6886-5p	2
hsa-mir-15a-5p	19353
hsa-mir-4476	1
hsa-mir-4700-5p	2
hsa-mir-6842-3p	605
hsa-mir-548at-5p	14
hsa-mir-4259	1
hsa-mir-6892-3p	1
hsa-mir-548ab	44
hsa-mir-876-5p	1
hsa-mir-3194-5p	14
hsa-mir-6806-3p	4
hsa-mir-6731-3p	6
hsa-mir-7161-3p	2
hsa-mir-374b-3p	12
hsa-mir-6781-5p	1
hsa-mir-6812-3p	3
hsa-mir-937-5p	1
hsa-mir-4424	24
hsa-mir-1277-5p	402
hsa-mir-99b-3p	37
hsa-mir-548ai	7
hsa-mir-342-5p	538
hsa-mir-99a-3p	13
hsa-mir-449b-5p	1
hsa-mir-424-3p	510
hsa-mir-152-3p	537
hsa-mir-27a-3p	61489
hsa-mir-3960	683
hsa-mir-6856-3p	1
hsa-mir-130b-5p	283
hsa-mir-196a-5p	15
hsa-mir-30a-5p	2585
hsa-mir-4656	2
hsa-mir-6508-3p	1
hsa-mir-548g-3p	2
hsa-mir-4712-3p	2
hsa-mir-127-3p	7190
hsa-mir-450b-3p	1
hsa-mir-7848-3p	20
hsa-mir-144-5p	2172
hsa-mir-3939	5
hsa-mir-377-5p	31
hsa-mir-2355-3p	49
hsa-mir-6802-5p	1
hsa-mir-1914-5p	1
hsa-mir-4792	45
hsa-mir-4524a-5p	1
hsa-mir-7853-5p	3
hsa-mir-126-5p	59961
hsa-mir-5001-3p	21
hsa-mir-5584-5p	1
hsa-mir-6882-3p	4
hsa-mir-5000-3p	111
hsa-mir-4695-3p	2
hsa-mir-3940-3p	29
hsa-mir-4796-3p	1
hsa-mir-6810-5p	1
hsa-mir-371b-5p	361
hsa-mir-6735-5p	2
hsa-mir-4725-5p	1
hsa-mir-4755-3p	5
hsa-mir-376c-3p	85
hsa-mir-5091	9
hsa-mir-5708	3
hsa-mir-3944-5p	3
hsa-mir-4269	2
hsa-mir-365b-3p	248
hsa-mir-5587-3p	2
hsa-mir-135b-5p	6
hsa-mir-221-5p	561
hsa-mir-7109-5p	2
hsa-mir-548y	190
hsa-mir-6889-3p	2
hsa-mir-6810-3p	6
hsa-mir-3934-5p	37
hsa-mir-378d	412
hsa-mir-4483	1
hsa-mir-548e-3p	327
hsa-mir-452-3p	3
hsa-mir-5187-3p	6
hsa-mir-7703	8
hsa-let-7g-5p	94222
hsa-mir-4677-5p	7
hsa-mir-1537-5p	171
hsa-mir-6749-5p	1
hsa-mir-499b-5p	2
hsa-mir-4724-5p	30
hsa-mir-6131	63
hsa-mir-374c-3p	3
hsa-mir-4448	135
hsa-mir-5581-3p	16
hsa-mir-134-5p	84
hsa-mir-652-5p	111
hsa-mir-567	10
hsa-mir-4521	23
hsa-mir-95-5p	11
hsa-mir-1913	9
hsa-mir-3653-3p	35
hsa-mir-6749-3p	8
hsa-mir-4680-3p	6
hsa-mir-181d-5p	1802
hsa-mir-6876-5p	2
hsa-mir-330-3p	246
hsa-mir-194-3p	30
hsa-mir-3913-3p	1
hsa-mir-6803-3p	36
hsa-mir-4762-3p	1
hsa-mir-3605-5p	44
hsa-mir-4538	1
hsa-mir-450a-2-3p	22
hsa-mir-92b-3p	8070
hsa-mir-7114-3p	2
hsa-mir-4433a-5p	2
hsa-mir-4323	1
hsa-mir-433-3p	21
hsa-mir-4725-3p	2
hsa-mir-548k	1087
hsa-mir-548an	6
hsa-mir-219a-5p	8
hsa-mir-6824-3p	7
hsa-mir-2681-5p	1
hsa-mir-210-3p	377
hsa-mir-589-3p	12
hsa-mir-147b	34
hsa-mir-126-3p	3802
hsa-mir-4680-5p	1
hsa-mir-182-5p	48937
hsa-mir-6793-5p	5
hsa-mir-130b-3p	3139
hsa-mir-1262	6
hsa-mir-29a-3p	41122
hsa-mir-320c	42
hsa-mir-197-3p	13460
hsa-mir-4668-3p	5
hsa-mir-6831-3p	1
hsa-mir-656-3p	2
hsa-mir-6865-3p	2
hsa-mir-514a-3p	5
hsa-mir-6818-3p	17
hsa-mir-664b-3p	128
hsa-mir-6797-3p	4
hsa-mir-1296-3p	2
hsa-mir-125b-2-3p	112
hsa-mir-1284	11
hsa-mir-143-5p	60
hsa-mir-6079	1
hsa-let-7i-5p	133432
hsa-mir-129-1-3p	2
hsa-mir-98-5p	20367
hsa-mir-665	12
hsa-mir-539-3p	36
hsa-mir-4639-5p	1
hsa-mir-7151-5p	10
hsa-mir-3196	19
hsa-mir-3169	1
hsa-mir-5090	5
hsa-mir-3923	1
hsa-mir-8055	4
hsa-mir-301a-3p	12467
hsa-mir-5000-5p	1
hsa-mir-202-5p	1
hsa-mir-3664-3p	1
hsa-mir-505-5p	16
hsa-mir-3187-3p	7
hsa-mir-548e-5p	419
hsa-mir-5582-3p	4
hsa-mir-130a-5p	9
hsa-mir-21-5p	888892
hsa-mir-532-3p	436
hsa-mir-1248	28
hsa-mir-2053	1
hsa-mir-19b-1-5p	54
hsa-mir-5700	3
hsa-mir-4795-3p	3
hsa-mir-548x-5p	6
hsa-mir-487b-3p	60
hsa-mir-190b	369
hsa-mir-3611	23
hsa-mir-6766-3p	3
hsa-mir-6894-5p	4
hsa-mir-7846-3p	7
hsa-mir-3191-3p	5
hsa-mir-132-3p	456
hsa-mir-218-1-3p	1
hsa-mir-378f	1
hsa-mir-3691-5p	22
hsa-mir-361-3p	6421
hsa-mir-409-5p	5
hsa-mir-1273f	39
hsa-mir-19b-3p	49667
hsa-mir-145-5p	3290
hsa-mir-4422	5
hsa-mir-380-3p	11
hsa-mir-548bb-3p	4
hsa-mir-6514-3p	4
hsa-mir-4484	16
hsa-mir-4443	53
hsa-mir-2355-5p	600
hsa-mir-708-5p	57
hsa-mir-6073	46
hsa-mir-140-5p	2840
hsa-mir-3179	4
hsa-mir-6859-3p	3
hsa-mir-6761-5p	11
hsa-mir-378i	9
hsa-mir-4504	7
hsa-mir-1255a	68
hsa-mir-31-3p	45
hsa-mir-342-3p	17870
hsa-mir-423-3p	8983
hsa-mir-3136-5p	43
hsa-mir-4709-5p	2
hsa-mir-490-3p	10
hsa-mir-153-3p	73
hsa-mir-3940-5p	3
hsa-mir-548ac	27
hsa-mir-1827	1
hsa-mir-23b-3p	2490
hsa-mir-2861	2
hsa-mir-3157-3p	30
hsa-mir-4748	1
hsa-mir-6767-5p	1
hsa-mir-181a-3p	10192
hsa-mir-34b-5p	200
hsa-mir-135a-5p	4
hsa-mir-3928-3p	26
hsa-mir-4786-5p	10
hsa-mir-936	1
hsa-mir-615-3p	10
hsa-mir-3652	10
hsa-mir-4802-3p	5
hsa-mir-3661	11
hsa-mir-548d-5p	76
hsa-mir-5588-3p	1
hsa-mir-3916	16
hsa-mir-545-5p	22
hsa-mir-6875-3p	2
hsa-mir-596	1
hsa-mir-212-3p	32
hsa-mir-4289	10
hsa-mir-4453	5
hsa-mir-7641	175
hsa-mir-6873-5p	1
hsa-mir-6779-3p	1
hsa-mir-431-3p	24
hsa-mir-4723-3p	1
hsa-mir-1183	2
hsa-mir-4436b-3p	1
hsa-mir-2276-3p	2
hsa-mir-1180-3p	61
hsa-mir-326	1636
hsa-mir-4804-3p	2
hsa-mir-15b-3p	1370
hsa-mir-1273h-3p	435
hsa-mir-362-5p	1632
hsa-mir-3937	2
hsa-mir-26a-2-3p	739
hsa-mir-6854-3p	1
hsa-mir-6858-5p	3
hsa-mir-4491	3
hsa-mir-7852-3p	3
hsa-mir-5588-5p	26
hsa-mir-641	91
hsa-mir-548o-3p	213
hsa-mir-6791-3p	2
hsa-mir-605-3p	1
hsa-mir-1234-3p	3
hsa-mir-4796-5p	4
hsa-mir-4761-5p	1
hsa-mir-6813-3p	2
hsa-mir-3945	17
hsa-mir-450b-5p	1798
hsa-mir-129-5p	6
hsa-mir-183-3p	32
hsa-mir-3678-5p	1
hsa-mir-153-5p	8
hsa-mir-4463	1
hsa-mir-4674	2
hsa-mir-6853-3p	4
hsa-mir-296-3p	18
hsa-mir-6502-5p	92
hsa-mir-3613-5p	2701
hsa-mir-181b-3p	213
hsa-mir-558	4
hsa-mir-92a-3p	1083462
hsa-mir-940	44
hsa-mir-4753-3p	3
hsa-mir-1910-5p	9
hsa-mir-485-3p	62
hsa-mir-374a-5p	2776
hsa-let-7i-3p	1359
hsa-mir-3200-3p	35
hsa-mir-765	1
hsa-mir-136-3p	417
hsa-mir-493-3p	16
hsa-mir-4773	19
hsa-mir-133a-3p	45
hsa-mir-885-5p	4
hsa-mir-4753-5p	1
hsa-mir-610	3
hsa-mir-5095	31
hsa-mir-194-5p	1112
hsa-mir-1233-5p	2
hsa-mir-34a-3p	3
hsa-mir-30d-5p	78399
hsa-mir-1277-3p	11
hsa-mir-1202	1
hsa-mir-449c-5p	4
hsa-mir-650	26
hsa-mir-1252-5p	3
hsa-mir-3160-3p	8
hsa-mir-4485-3p	37
hsa-mir-3688-3p	45
hsa-mir-7975	26
hsa-mir-4775	98
hsa-mir-4766-5p	3
hsa-mir-639	5
hsa-mir-27b-5p	85
hsa-mir-6796-5p	1
hsa-mir-3127-3p	1
hsa-mir-6715b-3p	3
hsa-mir-3182	2310
hsa-mir-511-5p	3
hsa-mir-128-1-5p	314
hsa-mir-501-3p	637
hsa-mir-3675-3p	1
hsa-mir-4313	1
hsa-mir-3188	3
hsa-mir-7849-3p	12
hsa-mir-6824-5p	1
hsa-mir-5007-5p	1
hsa-mir-548i	22
hsa-mir-548aq-5p	6
hsa-let-7f-5p	187867
hsa-mir-548ba	15
hsa-mir-34a-5p	143
hsa-mir-320a	9770
hsa-mir-7113-5p	1
hsa-mir-3143	16
hsa-mir-502-3p	695
hsa-let-7d-5p	7167
hsa-mir-4676-3p	24
hsa-mir-597-3p	2
hsa-mir-6754-3p	1
hsa-mir-548b-5p	9
hsa-mir-4766-3p	14
hsa-mir-4438	2
hsa-mir-1179	8
hsa-mir-3173-3p	1
hsa-mir-133b	9
hsa-mir-1537-3p	64
hsa-mir-556-5p	28
hsa-mir-378b	1
hsa-mir-4671-5p	2
hsa-mir-877-5p	126
hsa-mir-450a-1-3p	7
hsa-mir-339-3p	1682
hsa-mir-3942-3p	2
hsa-mir-551b-3p	46
hsa-mir-503-3p	4
hsa-mir-3614-5p	1092
hsa-mir-338-5p	84
hsa-mir-24-1-5p	8
hsa-mir-618	529
hsa-mir-6880-5p	1
hsa-mir-548aj-5p	32
hsa-mir-1302	3
hsa-mir-4525	1
hsa-mir-3662	2
hsa-mir-4636	2
hsa-mir-5087	1
hsa-mir-1-3p	4
hsa-mir-548p	7
hsa-mir-6837-3p	6
hsa-mir-411-3p	19
hsa-mir-2115-5p	113
hsa-mir-222-5p	76
hsa-mir-550a-3-5p	7
hsa-mir-155-5p	16649
hsa-mir-215-5p	230
hsa-mir-4688	14
hsa-mir-5189-3p	1
hsa-mir-4676-5p	5
hsa-mir-624-5p	37
hsa-mir-324-3p	220
hsa-mir-3064-3p	6
hsa-mir-6847-5p	8
hsa-mir-409-3p	1219
hsa-mir-550a-5p	3
hsa-mir-106b-3p	8247
hsa-mir-451b	10
hsa-mir-4421	3
hsa-mir-20a-5p	22594
hsa-mir-1229-3p	2
hsa-mir-6771-5p	5
hsa-mir-3186-3p	3
hsa-mir-96-5p	153
hsa-mir-490-5p	1
hsa-mir-4767	10
hsa-mir-491-5p	97
hsa-mir-3918	1
hsa-mir-95-3p	51
hsa-mir-6820-5p	2
hsa-mir-508-3p	10
hsa-mir-4782-5p	3
hsa-mir-1226-5p	1
hsa-mir-651-5p	333
hsa-mir-660-5p	9803
hsa-mir-668-3p	2
hsa-mir-4746-5p	194
hsa-mir-671-5p	142
hsa-mir-744-3p	91
hsa-mir-139-3p	1
hsa-mir-6862-5p	3
hsa-mir-424-5p	5760
hsa-mir-212-5p	16
hsa-mir-33a-5p	299
hsa-mir-497-3p	1
hsa-mir-4772-3p	119
hsa-mir-200a-3p	76
hsa-mir-4489	2
hsa-mir-181c-3p	1975
hsa-mir-500b-3p	2
hsa-mir-6852-3p	4
hsa-mir-26a-5p	489551
hsa-mir-4763-3p	1
hsa-mir-8086	62
hsa-mir-4690-3p	4
hsa-mir-542-3p	1840
hsa-mir-132-5p	26
hsa-mir-4516	13
hsa-mir-214-5p	4
hsa-mir-1324	1
hsa-mir-106b-5p	6098
hsa-mir-6762-3p	2
hsa-mir-450a-5p	3028
hsa-mir-454-3p	126
hsa-mir-6740-3p	1
hsa-mir-4750-5p	5
hsa-mir-6831-5p	1
hsa-mir-1538	36
hsa-mir-4714-3p	7
hsa-mir-548aw	10
hsa-mir-6771-3p	3
hsa-mir-3144-3p	3
hsa-mir-6729-3p	3
hsa-mir-4655-5p	1
hsa-mir-186-3p	33
hsa-mir-30e-5p	212761
hsa-mir-1237-3p	4
hsa-mir-1299	1
hsa-mir-3620-3p	19
hsa-mir-3177-5p	2
hsa-mir-608	1
hsa-mir-339-5p	1404
hsa-mir-6770-3p	10
hsa-mir-1270	60
hsa-mir-6864-5p	2
hsa-mir-6723-5p	19
hsa-mir-365a-5p	4
hsa-mir-200c-3p	329
hsa-mir-4678	1
hsa-mir-548bb-5p	11
hsa-mir-374a-3p	10111
hsa-mir-5579-5p	1
hsa-mir-4498	1
hsa-mir-7850-5p	31
hsa-mir-370-5p	1
hsa-mir-3687	3
hsa-mir-570-3p	6
hsa-mir-221-3p	30856
hsa-mir-573	4
hsa-mir-4761-3p	1
hsa-mir-509-3-5p	1
hsa-mir-4709-3p	1
hsa-mir-944	14
hsa-mir-4284	139
hsa-mir-489-3p	3
hsa-mir-422a	8
hsa-mir-6804-3p	1
hsa-mir-6718-5p	19
hsa-let-7d-3p	2521
hsa-mir-671-3p	743
hsa-mir-28-3p	79851
hsa-mir-3614-3p	96
hsa-mir-642b-5p	4
hsa-mir-330-5p	431
hsa-mir-4793-3p	1
hsa-mir-3685	2
hsa-mir-548j-3p	17
hsa-mir-6774-3p	2
hsa-mir-4529-3p	2
hsa-mir-323b-3p	81
hsa-mir-3150a-3p	2
hsa-mir-4999-3p	1
hsa-mir-20b-5p	654
hsa-mir-548x-3p	1
hsa-mir-4771	1
hsa-mir-6883-5p	4
hsa-mir-4301	2
hsa-mir-6895-3p	3
hsa-mir-140-3p	99584
hsa-mir-4306	6
hsa-mir-1910-3p	2
hsa-mir-6817-3p	1
hsa-mir-7114-5p	1
hsa-mir-30b-5p	27821
hsa-mir-548ay-3p	9
hsa-mir-369-3p	81
hsa-mir-6513-5p	13
hsa-mir-6866-5p	11
hsa-mir-15b-5p	10430
hsa-mir-6734-3p	1
hsa-mir-432-3p	1
hsa-mir-3064-5p	3
hsa-mir-192-3p	27
hsa-mir-25-5p	104
hsa-mir-29b-1-5p	42
hsa-mir-378e	36
hsa-mir-4286	2333
hsa-mir-218-5p	25
hsa-mir-4632-3p	8
hsa-mir-376a-5p	6
hsa-mir-6820-3p	2
hsa-mir-1273a	172
hsa-mir-6747-3p	9
hsa-mir-4646-5p	1
hsa-mir-548ay-5p	298
hsa-mir-6511b-3p	22
hsa-mir-3154	13
hsa-mir-2110	307
hsa-mir-1288-3p	4
hsa-mir-566	95
hsa-mir-20a-3p	160
hsa-mir-3192-5p	5
hsa-mir-4799-5p	3
hsa-mir-574-3p	1322
hsa-mir-7160-5p	1
hsa-mir-27b-3p	63377
hsa-mir-6741-3p	6
hsa-mir-873-3p	3
hsa-mir-598-3p	998
hsa-mir-7851-3p	39
hsa-mir-1283	1
hsa-mir-3684	4
hsa-mir-6854-5p	3
hsa-mir-33b-5p	448
hsa-mir-769-5p	24033
hsa-mir-4657	2
hsa-mir-193b-3p	161
hsa-mir-548az-5p	49
hsa-mir-548av-3p	36
hsa-mir-627-3p	37
hsa-mir-4532	145
hsa-mir-345-3p	3
hsa-mir-643	16
hsa-mir-6774-5p	2
hsa-mir-1254	26
hsa-mir-3615	2938
hsa-mir-296-5p	32
hsa-mir-622	1
hsa-mir-1298-5p	2
hsa-mir-301b-3p	1566
hsa-mir-590-3p	811
hsa-mir-4522	3
hsa-mir-378a-5p	214
hsa-mir-6798-3p	19
hsa-mir-1297	3
hsa-mir-2115-3p	301
hsa-mir-3657	2
hsa-mir-762	1
hsa-mir-548ae-5p	4
hsa-mir-4741	2
hsa-mir-4537	4
hsa-mir-6842-5p	13
hsa-mir-6865-5p	3
hsa-mir-548av-5p	19
hsa-mir-8072	13
hsa-mir-532-5p	12267
hsa-mir-323a-3p	32
hsa-mir-7844-5p	1
hsa-mir-4325	4
hsa-mir-5585-3p	10
hsa-mir-1285-3p	644
hsa-mir-4500	2
hsa-mir-3156-3p	1
hsa-mir-6755-3p	1
hsa-mir-548ax	13
hsa-mir-6813-5p	13
hsa-mir-4440	11
hsa-mir-5010-3p	71
hsa-mir-10b-5p	6348
hsa-mir-1908-5p	29
hsa-mir-4776-5p	1
hsa-mir-4648	3
hsa-mir-513b-5p	1
hsa-mir-5003-3p	1
hsa-mir-219b-3p	36
hsa-mir-4482-3p	2
hsa-mir-548ar-3p	5
hsa-mir-576-3p	102
hsa-mir-1273c	17
hsa-mir-3195	16
hsa-mir-34c-5p	956
hsa-mir-548d-3p	25
hsa-mir-6764-3p	5
hsa-mir-6716-3p	5
hsa-mir-1343-3p	20
hsa-mir-877-3p	6
hsa-mir-1225-3p	2
hsa-mir-6823-5p	2
hsa-mir-299-3p	57
hsa-mir-192-5p	78859
hsa-mir-7155-3p	3
hsa-mir-3163	3
hsa-mir-4518	5
hsa-mir-4666a-5p	1
hsa-mir-20b-3p	8
hsa-mir-3929	47
hsa-mir-4477b	33
hsa-mir-4519	4
hsa-mir-431-5p	121
hsa-mir-429	23
hsa-mir-664b-5p	8
hsa-mir-6125	27
hsa-mir-219a-1-3p	19
hsa-mir-3976	1
hsa-mir-6838-3p	1
hsa-mir-6861-5p	3
hsa-mir-16-2-3p	1108
hsa-mir-548v	4
hsa-mir-521	1
hsa-mir-3146	6
hsa-mir-210-5p	7
hsa-mir-4434	2
hsa-mir-30a-3p	70
hsa-mir-4730	1
hsa-mir-10a-3p	54
hsa-mir-3944-3p	2
hsa-mir-548t-5p	3
hsa-mir-6895-5p	2
hsa-mir-6783-5p	3
hsa-mir-495-3p	2
hsa-mir-4536-3p	3
hsa-mir-548n	17
hsa-mir-1275	689
hsa-mir-199a-5p	414
hsa-mir-193a-3p	331
hsa-mir-4317	2
hsa-mir-548aa	15
hsa-mir-1285-5p	54
hsa-mir-4777-3p	7
hsa-mir-7-2-3p	1
hsa-mir-3176	79
hsa-mir-1286	8
hsa-mir-4474-3p	3
hsa-mir-18a-3p	145
hsa-mir-34c-3p	25
hsa-mir-1185-1-3p	12
hsa-mir-4419a	50
hsa-mir-19b-2-5p	1
hsa-mir-6819-3p	3
hsa-mir-17-3p	1108
hsa-mir-299-5p	7
hsa-mir-4308	1
hsa-mir-3130-3p	3
hsa-mir-30d-3p	908
hsa-mir-493-5p	176
hsa-mir-597-5p	5
hsa-mir-191-5p	1239477
hsa-mir-572	1
hsa-mir-27a-5p	1145
hsa-mir-876-3p	2
hsa-mir-548a-5p	9
hsa-mir-18b-5p	198
hsa-mir-106a-3p	10
hsa-mir-1250-5p	12
hsa-mir-7-1-3p	826
hsa-mir-3180-5p	3
hsa-mir-582-3p	21907
hsa-let-7e-3p	6
hsa-mir-4732-5p	3
hsa-mir-2116-5p	1
hsa-mir-203a-3p	10
hsa-mir-4426	2
hsa-mir-5193	13
hsa-mir-3609	41
hsa-mir-331-3p	4040
hsa-mir-6787-3p	6
hsa-mir-6873-3p	1
hsa-mir-574-5p	187
hsa-mir-5571-3p	5
hsa-mir-6165	2
hsa-mir-1303	167
hsa-mir-620	1
hsa-mir-6840-5p	19
hsa-mir-197-5p	15
hsa-mir-15a-3p	46
hsa-mir-103a-3p	124921
hsa-mir-3155a	34
hsa-mir-3150b-5p	7
hsa-mir-1306-5p	41
hsa-mir-324-5p	466
hsa-mir-6834-5p	3
hsa-mir-23c	1
hsa-mir-628-3p	228
hsa-mir-4732-3p	4
hsa-mir-6859-5p	12
hsa-mir-548as-5p	8
hsa-mir-1225-5p	6
hsa-mir-3180-3p	5
hsa-mir-29b-2-5p	78
hsa-mir-1539	1
hsa-mir-374c-5p	305
hsa-mir-6855-3p	2
hsa-mir-548s	6
hsa-mir-4739	6
hsa-mir-148b-3p	25174
hsa-mir-548ah-3p	40
hsa-mir-548b-3p	8
hsa-mir-3164	1
hsa-mir-6743-3p	2
hsa-mir-181d-3p	2
hsa-mir-3922-5p	3
hsa-mir-4496	1
hsa-mir-378a-3p	31783
hsa-mir-3679-5p	26
hsa-mir-301b-5p	1
hsa-mir-466	1
hsa-mir-3135b	15
hsa-mir-33b-3p	56
hsa-mir-31-5p	548
hsa-mir-107	39248
hsa-mir-1268a	62
hsa-mir-664a-5p	54
hsa-mir-6726-3p	3
hsa-mir-4458	3
hsa-mir-338-3p	4286
hsa-mir-933	6
hsa-mir-551a	238
hsa-mir-548ak	131
hsa-mir-7976	24
hsa-mir-548l	48
hsa-mir-4660	1
hsa-mir-548am-3p	12
hsa-mir-4452	2
hsa-mir-504-5p	4
hsa-mir-4520-2-3p	3
hsa-mir-625-3p	121
hsa-mir-874-5p	77
hsa-mir-4745-5p	2
hsa-mir-543	9
hsa-mir-873-5p	756
hsa-mir-4757-5p	1
hsa-mir-34b-3p	24
hsa-mir-3909	276
hsa-mir-4433a-3p	4
hsa-mir-6818-5p	8
hsa-mir-186-5p	94897
hsa-mir-6891-5p	2
hsa-mir-4638-3p	4
hsa-mir-196a-3p	2
hsa-mir-3620-5p	23
hsa-mir-5699-5p	1
hsa-mir-1256	26
hsa-mir-3617-5p	1
hsa-mir-942-5p	133
hsa-mir-4797-5p	3
hsa-mir-6511a-5p	3
hsa-mir-4512	5
hsa-mir-579-5p	7
hsa-mir-1304-3p	1023
hsa-mir-181c-5p	17389
hsa-mir-4742-5p	2
hsa-mir-5583-3p	1
hsa-mir-6514-5p	7
hsa-mir-4677-3p	742
hsa-mir-582-5p	6155
hsa-mir-5683	11
hsa-mir-200a-5p	8
hsa-mir-3943	1
hsa-mir-4804-5p	3
hsa-mir-375	1
hsa-mir-24-3p	17205
hsa-mir-1199-5p	1
hsa-mir-4687-5p	25
hsa-mir-100-5p	1305
hsa-mir-18a-5p	8951
hsa-mir-193a-5p	409
hsa-mir-6501-3p	8
hsa-mir-199b-3p	6095
hsa-mir-1273e	169
hsa-mir-494-3p	13
hsa-mir-7704	455
hsa-mir-4639-3p	1
hsa-mir-128-3p	3076
hsa-mir-2277-5p	52
hsa-mir-4802-5p	2
hsa-mir-3145-3p	3
hsa-mir-4724-3p	2
hsa-mir-1181	2
hsa-mir-23a-5p	143
hsa-mir-182-3p	4
hsa-mir-652-3p	5665
hsa-mir-4473	29
hsa-mir-654-5p	23
hsa-mir-382-3p	21
hsa-mir-3150a-5p	5
hsa-mir-3655	6
hsa-mir-6782-3p	1
hsa-mir-6721-5p	1
hsa-mir-4305	1
hsa-mir-4299	1
hsa-mir-148b-5p	497
hsa-mir-223-5p	13934
hsa-mir-10a-5p	92538
hsa-mir-484	9785
hsa-mir-99a-5p	186
hsa-mir-6850-5p	1
hsa-mir-211-5p	2
hsa-mir-4507	2
hsa-mir-6803-5p	1
hsa-mir-1249-5p	2
hsa-mir-199b-5p	4308
hsa-mir-93-5p	44415
hsa-mir-6738-3p	2
hsa-mir-3138	11
hsa-mir-4433b-5p	115
hsa-mir-4672	1
hsa-mir-616-3p	14
hsa-mir-195-3p	13
hsa-mir-5691	1
hsa-mir-185-5p	1258
hsa-mir-1301-5p	3
hsa-mir-320e	1
hsa-mir-3922-3p	91
hsa-mir-92a-1-5p	153
hsa-mir-542-5p	224
hsa-mir-8485	30
hsa-mir-2114-3p	4
hsa-mir-183-5p	77
hsa-mir-1233-3p	2
hsa-mir-577	291
hsa-mir-370-3p	30
hsa-mir-3117-3p	1
hsa-mir-4736	1
hsa-mir-5100	931
hsa-mir-1468-5p	109
hsa-mir-3174	16
hsa-mir-4668-5p	1
hsa-mir-4772-5p	695
hsa-mir-6501-5p	53
hsa-mir-6732-5p	1
hsa-mir-1185-5p	2
hsa-mir-3187-5p	1
hsa-mir-6089	1
hsa-mir-22-3p	150503
hsa-mir-3690	55
hsa-mir-4638-5p	2
hsa-mir-376b-3p	12
hsa-mir-4646-3p	3
hsa-mir-3159	56
hsa-mir-337-3p	29
hsa-mir-764	1
hsa-mir-17-5p	13451
hsa-mir-4494	2
hsa-mir-1301-3p	169
hsa-mir-6503-5p	65
hsa-mir-581	2
hsa-mir-219b-5p	1
hsa-mir-4999-5p	38
hsa-mir-6748-3p	1
hsa-mir-3667-5p	15
hsa-mir-8077	3
hsa-mir-329-3p	12
hsa-mir-6733-5p	3
hsa-mir-1185-2-3p	2
hsa-mir-1291	35
hsa-mir-3913-5p	99
hsa-mir-130a-3p	3035
hsa-mir-33a-3p	208
hsa-mir-26b-5p	288236
hsa-mir-6793-3p	19
hsa-mir-152-5p	18
hsa-mir-4459	23
hsa-mir-142-3p	129883
hsa-mir-3677-5p	1
hsa-mir-935	34
hsa-mir-6877-5p	3
hsa-mir-4749-5p	1
hsa-mir-3920	1
hsa-mir-6754-5p	1
hsa-mir-4472	69
hsa-mir-146a-5p	13340
hsa-mir-6892-5p	3
hsa-mir-32-3p	138
hsa-mir-146b-5p	92047
hsa-mir-103a-2-5p	61
hsa-mir-144-3p	2896
hsa-mir-3651	25
hsa-mir-487a-3p	14
hsa-mir-4454	783
hsa-mir-4731-3p	2
hsa-mir-4279	1
hsa-mir-5696	29
hsa-mir-329-5p	1
hsa-mir-4685-3p	23
hsa-mir-149-5p	3
hsa-mir-941	28663
hsa-mir-584-5p	678
hsa-mir-3194-3p	14
hsa-mir-6882-5p	9
hsa-mir-6868-3p	13
hsa-mir-26b-3p	1495
hsa-mir-6800-3p	2
hsa-mir-7109-3p	2
hsa-mir-2278	3
hsa-mir-548q	36
hsa-mir-1260a	154
hsa-mir-638	1
hsa-mir-4505	11
hsa-mir-181b-5p	30389
hsa-mir-550a-3p	21
hsa-mir-2277-3p	35
hsa-mir-576-5p	512
hsa-mir-4283	1
hsa-mir-449a	2
hsa-mir-1273h-5p	99
hsa-mir-4464	2
hsa-mir-1271-5p	37
hsa-mir-2116-3p	4
hsa-mir-1972	2
hsa-mir-6753-3p	8
hsa-mir-4515	3
hsa-mir-4673	2
hsa-mir-5096	288
hsa-mir-3190-3p	1
hsa-mir-7974	110
hsa-mir-340-3p	482
hsa-mir-3168	1
hsa-mir-503-5p	151
hsa-mir-3677-3p	74
hsa-mir-548h-5p	20
hsa-mir-7706	451
hsa-mir-187-3p	12
hsa-mir-5585-5p	1
hsa-mir-191-3p	59
hsa-mir-7845-5p	18
hsa-mir-29b-3p	7973
hsa-mir-6127	1
hsa-mir-190a-5p	142
hsa-mir-200b-3p	84
hsa-mir-376b-5p	1
hsa-mir-4716-3p	2
hsa-mir-1307-3p	3570
hsa-mir-452-5p	17
hsa-mir-4423-5p	12
hsa-mir-4435	6
hsa-mir-6852-5p	127
hsa-mir-328-5p	1
hsa-mir-939-3p	7
hsa-mir-548c-3p	3
hsa-mir-3606-3p	1
hsa-mir-6724-5p	20
hsa-mir-3667-3p	43
hsa-mir-664a-3p	1128
hsa-mir-8068	1
hsa-mir-4485-5p	1
hsa-mir-589-5p	1318
hsa-mir-25-3p	218458
hsa-mir-3116	5
hsa-mir-744-5p	2124
hsa-mir-3151-3p	10
hsa-mir-616-5p	87
hsa-mir-335-5p	618
hsa-mir-6839-5p	2
hsa-mir-4654	1
hsa-mir-9-3p	2
hsa-mir-3074-5p	14
hsa-mir-6505-5p	1
hsa-mir-660-3p	21
hsa-mir-297	1
hsa-mir-509-3p	19
hsa-mir-451a	97362
hsa-mir-425-5p	19207
hsa-mir-6737-3p	4
hsa-mir-4444	5
hsa-mir-22-5p	338
hsa-mir-3613-3p	366
hsa-mir-4281	1
hsa-mir-320d	58
hsa-mir-513c-5p	2
hsa-mir-617	1
hsa-mir-7854-3p	19
hsa-mir-423-5p	13560
hsa-mir-125b-5p	341
hsa-mir-3610	1
hsa-mir-3177-3p	22
hsa-mir-362-3p	126
hsa-mir-654-3p	699
hsa-mir-377-3p	18
hsa-mir-6513-3p	24
hsa-let-7f-2-3p	549
hsa-mir-3131	1
hsa-mir-4727-3p	1
hsa-mir-548j-5p	80
hsa-mir-378g	46
hsa-mir-432-5p	86
hsa-mir-3121-3p	6
hsa-mir-3912-3p	232
hsa-mir-181a-2-3p	6815
hsa-mir-511-3p	5
hsa-mir-1226-3p	35
hsa-mir-134-3p	2
hsa-mir-6509-3p	1
hsa-mir-548ad-5p	8
hsa-mir-3938	1
hsa-mir-874-3p	544
hsa-mir-3065-5p	5
hsa-mir-1296-5p	158
hsa-mir-4697-3p	1
hsa-let-7e-5p	492
hsa-mir-548z	8
hsa-mir-584-3p	1
hsa-mir-629-5p	568
hsa-let-7f-1-3p	394
hsa-mir-6732-3p	2
hsa-mir-580-3p	146
hsa-mir-6734-5p	5
hsa-mir-4446-3p	46
hsa-mir-3181	4
hsa-mir-889-3p	461
hsa-mir-5188	8
hsa-mir-769-3p	80
hsa-mir-188-5p	110
hsa-mir-216a-5p	3
hsa-mir-4763-5p	1
hsa-mir-425-3p	1185
hsa-mir-199a-3p	5
hsa-mir-151a-3p	24036
hsa-mir-29c-5p	911
hsa-mir-4470	1
hsa-mir-4757-3p	14
hsa-mir-3130-5p	15
hsa-mir-4517	3
hsa-mir-6866-3p	2
hsa-mir-151a-5p	1647
hsa-mir-16-5p	279070
hsa-mir-6516-3p	6
hsa-mir-26a-1-3p	132
hsa-mir-6735-3p	5
hsa-mir-628-5p	346
hsa-mir-1197	8
hsa-mir-6874-3p	3
hsa-mir-556-3p	38
hsa-mir-101-5p	579
hsa-mir-5009-5p	11
hsa-mir-548u	26
hsa-mir-4433b-3p	6
hsa-mir-6511a-3p	48
hsa-mir-942-3p	3
hsa-mir-6506-5p	1
hsa-mir-6733-3p	4
hsa-mir-5094	3
hsa-mir-96-3p	1
hsa-mir-760	18
hsa-mir-499a-3p	2
hsa-mir-6516-5p	10
hsa-mir-3648	16
hsa-mir-4479	7
hsa-mir-4667-5p	5
hsa-mir-3127-5p	21
hsa-mir-4327	1
hsa-mir-4497	5
hsa-mir-4328	8
hsa-mir-4492	4
hsa-mir-204-5p	11
hsa-mir-3653-5p	122
hsa-let-7a-5p	162620
hsa-mir-6731-5p	1
hsa-mir-4430	14
hsa-mir-30b-3p	32
hsa-mir-1249-3p	191
hsa-mir-599	12
hsa-mir-3140-3p	1
hsa-mir-139-5p	78
hsa-mir-611	2
hsa-mir-943	9
hsa-mir-4747-3p	2
hsa-mir-6787-5p	2
hsa-mir-711	1
hsa-let-7c-5p	1217
hsa-mir-6879-3p	8
hsa-mir-374b-5p	12
hsa-mir-5006-3p	5
hsa-mir-3659	2
hsa-mir-18b-3p	3
hsa-mir-3941	1
hsa-mir-548ap-5p	30
hsa-mir-379-5p	24
hsa-mir-5695	21
hsa-mir-6804-5p	2
hsa-mir-7847-3p	6
hsa-mir-642b-3p	3
hsa-mir-4300	1
hsa-mir-636	14
hsa-mir-99b-5p	1626
hsa-mir-619-5p	89
hsa-mir-502-5p	15
hsa-mir-5582-5p	1
hsa-mir-93-3p	141
hsa-mir-127-5p	40
hsa-mir-548ar-5p	17
hsa-mir-150-5p	119536
hsa-mir-3607-3p	392
hsa-mir-4665-5p	1
hsa-mir-3120-5p	1
hsa-mir-6515-5p	9
hsa-mir-2276-5p	1
hsa-mir-500a-3p	6500
hsa-mir-6781-3p	2
hsa-mir-497-5p	45
hsa-mir-485-5p	7
hsa-mir-3199	7
hsa-mir-1273g-3p	47
hsa-mir-455-5p	18
hsa-mir-4526	7
hsa-mir-3161	3
hsa-mir-1266-5p	4
hsa-mir-1307-5p	13286
hsa-mir-6500-3p	1
hsa-mir-136-5p	23
hsa-mir-6844	1
hsa-mir-6836-5p	1
hsa-mir-3915	2
hsa-mir-4707-3p	23
hsa-mir-4442	2
hsa-mir-5701	2276
hsa-mir-4449	7
hsa-mir-188-3p	21
hsa-mir-23a-3p	6543
hsa-mir-381-3p	1401
hsa-mir-640	1
hsa-mir-378c	1938
hsa-mir-5586-5p	2
hsa-mir-7108-3p	23
hsa-mir-7152-3p	2
hsa-mir-204-3p	1
hsa-mir-1227-3p	8
hsa-mir-4487	25
hsa-mir-28-5p	4021
hsa-mir-1224-5p	5
hsa-mir-6507-5p	113
hsa-mir-3134	6
hsa-mir-2114-5p	1
hsa-mir-5689	3
hsa-mir-5010-5p	1
hsa-mir-196b-3p	27
hsa-mir-590-5p	147
hsa-mir-145-3p	483
hsa-mir-4729	2
hsa-mir-3681-5p	16
hsa-mir-6857-3p	1
hsa-mir-3202	11
hsa-mir-4661-5p	17
hsa-mir-1271-3p	1
hsa-mir-5692c	3
hsa-mir-1278	22
hsa-mir-5571-5p	3
hsa-mir-21-3p	68287
hsa-mir-6716-5p	3
hsa-mir-4791	669
hsa-mir-141-3p	2459
hsa-mir-1273d	57
hsa-mir-371b-3p	58
hsa-mir-3149	6
hsa-mir-4645-3p	231
hsa-mir-4520-3p	1
hsa-mir-16-1-3p	64
hsa-mir-486-3p	544
hsa-mir-378h	1
hsa-mir-3678-3p	1
hsa-mir-4466	2
hsa-mir-1255b-5p	5
hsa-mir-758-3p	45
hsa-mir-363-3p	4071
hsa-mir-496	9
hsa-mir-3124-5p	3
hsa-mir-491-3p	18
hsa-mir-3133	9
hsa-mir-3908	20
hsa-mir-5680	4
hsa-mir-548f-5p	6
hsa-mir-146b-3p	2355
hsa-mir-3142	2
hsa-mir-454-5p	244
hsa-mir-1306-3p	10
hsa-mir-605-5p	2
hsa-mir-3178	2
hsa-mir-6812-5p	1
hsa-mir-224-3p	2
