# Supplementary material for: miRNome profiling of LSC-enriched CD34+CD38−CD26+ fraction in Ph+ CML-CP samples from Argentinean patients: a potential new pharmacogenomic tool
Source: Front Pharmacol. 2021 Jan 11;11:612573. doi: 10.3389/fphar.2020.612573 (PMC7869017; doi:10.3389/fphar.2020.612573)
Supplement: Supplementary file 3 [file table3.xlsx]

## Sheet: LSC-enr vs CML-CP HSC Random 1
Category	Term	Count	Percent	Fold	P-value	Bonferroni	FDR	miRNA
Family	mir-548 family	1	0.0135135	1.36374	0.5324	1	1	hsa-mir-548w
Family	mir-515 family	3	0.0714286	7.20833	0.00687	1	1	hsa-mir-515-2,hsa-mir-517a,hsa-mir-519a-2
Family	mir-122 family	1	0.5	50.4583	0.0197	1	1	hsa-mir-122
Family	mir-941 family	1	0.2	20.1833	0.0487	1	1	hsa-mir-941-2
Family	mir-379 family	1	0.2	20.1833	0.0487	1	1	hsa-mir-379
Family	mir-9 family	1	0.333333	33.6389	0.0295	1	1	hsa-mir-9-2
Disease	Endometriosis	1	0.0243902	2.46138	0.3398	1	1	hsa-mir-556
Disease	Systemic Lupus Erythematosus	1	0.0181818	1.83485	0.429	1	1	hsa-mir-556
Disease	Carcinoma, Prostate	3	0.0116732	1.17802	0.485	1	1	hsa-mir-631,hsa-mir-9-2,hsa-mir-122
Disease	Multiple Myeloma	2	0.0333333	3.36389	0.1158	1	1	hsa-mir-631,hsa-mir-9-2
Disease	Carcinoma, Breast	6	0.0172414	1.73994	0.0781	1	1	hsa-mir-493,hsa-mir-122,hsa-mir-9-2,hsa-mir-519a-2,hsa-mir-379,hsa-mir-515-2
Disease	Carcinoma, Colon	4	0.0126984	1.28148	0.3825	1	1	hsa-mir-493,hsa-mir-9-2,hsa-mir-1915,hsa-mir-122
Disease	Diabetes Mellitus, Type 2	3	0.0204082	2.05952	0.1701	1	1	hsa-mir-9-2,hsa-mir-1915,hsa-mir-122
Disease	Focal Segmental Glomerulosclerosis	1	0.0588235	5.93627	0.1567	1	1	hsa-mir-1915
Disease	Acute Coronary Syndrome	1	0.0454546	4.58712	0.1983	1	1	hsa-mir-122
Disease	Acute Ischemic Stroke	1	0.0714286	7.20833	0.1308	1	1	hsa-mir-122
Disease	Acute Myocardial Infarction	1	0.0217391	2.19384	0.373	1	1	hsa-mir-122
Disease	Acute Pancreatitis	1	0.142857	14.4167	0.0675	1	1	hsa-mir-122
Disease	Adenovirus Infection	1	0.0277778	2.80324	0.305	1	1	hsa-mir-122
Disease	Alcoholic Hepatitis	1	0.1	10.0917	0.0951	1	1	hsa-mir-122
Disease	Asthma	2	0.0487805	4.92276	0.0596	1	1	hsa-mir-122,hsa-mir-9-2
Disease	Carcinoma, Esophageal	1	0.0151515	1.52904	0.4912	1	1	hsa-mir-122
Disease	Carcinoma, Gastric	3	0.0109091	1.10091	0.536	1	1	hsa-mir-9-2,hsa-mir-519a-2,hsa-mir-122
Disease	Carcinoma, Hepatocellular	4	0.0117994	1.19076	0.4216	1	1	hsa-mir-9-2,hsa-mir-122,hsa-mir-941-2,hsa-mir-379
Disease	Carcinoma, Lung	4	0.0187793	1.89515	0.1446	1	1	hsa-mir-493,hsa-mir-9-2,hsa-mir-517a,hsa-mir-122
Disease	Carcinoma, Lung. Non-Small-Cell	2	0.00913242	0.921613	0.6682	1	1	hsa-mir-122,hsa-mir-379
Disease	Carcinoma, Oropharyngeal	1	0.25	25.2292	0.0391	1	1	hsa-mir-122
Disease	Carcinoma, Ovarian	3	0.0154639	1.56057	0.2993	1	1	hsa-mir-9-2,hsa-mir-517a,hsa-mir-122
Disease	Carcinoma, Pancreatic	1	0.0060241	0.607932	0.831	1	1	hsa-mir-122
Disease	Carcinoma, Renal Cell	1	0.00840336	0.848039	0.7127	1	1	hsa-mir-122
Disease	Carcinoma, Renal Cell, Clear-Cell	2	0.0344828	3.47989	0.1094	1	1	hsa-mir-122,hsa-mir-9-2
Disease	Cardiovascular Diseases [unspecific]	1	0.015625	1.57682	0.4804	1	1	hsa-mir-122
Disease	Cholangiocarcinoma	1	0.0285714	2.88333	0.2978	1	1	hsa-mir-122
Disease	Cholestatic Liver Injury	1	0.2	20.1833	0.0487	1	1	hsa-mir-122
Disease	Chronic Hepatitis	1	0.0909091	9.17424	0.1042	1	1	hsa-mir-122
Disease	Chronic Hepatitis B	1	0.03125	3.15365	0.2759	1	1	hsa-mir-122
Disease	Chronic Hepatitis C	1	0.0277778	2.80324	0.305	1	1	hsa-mir-122
Disease	Chronic Obstructive Pulmonary Disease	2	0.0714286	7.20833	0.0295	1	1	hsa-mir-122,hsa-mir-9-2
Disease	Coronary Heart Diseases	1	0.0178571	1.80208	0.4349	1	1	hsa-mir-122
Disease	Crohn Disease	1	0.030303	3.05808	0.2833	1	1	hsa-mir-122
Disease	Fatty Liver, Non-Alcoholic	2	0.133333	13.4556	0.0088	1	1	hsa-mir-9-2,hsa-mir-122
Disease	Germ Cell Tumor	1	0.166667	16.8194	0.0581	1	1	hsa-mir-122
Disease	Glioma	2	0.00961538	0.970353	0.6378	1	1	hsa-mir-9-2,hsa-mir-122
Disease	Growth Disorders	1	0.333333	33.6389	0.0295	1	1	hsa-mir-122
Disease	HELLP Syndrome	1	0.25	25.2292	0.0391	1	1	hsa-mir-122
Disease	Heart Diseases [unspecific]	1	0.0263158	2.6557	0.3191	1	1	hsa-mir-122
Disease	Heart Failure	1	0.00833333	0.840972	0.7159	1	1	hsa-mir-122
Disease	Hepatitis B Virus Infection	1	0.0149254	1.50622	0.4965	1	1	hsa-mir-122
Disease	Hepatitis C Virus Infection	1	0.0114942	1.15996	0.593	1	1	hsa-mir-122
Disease	Hepatitis [unspecific]	2	0.166667	16.8194	0.00563	0.9901	1	hsa-mir-9-2,hsa-mir-122
Disease	Hepatoblastoma	1	0.0384615	3.88141	0.2302	1	1	hsa-mir-122
Disease	Human Immunodeficiency Virus Infection	1	0.0212766	2.14716	0.3795	1	1	hsa-mir-122
Disease	Hypertension	1	0.025641	2.58761	0.3261	1	1	hsa-mir-122
Disease	Idiopathic Asthenospermia	1	0.5	50.4583	0.0197	1	1	hsa-mir-122
Disease	Inflammatory Bowel Diseases	1	0.03125	3.15365	0.2759	1	1	hsa-mir-122
Disease	Ischemia-Reperfusion Injury	1	0.0434783	4.38768	0.2064	1	1	hsa-mir-122
Disease	Kidney Injury	1	0.0357143	3.60417	0.2457	1	1	hsa-mir-122
Disease	Leukemia	2	0.0298507	3.01244	0.1392	1	1	hsa-mir-122,hsa-mir-9-2
Disease	Leukemia, Lymphocytic, Chronic	2	0.0487805	4.92276	0.0596	1	1	hsa-mir-122,hsa-mir-9-2
Disease	Liver Cirrhosis	2	0.0350877	3.54094	0.1062	1	1	hsa-mir-122,hsa-mir-9-2
Disease	Liver Diseases [unspecific]	1	0.0344828	3.47989	0.2534	1	1	hsa-mir-122
Disease	Liver Injury	1	0.0666667	6.72778	0.1395	1	1	hsa-mir-122
Disease	Liver Neoplasms	1	0.04	4.03667	0.2223	1	1	hsa-mir-122
Disease	Lymphoma	1	0.0166667	1.68194	0.4581	1	1	hsa-mir-122
Disease	Male Infertility	1	0.0769231	7.76282	0.122	1	1	hsa-mir-122
Disease	Maternal Obesity During Childbirth	1	0.0666667	6.72778	0.1395	1	1	hsa-mir-122
Disease	Metabolic Syndrome	1	0.111111	11.213	0.086	1	1	hsa-mir-122
Disease	Multiple Sclerosis	1	0.0212766	2.14716	0.3795	1	1	hsa-mir-122
Disease	Myasthenia Gravis	1	0.0714286	7.20833	0.1308	1	1	hsa-mir-122
Disease	Myocardial Fibrosis	1	0.0625	6.30729	0.1481	1	1	hsa-mir-122
Disease	Neoplasms [unspecific]	3	0.0144231	1.45553	0.3405	1	1	hsa-mir-493,hsa-mir-9-2,hsa-mir-122
Disease	Obesity	1	0.0196078	1.97876	0.4047	1	1	hsa-mir-122
Disease	Osteoarthritis	2	0.0487805	4.92276	0.0596	1	1	hsa-mir-122,hsa-mir-9-2
Disease	Osteosarcoma	3	0.0175439	1.77047	0.2337	1	1	hsa-mir-9-2,hsa-mir-122,hsa-mir-379
Disease	Polycystic Ovarian Syndrome	1	0.0344828	3.47989	0.2534	1	1	hsa-mir-122
Disease	Rheumatoid Arthritis	2	0.037037	3.73765	0.0968	1	1	hsa-mir-122,hsa-mir-9-2
Disease	Schizophrenia	2	0.0377359	3.80818	0.0937	1	1	hsa-mir-122,hsa-mir-9-2
Disease	Sepsis	1	0.0294118	2.96814	0.2906	1	1	hsa-mir-122
Disease	Squamous Cell Carcinoma, Cerevial	1	0.0588235	5.93627	0.1567	1	1	hsa-mir-122
Disease	Stroke	1	0.027027	2.72748	0.3121	1	1	hsa-mir-122
Disease	Varicella	1	0.2	20.1833	0.0487	1	1	hsa-mir-122
Disease	Gestational Trophoblastic Disease	1	0.0769231	7.76282	0.122	1	1	hsa-mir-517a
Disease	Muscular Dystrophy, Facioscapulohumeral	1	0.0555556	5.60648	0.1652	1	1	hsa-mir-517a
Disease	Preeclampsia	1	0.0135135	1.36374	0.5324	1	1	hsa-mir-517a
Disease	Pleural Mesothelioma	1	0.03125	3.15365	0.2759	1	1	hsa-mir-379
Disease	Adenocarcinoma, Lung	1	0.00990099	0.999175	0.6501	1	1	hsa-mir-9-2
Disease	Alzheimer's Disease	1	0.01	1.00917	0.6463	1	1	hsa-mir-9-2
Disease	Amyotrophic Lateral Sclerosis	1	0.111111	11.213	0.086	1	1	hsa-mir-9-2
Disease	Atherosclerosis	1	0.0105263	1.06228	0.6266	1	1	hsa-mir-9-2
Disease	Bladder Neoplasms	1	0.027027	2.72748	0.3121	1	1	hsa-mir-9-2
Disease	Brain Neoplasms	1	0.0416667	4.20486	0.2144	1	1	hsa-mir-9-2
Disease	Breast Neoplasms	2	0.0135135	1.36374	0.4418	1	1	hsa-mir-493,hsa-mir-9-2
Disease	Carcinoma, Bladder	1	0.00833333	0.840972	0.7159	1	1	hsa-mir-9-2
Disease	Carcinoma, Breast, Triple Negative	2	0.0333333	3.36389	0.1158	1	1	hsa-mir-493,hsa-mir-9-2
Disease	Carcinoma, Cervical	1	0.00724638	0.73128	0.7675	1	1	hsa-mir-9-2
Disease	Carcinoma, Laryngeal	1	0.015873	1.60185	0.4749	1	1	hsa-mir-9-2
Disease	Carcinoma, Nasopharyngeal	1	0.00877193	0.885234	0.6964	1	1	hsa-mir-9-2
Disease	Carcinoma, Ovarian, Clear Cell	1	0.25	25.2292	0.0391	1	1	hsa-mir-9-2
Disease	Carcinoma, Thyroid, Papillary	1	0.0178571	1.80208	0.4349	1	1	hsa-mir-9-2
Disease	Cardiomyopathy	1	0.0416667	4.20486	0.2144	1	1	hsa-mir-9-2
Disease	Cardiomyopathy, Hypertrophic	1	0.0181818	1.83485	0.429	1	1	hsa-mir-9-2
Disease	Cerebral Aneurysm	1	0.05	5.04583	0.1819	1	1	hsa-mir-9-2
Disease	Childhood Solid Tumor [unspecific]	1	0.0909091	9.17424	0.1042	1	1	hsa-mir-9-2
Disease	Diabetes Mellitus	1	0.0135135	1.36374	0.5324	1	1	hsa-mir-9-2
Disease	Diabetes Mellitus, Gestational	1	0.0434783	4.38768	0.2064	1	1	hsa-mir-9-2
Disease	Endometrial Neoplasms	1	0.0833333	8.40972	0.1131	1	1	hsa-mir-9-2
Disease	Epstein-Barr Virus Infection	1	0.0555556	5.60648	0.1652	1	1	hsa-mir-9-2
Disease	Essential Hypertension	1	0.0526316	5.3114	0.1736	1	1	hsa-mir-9-2
Disease	Gastric Neoplasms	1	0.0909091	9.17424	0.1042	1	1	hsa-mir-9-2
Disease	Gastrointestinal Neoplasms	1	0.0121951	1.23069	0.5706	1	1	hsa-mir-9-2
Disease	Glioblastoma	1	0.00591716	0.59714	0.8368	1	1	hsa-mir-9-2
Disease	Kallmann Syndrome	1	0.166667	16.8194	0.0581	1	1	hsa-mir-9-2
Disease	Knee Osteoarthritis	1	0.25	25.2292	0.0391	1	1	hsa-mir-9-2
Disease	Leukemia, Myeloid, Acute	2	0.0168067	1.69608	0.3332	1	1	hsa-mir-9-2,hsa-mir-519a-2
Disease	Leukemia, Myeloid, Chronic	1	0.0149254	1.50622	0.4965	1	1	hsa-mir-9-2
Disease	Lung Neoplasms	1	0.00909091	0.917424	0.6828	1	1	hsa-mir-9-2
Disease	Lymphoma, Hodgkin	1	0.0454546	4.58712	0.1983	1	1	hsa-mir-9-2
Disease	Lymphoma, Large B-Cell	1	0.142857	14.4167	0.0675	1	1	hsa-mir-9-2
Disease	MELAS Syndrome	1	0.333333	33.6389	0.0295	1	1	hsa-mir-9-2
Disease	Machado-Joseph Disease	1	0.0909091	9.17424	0.1042	1	1	hsa-mir-9-2
Disease	Medulloblastoma	1	0.0333333	3.36389	0.261	1	1	hsa-mir-9-2
Disease	Melanoma	2	0.0151515	1.52904	0.3825	1	1	hsa-mir-493,hsa-mir-9-2
Disease	Nervous System Diseases [unspecific]	1	0.1	10.0917	0.0951	1	1	hsa-mir-9-2
Disease	Neuroinflammation	1	0.0909091	9.17424	0.1042	1	1	hsa-mir-9-2
Disease	Non-Alcoholic Steatohepatitis	1	0.25	25.2292	0.0391	1	1	hsa-mir-9-2
Disease	Ovarian Neoplasms	1	0.00943396	0.952044	0.6686	1	1	hsa-mir-9-2
Disease	Parkinson's Disease	1	0.0243902	2.46138	0.3398	1	1	hsa-mir-9-2
Disease	Rhabdomyosarcoma	1	0.0555556	5.60648	0.1652	1	1	hsa-mir-9-2
Disease	Spinal Muscular Atrophy	1	0.166667	16.8194	0.0581	1	1	hsa-mir-9-2
Disease	Squamous Cell Carcinoma, Esophageal	1	0.00704225	0.710681	0.7778	1	1	hsa-mir-9-2
Disease	Squamous Cell Carcinoma, Oral	1	0.0120482	1.21586	0.5752	1	1	hsa-mir-9-2
Disease	Waldenstrom Macroglobulinemia	1	0.125	12.6146	0.0768	1	1	hsa-mir-9-2
Disease	Squamous Cell Carcinoma, Laryngeal or Hypopharyngeal	1	0.0357143	3.60417	0.2457	1	1	hsa-mir-519a-2
Cluster	hsa-mir-512-1 cluster	3	0.06	6.055	0.0112	1	1	hsa-mir-515-2,hsa-mir-517a,hsa-mir-519a-2
Cluster	hsa-mir-941-1 cluster	1	0.142857	14.4167	0.0675	1	1	hsa-mir-941-2
Cluster	hsa-mir-379 cluster	1	0.0238095	2.40278	0.3466	1	1	hsa-mir-379
Cluster	hsa-mir-2392 cluster	1	0.0909091	9.17424	0.1042	1	1	hsa-mir-493
Function	Adipogenesis	1	0.05	5.04583	0.1819	1	1	hsa-mir-122
Function	Aging	2	0.031746	3.2037	0.1257	1	1	hsa-mir-122,hsa-mir-9-2
Function	Angiogenesis	1	0.0153846	1.55256	0.4858	1	1	hsa-mir-122
Function	Apoptosis	2	0.0188679	1.90409	0.2833	1	1	hsa-mir-9-2,hsa-mir-122
Function	Carbohydrate Metabolism	1	0.111111	11.213	0.086	1	1	hsa-mir-122
Function	Cardiac Remodeling	1	0.111111	11.213	0.086	1	1	hsa-mir-122
Function	Cell Cycle	2	0.0240964	2.43173	0.1963	1	1	hsa-mir-122,hsa-mir-9-2
Function	Cholesterol Metabolism	1	0.125	12.6146	0.0768	1	1	hsa-mir-122
Function	Circadian Rhythm	1	0.0454546	4.58712	0.1983	1	1	hsa-mir-122
Function	Hepatic Stellate Cell Differentiation	1	0.2	20.1833	0.0487	1	1	hsa-mir-122
Function	Hepatotoxicity	1	0.166667	16.8194	0.0581	1	1	hsa-mir-122
Function	Inflammation	2	0.0178571	1.80208	0.3063	1	1	hsa-mir-9-2,hsa-mir-122
Function	Insulin Resistance	1	0.0555556	5.60648	0.1652	1	1	hsa-mir-122
Function	Latent Virus Replication	1	0.0588235	5.93627	0.1567	1	1	hsa-mir-122
Function	Lipid Metabolism	2	0.0444444	4.48519	0.0703	1	1	hsa-mir-379,hsa-mir-122
Function	Regulation of Stem Cell	2	0.0253165	2.55485	0.1817	1	1	hsa-mir-122,hsa-mir-9-2
Function	Stress Response	1	0.25	25.2292	0.0391	1	1	hsa-mir-122
Function	Tumor Suppressor MiRNAs	1	0.0153846	1.55256	0.4858	1	1	hsa-mir-122
Function	Mesenchymal Stem Cell Proliferation	1	0.125	12.6146	0.0768	1	1	hsa-mir-517a
Function	Cell Proliferation	2	0.025	2.52292	0.1853	1	1	hsa-mir-379,hsa-mir-9-2
Function	Hormone-mediated Signaling Pathway	2	0.0344828	3.47989	0.1094	1	1	hsa-mir-379,hsa-mir-9-2
Function	Vascular Smooth Muscle Cell Migration	1	0.5	50.4583	0.0197	1	1	hsa-mir-379
Function	Brain Development	1	0.0277778	2.80324	0.305	1	1	hsa-mir-9-2
Function	Cell Differentiation	1	0.0178571	1.80208	0.4349	1	1	hsa-mir-9-2
Function	Cell Motility	1	0.0476191	4.80556	0.1901	1	1	hsa-mir-9-2
Function	Embryonic Stem Cell Differentiation	1	0.0322581	3.25538	0.2685	1	1	hsa-mir-9-2
Function	Immune Response	1	0.0108696	1.09692	0.6143	1	1	hsa-mir-9-2
Function	Neuron Differentiation	1	0.0714286	7.20833	0.1308	1	1	hsa-mir-9-2
Function	Neutrophil Differentiation	1	0.333333	33.6389	0.0295	1	1	hsa-mir-9-2
Function	Osteoclastogenesis	1	0.166667	16.8194	0.0581	1	1	hsa-mir-9-2
Function	Regulation of Nf-Îšb Pathway	1	0.142857	14.4167	0.0675	1	1	hsa-mir-9-2
Transcription Factor	HNF1A	1	0.25	25.2292	0.0391	1	1	hsa-mir-122
Transcription Factor	CREB1	1	0.333333	33.6389	0.0295	1	1	hsa-mir-9-2
Transcription Factor	HIF1A	1	0.0909091	9.17424	0.1042	1	1	hsa-mir-9-2
Transcription Factor	MYC	1	0.025	2.52292	0.333	1	1	hsa-mir-9-2
Transcription Factor	NFKB1	1	0.0384615	3.88141	0.2302	1	1	hsa-mir-9-2
Transcription Factor	REST	1	0.2	20.1833	0.0487	1	1	hsa-mir-9-2
Transcription Factor	TP63	1	0.142857	14.4167	0.0675	1	1	hsa-mir-519a-2
Tissue Specificity	Brain	1	0.05	5.04583	0.1819	1	1	hsa-mir-9-2

## Sheet: LSC-enr vs CML-CP HSC Random 2
Category	Term	Count	Percent	Fold	P-value	Bonferroni	FDR	miRNA
Disease	Testicular Germ Cell Tumor	3	0.3	25.95	0.000141	0.0319	0.1708	hsa-mir-214,hsa-mir-373,hsa-mir-367
Function	Onco-MiRNAs	4	0.102564	8.87179	0.00073	0.1651	0.2211	hsa-mir-106b,hsa-mir-22,hsa-mir-214,hsa-mir-373
Family	mir-1972 family	2	0.666667	57.6667	0.00037	0.0837	0.2241	hsa-mir-1972-1,hsa-mir-1972-2
Disease	Carcinoma, Breast	10	0.0287356	2.48563	0.000677	0.1529	0.2731	hsa-mir-373,hsa-mir-3178,hsa-mir-190b,hsa-mir-410,hsa-mir-106b,hsa-mir-22,hsa-mir-363,hsa-mir-510,hsa-mir-214,hsa-mir-367
Disease	Prostate Neoplasms	4	0.0533333	4.61333	0.00845	1	0.7874	hsa-mir-106b,hsa-mir-22,hsa-mir-214,hsa-mir-373
Transcription Factor	TWIST1	2	0.2	17.3	0.0053	1	0.8023	hsa-mir-214,hsa-mir-373
Function	Immune System(Xiao's Cell2010)	2	0.0952381	8.2381	0.023	1	0.8191	hsa-mir-106b,hsa-mir-363
Function	Regulation of Stem Cell	4	0.0506329	4.37975	0.0102	1	0.8209	hsa-mir-106b,hsa-mir-214,hsa-mir-373,hsa-mir-367
Disease	Coronary Heart Diseases	3	0.0535714	4.63393	0.0237	1	0.8209	hsa-mir-106b,hsa-mir-22,hsa-mir-214
Disease	Carcinoma, Renal Cell	5	0.0420168	3.63445	0.00816	1	0.8239	hsa-mir-510,hsa-mir-106b,hsa-mir-22,hsa-mir-214,hsa-mir-363
Function	Angiogenesis	3	0.0461539	3.99231	0.0351	1	0.8342	hsa-mir-190b,hsa-mir-22,hsa-mir-363
Disease	Liver Cirrhosis	3	0.0526316	4.55263	0.0249	1	0.8366	hsa-mir-106b,hsa-mir-22,hsa-mir-214
Disease	Hepatoblastoma	2	0.0769231	6.65385	0.0344	1	0.8511	hsa-mir-106b,hsa-mir-214
Transcription Factor	E2F1	2	0.0769231	6.65385	0.0344	1	0.8511	hsa-mir-106b,hsa-mir-363
Disease	Squamous Cell Carcinoma, Tongue	2	0.0740741	6.40741	0.0369	1	0.8604	hsa-mir-214,hsa-mir-373
Disease	Vascular Diseases [unspecific]	2	0.0740741	6.40741	0.0369	1	0.8604	hsa-mir-106b,hsa-mir-22
Disease	Alopecia	2	0.222222	19.2222	0.00427	0.9647	0.8615	hsa-mir-106b,hsa-mir-410
Transcription Factor	HIF1A	2	0.181818	15.7273	0.00644	1	0.8659	hsa-mir-373,hsa-mir-363
Disease	Leukemia, Lymphocytic, Chronic	3	0.0731707	6.32927	0.0101	1	0.8754	hsa-mir-22,hsa-mir-214,hsa-mir-363
Disease	Autism Spectrum Disorder	2	0.0714286	6.17857	0.0395	1	0.8864	hsa-mir-106b,hsa-mir-363
Disease	Squamous Cell Carcinoma, Laryngeal or Hypopharyngeal	2	0.0714286	6.17857	0.0395	1	0.8864	hsa-mir-106b,hsa-mir-214
Disease	Preeclampsia	4	0.054054	4.67568	0.00806	1	0.887	hsa-mir-106b,hsa-mir-22,hsa-mir-517c,hsa-mir-363
Disease	Heart Failure	4	0.0333333	2.88333	0.0419	1	0.9061	hsa-mir-106b,hsa-mir-22,hsa-mir-214,hsa-mir-367
Disease	Ovarian Neoplasms	4	0.0377359	3.26415	0.0279	1	0.9138	hsa-mir-106b,hsa-mir-22,hsa-mir-214,hsa-mir-367
Disease	Carcinoma, Gastric	8	0.0290909	2.51636	0.0053	1	0.9161	hsa-mir-190b,hsa-mir-3178,hsa-mir-410,hsa-mir-106b,hsa-mir-22,hsa-mir-214,hsa-mir-367,hsa-mir-363
Transcription Factor	SOX2	2	0.166667	14.4167	0.00767	1	0.929	hsa-mir-367,hsa-mir-22
Function	Embryonic Stem Cell Differentiation	2	0.0645161	5.58065	0.0477	1	0.9464	hsa-mir-373,hsa-mir-367
Disease	Melanoma	5	0.0378788	3.27652	0.0127	1	0.96	hsa-mir-373,hsa-mir-106b,hsa-mir-22,hsa-mir-214,hsa-mir-367
Function	Hepatic Stellate Cell Activation	1	0.25	21.625	0.0455	1	0.9667	hsa-mir-214
Disease	Pheochromocytoma	1	0.25	21.625	0.0455	1	0.9667	hsa-mir-22
Transcription Factor	CTNNB1	1	0.25	21.625	0.0455	1	0.9667	hsa-mir-373
Transcription Factor	LEF1	1	0.25	21.625	0.0455	1	0.9667	hsa-mir-373
Function	Cardiac Regeneration	1	0.0454546	3.93182	0.2275	1	1	hsa-mir-367
Function	Cell Reprogramming	1	0.125	10.8125	0.0891	1	1	hsa-mir-367
Function	Neuron Development	1	0.1	8.65	0.1102	1	1	hsa-mir-367
Function	Pluripotent Stem Cells Reprogramming	2	0.1	8.65	0.0209	1	1	hsa-mir-367,hsa-mir-22
Function	Epithelial-to-Mesenchymal Transition	2	0.0240964	2.08434	0.2484	1	1	hsa-mir-1972-1,hsa-mir-1972-2
Function	Osteogenesis	2	0.0338983	2.9322	0.146	1	1	hsa-mir-214,hsa-mir-2861
Function	Cell Cycle	1	0.0120482	1.04217	0.632	1	1	hsa-mir-373
Function	Cell Proliferation	2	0.025	2.1625	0.2352	1	1	hsa-mir-22,hsa-mir-373
Function	DNA Damage Repair	2	0.105263	9.10526	0.019	1	1	hsa-mir-373,hsa-mir-22
Function	Embryonic Development	1	0.0588235	5.08824	0.1805	1	1	hsa-mir-373
Function	Mesenchymal Stem Cell Proliferation	1	0.125	10.8125	0.0891	1	1	hsa-mir-517c
Function	Autophagy	1	0.125	10.8125	0.0891	1	1	hsa-mir-106b
Function	Brain Development	1	0.0277778	2.40278	0.3461	1	1	hsa-mir-106b
Function	Cell Division	1	0.0588235	5.08824	0.1805	1	1	hsa-mir-106b
Function	Latent Virus Replication	1	0.0588235	5.08824	0.1805	1	1	hsa-mir-106b
Function	Mitochondrial Dysfunction	1	0.333333	28.8333	0.0343	1	1	hsa-mir-106b
Function	Innate Immunity	1	0.0238095	2.05952	0.3916	1	1	hsa-mir-410
Function	Retinal Pigment Epithelium Development	1	0.5	43.25	0.023	1	1	hsa-mir-410
Function	Cardiotoxicity	1	0.0588235	5.08824	0.1805	1	1	hsa-mir-214
Function	Hepatotoxicity	1	0.166667	14.4167	0.0675	1	1	hsa-mir-214
Function	Oxidative Stress	1	0.1	8.65	0.1102	1	1	hsa-mir-214
Function	Regulation of Akt Pathway	1	0.0384615	3.32692	0.2633	1	1	hsa-mir-214
Function	T-helper 17 Cell Differentiation	1	0.0526316	4.55263	0.1996	1	1	hsa-mir-214
Function	Toxicity	1	0.0277778	2.40278	0.3461	1	1	hsa-mir-214
Function	Apoptosis	1	0.00943396	0.816038	0.7246	1	1	hsa-mir-510
Function	Adipogenesis	1	0.05	4.325	0.209	1	1	hsa-mir-363
Function	Hematopoiesis	2	0.0350877	3.03509	0.138	1	1	hsa-mir-22,hsa-mir-363
Function	Hormone-mediated Signaling Pathway	2	0.0344828	2.98276	0.1419	1	1	hsa-mir-22,hsa-mir-363
Function	Aging	1	0.015873	1.37302	0.5286	1	1	hsa-mir-22
Function	Bone Regeneration	1	0.0333333	2.88333	0.2975	1	1	hsa-mir-22
Function	Cardiac Remodeling	1	0.111111	9.61111	0.0997	1	1	hsa-mir-22
Function	DNA Synthesis	1	0.5	43.25	0.023	1	1	hsa-mir-22
Function	Folliculogenesis	1	0.0909091	7.86364	0.1205	1	1	hsa-mir-22
Function	Genomic Instability	1	0.333333	28.8333	0.0343	1	1	hsa-mir-22
Function	Immune Response	1	0.0108696	0.940217	0.6712	1	1	hsa-mir-22
Function	Inflammation	1	0.00892857	0.772321	0.745	1	1	hsa-mir-22
Function	Neurotoxicity	1	0.05	4.325	0.209	1	1	hsa-mir-22
Disease	Adenocarcinoma, Pancreatic Ductal	1	0.0140845	1.21831	0.5728	1	1	hsa-mir-367
Disease	Breast Neoplasms	5	0.0337838	2.9223	0.0204	1	1	hsa-mir-510,hsa-mir-190b,hsa-mir-106b,hsa-mir-214,hsa-mir-367
Disease	Carcinoma, Hepatocellular	8	0.0235988	2.0413	0.0171	1	1	hsa-mir-190b,hsa-mir-3178,hsa-mir-410,hsa-mir-106b,hsa-mir-22,hsa-mir-214,hsa-mir-363,hsa-mir-367
Disease	Carcinoma, Lung. Non-Small-Cell	4	0.0182648	1.57991	0.237	1	1	hsa-mir-373,hsa-mir-22,hsa-mir-214,hsa-mir-367
Disease	Cardiomyopathy, Hypertrophic	2	0.0363636	3.14545	0.13	1	1	hsa-mir-214,hsa-mir-367
Disease	Glioblastoma	1	0.00591716	0.511834	0.8796	1	1	hsa-mir-367
Disease	Glioma	6	0.0288462	2.49519	0.0213	1	1	hsa-mir-373,hsa-mir-410,hsa-mir-106b,hsa-mir-214,hsa-mir-363,hsa-mir-367
Disease	Kidney Neoplasms	1	0.0909091	7.86364	0.1205	1	1	hsa-mir-367
Disease	Medulloblastoma	3	0.1	8.65	0.00416	0.9397	1	hsa-mir-106b,hsa-mir-22,hsa-mir-367
Disease	Neoplasms [unspecific]	5	0.0240385	2.07933	0.0757	1	1	hsa-mir-373,hsa-mir-106b,hsa-mir-22,hsa-mir-214,hsa-mir-367
Disease	Squamous Cell Carcinoma, Esophageal	3	0.0211268	1.82746	0.2203	1	1	hsa-mir-106b,hsa-mir-214,hsa-mir-367
Disease	Heart Diseases [unspecific]	2	0.0526316	4.55263	0.0688	1	1	hsa-mir-1972-1,hsa-mir-1972-2
Disease	Carcinoma, Cervical	4	0.0289855	2.50725	0.0651	1	1	hsa-mir-373,hsa-mir-106b,hsa-mir-214,hsa-mir-2861
Disease	Carcinoma, Thyroid, Papillary	2	0.0357143	3.08929	0.134	1	1	hsa-mir-214,hsa-mir-2861
Disease	Cardiovascular Diseases [unspecific]	3	0.046875	4.05469	0.0337	1	1	hsa-mir-106b,hsa-mir-22,hsa-mir-2861
Disease	Chordoma	1	0.0714286	6.17857	0.151	1	1	hsa-mir-2861
Disease	Diabetes Mellitus, Type 2	4	0.0272109	2.35374	0.0789	1	1	hsa-mir-410,hsa-mir-22,hsa-mir-214,hsa-mir-2861
Disease	Adenocarcinoma, Lung	3	0.029703	2.56931	0.1044	1	1	hsa-mir-373,hsa-mir-106b,hsa-mir-214
Disease	Azoospermia	1	0.0909091	7.86364	0.1205	1	1	hsa-mir-373
Disease	Carcinoma, Bladder	3	0.025	2.1625	0.1542	1	1	hsa-mir-373,hsa-mir-106b,hsa-mir-214
Disease	Carcinoma, Colon	6	0.0190476	1.64762	0.129	1	1	hsa-mir-373,hsa-mir-410,hsa-mir-106b,hsa-mir-22,hsa-mir-214,hsa-mir-363
Disease	Carcinoma, Laryngeal	3	0.0476191	4.11905	0.0324	1	1	hsa-mir-106b,hsa-mir-214,hsa-mir-373
Disease	Carcinoma, Lung	3	0.0140845	1.21831	0.4584	1	1	hsa-mir-373,hsa-mir-410,hsa-mir-214
Disease	Carcinoma, Oral	2	0.054054	4.67568	0.0656	1	1	hsa-mir-214,hsa-mir-373
Disease	Carcinoma, Ovarian	5	0.0257732	2.22938	0.0586	1	1	hsa-mir-510,hsa-mir-373,hsa-mir-106b,hsa-mir-22,hsa-mir-214
Disease	Carcinoma, Pancreatic	4	0.0240964	2.08434	0.1128	1	1	hsa-mir-373,hsa-mir-410,hsa-mir-22,hsa-mir-214
Disease	Carcinoma, Prostate	5	0.0194553	1.68288	0.1563	1	1	hsa-mir-373,hsa-mir-410,hsa-mir-106b,hsa-mir-22,hsa-mir-214
Disease	Cholangiocarcinoma	1	0.0285714	2.47143	0.3382	1	1	hsa-mir-373
Disease	Germ Cell And Embryonal Neoplasms	1	0.5	43.25	0.023	1	1	hsa-mir-373
Disease	Germ Cell Tumor	1	0.166667	14.4167	0.0675	1	1	hsa-mir-373
Disease	Hematologic Neoplasms	1	0.0294118	2.54412	0.3303	1	1	hsa-mir-373
Disease	Hepatitis C Virus Infection	2	0.0229885	1.98851	0.2661	1	1	hsa-mir-373,hsa-mir-22
Disease	Leukemia-Lymphoma, Precursor B-Cell Lymphoblastic	1	0.111111	9.61111	0.0997	1	1	hsa-mir-373
Disease	Lymphoma, T-Cell	1	0.0384615	3.32692	0.2633	1	1	hsa-mir-373
Disease	Osteoarthritis	1	0.0243902	2.10976	0.3842	1	1	hsa-mir-373
Disease	Retinoblastoma	1	0.0222222	1.92222	0.4132	1	1	hsa-mir-373
Disease	Squamous Cell Carcinoma, Head and Neck	1	0.0208333	1.80208	0.4341	1	1	hsa-mir-373
Disease	Testicular Neoplasms	1	0.333333	28.8333	0.0343	1	1	hsa-mir-373
Disease	Gestational Trophoblastic Disease	1	0.0769231	6.65385	0.1409	1	1	hsa-mir-517c
Disease	Habitual Abortion	1	0.0714286	6.17857	0.151	1	1	hsa-mir-517c
Disease	Muscular Dystrophy, Facioscapulohumeral	1	0.0555556	4.80556	0.1901	1	1	hsa-mir-517c
Disease	Acute Myocardial Infarction	2	0.0434783	3.76087	0.0961	1	1	hsa-mir-106b,hsa-mir-214
Disease	Alzheimer's Disease	1	0.01	0.865	0.7028	1	1	hsa-mir-106b
Disease	Atrial Fibrillation	2	0.0333333	2.88333	0.15	1	1	hsa-mir-106b,hsa-mir-363
Disease	Carcinoma, Endometrial	1	0.0172414	1.49138	0.4989	1	1	hsa-mir-106b
Disease	Carcinoma, Non-Functioning Pituitary	1	0.333333	28.8333	0.0343	1	1	hsa-mir-106b
Disease	Carcinoma, Renal Cell, Clear-Cell	2	0.0344828	2.98276	0.1419	1	1	hsa-mir-106b,hsa-mir-22
Disease	Carcinoma, Thyroid	2	0.0555556	4.80556	0.0625	1	1	hsa-mir-106b,hsa-mir-214
Disease	Chronic Kidney Disease	1	0.03125	2.70312	0.3141	1	1	hsa-mir-106b
Disease	Chronic Obstructive Pulmonary Disease	1	0.0357143	3.08929	0.2806	1	1	hsa-mir-106b
Disease	Colon Neoplasms	1	0.012987	1.12338	0.6034	1	1	hsa-mir-106b
Disease	Cutaneous Melanoma	1	0.0526316	4.55263	0.1996	1	1	hsa-mir-106b
Disease	Depression Disorder	1	0.0434783	3.76087	0.2366	1	1	hsa-mir-106b
Disease	Epilepsy	1	0.037037	3.2037	0.272	1	1	hsa-mir-106b
Disease	Gastrointestinal Neoplasms	2	0.0243902	2.10976	0.244	1	1	hsa-mir-106b,hsa-mir-214
Disease	Giant Cell Tumor of Bone	1	0.142857	12.3571	0.0784	1	1	hsa-mir-106b
Disease	Hemophagocytic Lymphohistiocytosis	1	0.125	10.8125	0.0891	1	1	hsa-mir-106b
Disease	Hepatitis B Virus Infection	2	0.0298507	2.58209	0.179	1	1	hsa-mir-106b,hsa-mir-22
Disease	Human Papilloma Virus Infection	1	0.0294118	2.54412	0.3303	1	1	hsa-mir-106b
Disease	Leukemia, Lymphocytic, Chronic, B-Cell	2	0.0588235	5.08824	0.0564	1	1	hsa-mir-106b,hsa-mir-22
Disease	Liver Transplant Rejection	1	0.333333	28.8333	0.0343	1	1	hsa-mir-106b
Disease	Multiple Myeloma	1	0.0166667	1.44167	0.511	1	1	hsa-mir-106b
Disease	Pituitary Adenoma	1	0.0526316	4.55263	0.1996	1	1	hsa-mir-106b
Disease	Polycystic Ovarian Syndrome	1	0.0344828	2.98276	0.2891	1	1	hsa-mir-106b
Disease	Schizophrenia	1	0.0188679	1.63208	0.4674	1	1	hsa-mir-106b
Disease	Toxoplasma gondii Infection	1	0.166667	14.4167	0.0675	1	1	hsa-mir-106b
Disease	Adenocarcinoma, Endometrial	1	0.5	43.25	0.023	1	1	hsa-mir-410
Disease	Atherosclerosis	2	0.0210526	1.82105	0.3017	1	1	hsa-mir-410,hsa-mir-22
Disease	Immune Thrombocytopenic Purpura	1	0.0769231	6.65385	0.1409	1	1	hsa-mir-410
Disease	Neuroblastoma	2	0.0338983	2.9322	0.146	1	1	hsa-mir-363,hsa-mir-410
Disease	Osteosarcoma	3	0.0175439	1.51754	0.3158	1	1	hsa-mir-410,hsa-mir-22,hsa-mir-214
Disease	Stroke	2	0.054054	4.67568	0.0656	1	1	hsa-mir-22,hsa-mir-410
Disease	Systemic Lupus Erythematosus	1	0.0181818	1.57273	0.4802	1	1	hsa-mir-410
Disease	Adrenal Cortex Neoplasms	1	0.0833333	7.20833	0.1308	1	1	hsa-mir-214
Disease	Angiosarcoma	1	0.5	43.25	0.023	1	1	hsa-mir-214
Disease	Bronchopulmonary Dysplasia	1	0.0625	5.40625	0.1707	1	1	hsa-mir-214
Disease	Carcinoma, Head And Neck, Adenoid Cystic	1	0.166667	14.4167	0.0675	1	1	hsa-mir-214
Disease	Carcinoma, Nasopharyngeal	1	0.00877193	0.758772	0.7514	1	1	hsa-mir-214
Disease	Carcinoma, Thyroid, Medullary	1	0.0909091	7.86364	0.1205	1	1	hsa-mir-214
Disease	Cataract	1	0.5	43.25	0.023	1	1	hsa-mir-214
Disease	Cervical Neoplasms	1	0.0526316	4.55263	0.1996	1	1	hsa-mir-214
Disease	Chronic Heart Failure	1	0.166667	14.4167	0.0675	1	1	hsa-mir-214
Disease	Coxsackievirus Infection	1	0.333333	28.8333	0.0343	1	1	hsa-mir-214
Disease	Diabetic Nephropathy	1	0.0416667	3.60417	0.2456	1	1	hsa-mir-214
Disease	HIV-Associated Lipodystrophy	1	0.0357143	3.08929	0.2806	1	1	hsa-mir-214
Disease	Huntington's Disease	1	0.166667	14.4167	0.0675	1	1	hsa-mir-214
Disease	Hypertension	1	0.025641	2.21795	0.3692	1	1	hsa-mir-214
Disease	Ischemia-Reperfusion Injury	1	0.0434783	3.76087	0.2366	1	1	hsa-mir-214
Disease	Lung Neoplasms	1	0.00909091	0.786364	0.7384	1	1	hsa-mir-214
Disease	Lymphoma, Large B-Cell	1	0.142857	12.3571	0.0784	1	1	hsa-mir-214
Disease	Lymphoma, Large B-Cell, Diffuse	1	0.0263158	2.27632	0.3616	1	1	hsa-mir-214
Disease	Malignant Neoplasms [unspecific]	2	0.04	3.46	0.1108	1	1	hsa-mir-22,hsa-mir-214
Disease	Multiple Sclerosis	1	0.0212766	1.84043	0.4272	1	1	hsa-mir-214
Disease	Muscular Dystrophy	1	0.0344828	2.98276	0.2891	1	1	hsa-mir-214
Disease	Pancreatic Neoplasms	1	0.015625	1.35156	0.5344	1	1	hsa-mir-214
Disease	Parkinson's Disease	2	0.0487805	4.21951	0.0787	1	1	hsa-mir-22,hsa-mir-214
Disease	Pediatric Osteosarcoma	1	0.5	43.25	0.023	1	1	hsa-mir-214
Disease	Retinal Neovascularization	1	0.142857	12.3571	0.0784	1	1	hsa-mir-214
Disease	Rhabdomyosarcoma	2	0.111111	9.61111	0.0171	1	1	hsa-mir-214,hsa-mir-22
Disease	Scleroderma, Localized	1	0.333333	28.8333	0.0343	1	1	hsa-mir-214
Disease	Sickle Cell Disease	1	0.2	17.3	0.0566	1	1	hsa-mir-214
Disease	Carcinoma, Ovarian, Serous	1	0.0416667	3.60417	0.2456	1	1	hsa-mir-510
Disease	Lymphoma	2	0.0333333	2.88333	0.15	1	1	hsa-mir-22,hsa-mir-510
Disease	Carcinoma, Head And Neck	1	0.0769231	6.65385	0.1409	1	1	hsa-mir-363
Disease	Peripheral Vascular Disease	1	0.0714286	6.17857	0.151	1	1	hsa-mir-363
Disease	Rheumatoid Arthritis	2	0.037037	3.2037	0.1261	1	1	hsa-mir-22,hsa-mir-363
Disease	Varicella	1	0.2	17.3	0.0566	1	1	hsa-mir-363
Disease	Acute Ischemic Stroke	1	0.0714286	6.17857	0.151	1	1	hsa-mir-22
Disease	Acute Pancreatitis	1	0.142857	12.3571	0.0784	1	1	hsa-mir-22
Disease	Adenocarcinoma, Esophageal	1	0.0454546	3.93182	0.2275	1	1	hsa-mir-22
Disease	Allergy	1	0.0476191	4.11905	0.2183	1	1	hsa-mir-22
Disease	Aortic Aneurysm	1	0.0909091	7.86364	0.1205	1	1	hsa-mir-22
Disease	Aortic Stenosis	1	0.04	3.46	0.2545	1	1	hsa-mir-22
Disease	Asthma	1	0.0243902	2.10976	0.3842	1	1	hsa-mir-22
Disease	Astrocytoma	1	0.0588235	5.08824	0.1805	1	1	hsa-mir-22
Disease	Atopic Dermatitis	1	0.111111	9.61111	0.0997	1	1	hsa-mir-22
Disease	Carcinoma, Endometrioid Endometrial	1	0.142857	12.3571	0.0784	1	1	hsa-mir-22
Disease	Carcinoma, Urothelial, Upper Tract	1	0.0322581	2.79032	0.3058	1	1	hsa-mir-22
Disease	Emphysema	1	0.5	43.25	0.023	1	1	hsa-mir-22
Disease	Ewing's Sarcoma	1	0.0833333	7.20833	0.1308	1	1	hsa-mir-22
Disease	Glaucoma	1	0.0344828	2.98276	0.2891	1	1	hsa-mir-22
Disease	Graves' Disease	1	0.1	8.65	0.1102	1	1	hsa-mir-22
Disease	Leukemia, Lymphoblastic	1	0.0476191	4.11905	0.2183	1	1	hsa-mir-22
Disease	Leukemia, Myeloid, Acute	1	0.00840336	0.726891	0.7669	1	1	hsa-mir-22
Disease	Leukemia, Myeloid, Chronic	1	0.0149254	1.29104	0.5512	1	1	hsa-mir-22
Disease	Lymphoma, B-Cell	1	0.0416667	3.60417	0.2456	1	1	hsa-mir-22
Disease	Myocardial Infarction	1	0.0192308	1.66346	0.4609	1	1	hsa-mir-22
Disease	Panic Disorder	1	0.2	17.3	0.0566	1	1	hsa-mir-22
Disease	Prolactinoma	1	0.0666667	5.76667	0.1609	1	1	hsa-mir-22
Disease	Thyroid Neoplasms	1	0.0625	5.40625	0.1707	1	1	hsa-mir-22
Disease	Vascular Injuries	1	0.0769231	6.65385	0.1409	1	1	hsa-mir-22
Transcription Factor	POU5F1	1	0.2	17.3	0.0566	1	1	hsa-mir-367
Transcription Factor	REX1	1	0.2	17.3	0.0566	1	1	hsa-mir-367
Transcription Factor	RUNX2	1	0.2	17.3	0.0566	1	1	hsa-mir-2861
Transcription Factor	E2F3	1	0.142857	12.3571	0.0784	1	1	hsa-mir-106b
Transcription Factor	MYC	2	0.05	4.325	0.0754	1	1	hsa-mir-106b,hsa-mir-22
Transcription Factor	NFKB1	1	0.0384615	3.32692	0.2633	1	1	hsa-mir-214
Transcription Factor	ERS1	1	0.0666667	5.76667	0.1609	1	1	hsa-mir-363
Transcription Factor	AKT1	1	0.166667	14.4167	0.0675	1	1	hsa-mir-22
Transcription Factor	PTEN	1	0.111111	9.61111	0.0997	1	1	hsa-mir-22
Transcription Factor	SP1	1	0.1	8.65	0.1102	1	1	hsa-mir-22
Cluster	hsa-mir-302b cluster	1	0.2	17.3	0.0566	1	1	hsa-mir-367
Cluster	hsa-mir-3960 cluster	1	0.5	43.25	0.023	1	1	hsa-mir-2861
Cluster	hsa-mir-512-1 cluster	2	0.04	3.46	0.1108	1	1	hsa-mir-517c,hsa-mir-373
Cluster	hsa-mir-106b cluster	1	0.333333	28.8333	0.0343	1	1	hsa-mir-106b
Cluster	hsa-mir-379 cluster	1	0.0238095	2.05952	0.3916	1	1	hsa-mir-410
Cluster	hsa-mir-199a-2 cluster	1	0.333333	28.8333	0.0343	1	1	hsa-mir-214
Cluster	hsa-mir-514a-3 cluster	1	0.0666667	5.76667	0.1609	1	1	hsa-mir-510
Cluster	hsa-mir-106a cluster	1	0.166667	14.4167	0.0675	1	1	hsa-mir-363
Tissue Specificity	Heart&amp;amp;Muscle	1	0.0833333	7.20833	0.1308	1	1	hsa-mir-367
Tissue Specificity	Placenta	1	0.0909091	7.86364	0.1205	1	1	hsa-mir-373
Family	mir-515 family	1	0.0238095	2.05952	0.3916	1	1	hsa-mir-517c
Family	mir-17 family	1	0.125	10.8125	0.0891	1	1	hsa-mir-106b
Family	mir-154 family	1	0.0526316	4.55263	0.1996	1	1	hsa-mir-410
Family	mir-190 family	1	0.5	43.25	0.023	1	1	hsa-mir-190b
Family	mir-214 family	1	0.5	43.25	0.023	1	1	hsa-mir-214
Family	mir-506 family	1	0.0555556	4.80556	0.1901	1	1	hsa-mir-510

## Sheet: LSC-enr vs HD HSC Random 1
Category	Term	Count	Percent	Fold	P-value	Bonferroni	FDR	miRNA
Function	Aging	1	0.015873	1.37302	0.5286	1	1	hsa-let-7c
Function	Anti-Cell Proliferation(Hwang Etal Bjc2007)	1	0.125	10.8125	0.0891	1	1	hsa-let-7c
Function	Apoptosis	3	0.0283019	2.44811	0.1168	1	1	hsa-mir-133b,hsa-mir-130a,hsa-let-7c
Function	Cardiac Regeneration	1	0.0454546	3.93182	0.2275	1	1	hsa-let-7c
Function	Cardiogenesis	1	0.142857	12.3571	0.0784	1	1	hsa-let-7c
Function	Cell Death	1	0.0128205	1.10897	0.6083	1	1	hsa-let-7c
Function	Cell Differentiation	2	0.0357143	3.08929	0.134	1	1	hsa-let-7c,hsa-mir-127
Function	Cell Division	1	0.0588235	5.08824	0.1805	1	1	hsa-let-7c
Function	Cell Proliferation	3	0.0375	3.24375	0.0596	1	1	hsa-let-7c,hsa-mir-127,hsa-mir-130a
Function	Epithelial-to-Mesenchymal Transition	1	0.0120482	1.04217	0.632	1	1	hsa-let-7c
Function	Folliculogenesis	1	0.0909091	7.86364	0.1205	1	1	hsa-let-7c
Function	Glucose Metabolism	1	0.0357143	3.08929	0.2806	1	1	hsa-let-7c
Function	Hematopoiesis	1	0.0175439	1.51754	0.4927	1	1	hsa-let-7c
Function	Innate Immunity	1	0.0238095	2.05952	0.3916	1	1	hsa-let-7c
Function	Mesenchymal Stem Cell Proliferation	1	0.125	10.8125	0.0891	1	1	hsa-let-7c
Function	T-Cell Differentiation	1	0.0625	5.40625	0.1707	1	1	hsa-let-7c
Function	Tumor Suppressor MiRNAs	2	0.0307692	2.66154	0.1706	1	1	hsa-let-7c,hsa-mir-127
Function	Adipocyte Differentiation	1	0.0243902	2.10976	0.3842	1	1	hsa-mir-130a
Function	Angiogenesis	2	0.0307692	2.66154	0.1706	1	1	hsa-mir-133b,hsa-mir-130a
Function	Cardiotoxicity	1	0.0588235	5.08824	0.1805	1	1	hsa-mir-130a
Function	DNA Damage Response	1	0.0625	5.40625	0.1707	1	1	hsa-mir-130a
Function	Granulopoiesis	1	0.1	8.65	0.1102	1	1	hsa-mir-130a
Function	Insulin Resistance	1	0.0555556	4.80556	0.1901	1	1	hsa-mir-130a
Function	Nephrotoxicity	1	0.0588235	5.08824	0.1805	1	1	hsa-mir-130a
Function	Cellular Senescence	1	0.142857	12.3571	0.0784	1	1	hsa-mir-127
Function	Immune Response	2	0.0217391	1.88043	0.2883	1	1	hsa-mir-127,hsa-mir-105-1
Function	Embryonic Stem Cell Differentiation	1	0.0322581	2.79032	0.3058	1	1	hsa-mir-105-1
Function	Inflammation	1	0.00892857	0.772321	0.745	1	1	hsa-mir-105-1
Function	Brain Development	1	0.0277778	2.40278	0.3461	1	1	hsa-mir-133b
Function	Cardiomyocyte Apoptosis	1	0.142857	12.3571	0.0784	1	1	hsa-mir-133b
Function	Estradiol Synthesis	1	0.5	43.25	0.023	1	1	hsa-mir-133b
Function	Heart Development	1	0.0909091	7.86364	0.1205	1	1	hsa-mir-133b
Function	Hormone-mediated Signaling Pathway	1	0.0172414	1.49138	0.4989	1	1	hsa-mir-133b
Function	Muscle Damage	1	0.125	10.8125	0.0891	1	1	hsa-mir-133b
Function	Muscle Development	1	0.0476191	4.11905	0.2183	1	1	hsa-mir-133b
Function	Regulation of Stem Cell	1	0.0126582	1.09494	0.6132	1	1	hsa-mir-133b
Function	Skeletal Muscle Cell Differentiation	1	0.0454546	3.93182	0.2275	1	1	hsa-mir-133b
Function	Toll-Like Receptor Signaling Pathway	1	0.166667	14.4167	0.0675	1	1	hsa-mir-133b
Disease	Adenocarcinoma, Gastric	2	0.0526316	4.55263	0.0688	1	1	hsa-let-7c,hsa-mir-127
Disease	Carcinoma, Bladder	4	0.0333333	2.88333	0.0419	1	1	hsa-mir-133b,hsa-mir-130a,hsa-mir-127,hsa-let-7c
Disease	Carcinoma, Breast	8	0.0229885	1.98851	0.0171	1	1	hsa-mir-127,hsa-let-7c,hsa-mir-133b,hsa-mir-361,hsa-mir-130a,hsa-mir-621,hsa-mir-105-1,hsa-mir-520h
Disease	Carcinoma, Colon	5	0.015873	1.37302	0.2879	1	1	hsa-mir-133b,hsa-mir-361,hsa-mir-130a,hsa-mir-127,hsa-let-7c
Disease	Carcinoma, Endometrial	1	0.0172414	1.49138	0.4989	1	1	hsa-let-7c
Disease	Carcinoma, Gastric	5	0.0181818	1.57273	0.1935	1	1	hsa-mir-133b,hsa-mir-361,hsa-mir-130a,hsa-mir-127,hsa-let-7c
Disease	Carcinoma, Hepatocellular	6	0.0176991	1.53097	0.1541	1	1	hsa-mir-133b,hsa-mir-361,hsa-mir-130a,hsa-mir-127,hsa-mir-105-1,hsa-let-7c
Disease	Carcinoma, Hepatocellular, HBV-Related	1	0.0555556	4.80556	0.1901	1	1	hsa-let-7c
Disease	Carcinoma, Lung	4	0.0187793	1.62441	0.2211	1	1	hsa-mir-133b,hsa-mir-361,hsa-mir-127,hsa-let-7c
Disease	Carcinoma, Lung. Non-Small-Cell	4	0.0182648	1.57991	0.237	1	1	hsa-mir-361,hsa-mir-130a,hsa-mir-127,hsa-let-7c
Disease	Carcinoma, Nasopharyngeal	3	0.0263158	2.27632	0.1377	1	1	hsa-mir-130a,hsa-let-7c,hsa-mir-632
Disease	Carcinoma, Pancreatic	2	0.0120482	1.04217	0.5921	1	1	hsa-mir-127,hsa-let-7c
Disease	Carcinoma, Prostate	5	0.0194553	1.68288	0.1563	1	1	hsa-mir-133b,hsa-mir-1184-3,hsa-mir-361,hsa-mir-130a,hsa-let-7c
Disease	Carcinoma, Renal Cell	2	0.0168067	1.45378	0.407	1	1	hsa-mir-133b,hsa-let-7c
Disease	Carcinoma, Urothelial, Upper Tract	1	0.0322581	2.79032	0.3058	1	1	hsa-let-7c
Disease	Cerebral Ischemia	1	0.0909091	7.86364	0.1205	1	1	hsa-let-7c
Disease	Colon Neoplasms	3	0.038961	3.37013	0.0541	1	1	hsa-let-7c,hsa-mir-133b,hsa-mir-127
Disease	Diabetes Mellitus, Type 2	2	0.0136054	1.17687	0.5218	1	1	hsa-mir-133b,hsa-let-7c
Disease	Down Syndrome	1	0.0833333	7.20833	0.1308	1	1	hsa-let-7c
Disease	Essential Hypertension	2	0.105263	9.10526	0.019	1	1	hsa-mir-361,hsa-let-7c
Disease	Glioblastoma	5	0.0295858	2.55917	0.0346	1	1	hsa-mir-133b,hsa-mir-577,hsa-mir-130a,hsa-mir-127,hsa-let-7c
Disease	Head And Neck Neoplasms	1	0.0277778	2.40278	0.3461	1	1	hsa-let-7c
Disease	Heart Failure	4	0.0333333	2.88333	0.0419	1	1	hsa-mir-133b,hsa-mir-130a,hsa-mir-105-1,hsa-let-7c
Disease	Hemoglobin Diseases	1	0.0769231	6.65385	0.1409	1	1	hsa-let-7c
Disease	Hepatitis B Virus Infection	2	0.0298507	2.58209	0.179	1	1	hsa-let-7c,hsa-mir-130a
Disease	Hepatitis C Virus Infection	3	0.0344828	2.98276	0.0732	1	1	hsa-mir-133b,hsa-mir-130a,hsa-let-7c
Disease	Human Immunodeficiency Virus Infection	1	0.0212766	1.84043	0.4272	1	1	hsa-let-7c
Disease	Kaposi's Sarcoma	1	0.037037	3.2037	0.272	1	1	hsa-let-7c
Disease	Kidney Injury	2	0.0714286	6.17857	0.0395	1	1	hsa-let-7c,hsa-mir-127
Disease	Leukemia, Myeloid, Acute	3	0.0252101	2.18067	0.1514	1	1	hsa-mir-361,hsa-mir-127,hsa-let-7c
Disease	Leukemia, Myeloid, Chronic	2	0.0298507	2.58209	0.179	1	1	hsa-let-7c,hsa-mir-130a
Disease	Liver Diseases [unspecific]	1	0.0344828	2.98276	0.2891	1	1	hsa-let-7c
Disease	Lung Neoplasms	2	0.0181818	1.57273	0.368	1	1	hsa-mir-133b,hsa-let-7c
Disease	Lymphoma, Primary Effusion	1	0.0769231	6.65385	0.1409	1	1	hsa-let-7c
Disease	Malignant Neoplasms [unspecific]	2	0.04	3.46	0.1108	1	1	hsa-let-7c,hsa-mir-133b
Disease	Melanoma	1	0.00757576	0.655303	0.8031	1	1	hsa-let-7c
Disease	Muscular Dystrophy	1	0.0344828	2.98276	0.2891	1	1	hsa-let-7c
Disease	Neoplasms [unspecific]	3	0.0144231	1.2476	0.4416	1	1	hsa-mir-133b,hsa-mir-130a,hsa-let-7c
Disease	Nevus	1	0.333333	28.8333	0.0343	1	1	hsa-let-7c
Disease	Non-Traumatic Osteonecrosis	1	0.166667	14.4167	0.0675	1	1	hsa-let-7c
Disease	Ovarian Neoplasms	4	0.0377359	3.26415	0.0279	1	1	hsa-mir-133b,hsa-mir-130a,hsa-mir-127,hsa-let-7c
Disease	Pancreatic Neoplasms	3	0.046875	4.05469	0.0337	1	1	hsa-let-7c,hsa-mir-133b,hsa-mir-520h
Disease	Pituitary Neoplasms	1	0.0625	5.40625	0.1707	1	1	hsa-let-7c
Disease	Retinoblastoma	1	0.0222222	1.92222	0.4132	1	1	hsa-let-7c
Disease	Squamous Cell Carcinoma, Esophageal	4	0.028169	2.43662	0.071	1	1	hsa-mir-133b,hsa-mir-577,hsa-mir-127,hsa-let-7c
Disease	Vascular Hypertrophy	1	0.0476191	4.11905	0.2183	1	1	hsa-let-7c
Disease	Rheumatic Heart Diseases	1	0.25	21.625	0.0455	1	1	hsa-mir-1183
Disease	Alcoholic Hepatitis	1	0.1	8.65	0.1102	1	1	hsa-mir-130a
Disease	Ankylosing Spondylitis	1	0.111111	9.61111	0.0997	1	1	hsa-mir-130a
Disease	Arteriosclerosis Obliterans	1	0.0555556	4.80556	0.1901	1	1	hsa-mir-130a
Disease	Carcinoma, Adrenocortical	1	0.0333333	2.88333	0.2975	1	1	hsa-mir-130a
Disease	Carcinoma, Cervical	4	0.0289855	2.50725	0.0651	1	1	hsa-mir-361,hsa-mir-130a,hsa-mir-127,hsa-mir-520h
Disease	Carcinoma, Gallbladder	1	0.037037	3.2037	0.272	1	1	hsa-mir-130a
Disease	Carcinoma, Laryngeal	2	0.031746	2.74603	0.1623	1	1	hsa-mir-130a,hsa-mir-632
Disease	Carcinoma, Ovarian	3	0.0154639	1.33763	0.3942	1	1	hsa-mir-133b,hsa-mir-130a,hsa-mir-127
Disease	Chronic Alcohol-Induced Alveolar Macrophage Dysfunction	1	0.5	43.25	0.023	1	1	hsa-mir-130a
Disease	Chronic Inflammation	1	0.0714286	6.17857	0.151	1	1	hsa-mir-130a
Disease	Chronic Kidney Disease	1	0.03125	2.70312	0.3141	1	1	hsa-mir-130a
Disease	Coronary Heart Diseases	2	0.0357143	3.08929	0.134	1	1	hsa-mir-361,hsa-mir-130a
Disease	Diabetes Mellitus	1	0.0135135	1.16892	0.5884	1	1	hsa-mir-130a
Disease	Epilepsy	1	0.037037	3.2037	0.272	1	1	hsa-mir-130a
Disease	Fatty Liver [unspecific]	1	0.25	21.625	0.0455	1	1	hsa-mir-130a
Disease	Liver Failure	1	0.333333	28.8333	0.0343	1	1	hsa-mir-130a
Disease	Maternal Obesity During Childbirth	1	0.0666667	5.76667	0.1609	1	1	hsa-mir-130a
Disease	Myeloma	1	0.0625	5.40625	0.1707	1	1	hsa-mir-130a
Disease	Narcolepsy	1	0.5	43.25	0.023	1	1	hsa-mir-130a
Disease	Neuroblastoma	1	0.0169491	1.4661	0.505	1	1	hsa-mir-130a
Disease	Osteoarthritis	2	0.0487805	4.21951	0.0787	1	1	hsa-mir-127,hsa-mir-130a
Disease	Pancreatic Intraductal Papillary Mucinous Neoplasms	1	0.166667	14.4167	0.0675	1	1	hsa-mir-130a
Disease	Preeclampsia	2	0.027027	2.33784	0.209	1	1	hsa-mir-133b,hsa-mir-130a
Disease	Psoriasis	1	0.030303	2.62121	0.3222	1	1	hsa-mir-130a
Disease	Pulmonary Hypertension	1	0.0277778	2.40278	0.3461	1	1	hsa-mir-130a
Disease	Pulmonary Sarcoidosis	1	0.0909091	7.86364	0.1205	1	1	hsa-mir-130a
Disease	Spinal Cord Injuries	1	0.0769231	6.65385	0.1409	1	1	hsa-mir-130a
Disease	Stroke, Ischemic	1	0.0294118	2.54412	0.3303	1	1	hsa-mir-130a
Disease	Thyroid Neoplasms	2	0.125	10.8125	0.0136	1	1	hsa-mir-130a,hsa-mir-127
Disease	Adenocarcinoma, Lung	2	0.019802	1.71287	0.3283	1	1	hsa-mir-133b,hsa-mir-127
Disease	Atherosclerosis	2	0.0210526	1.82105	0.3017	1	1	hsa-mir-133b,hsa-mir-127
Disease	Bladder Neoplasms	2	0.054054	4.67568	0.0656	1	1	hsa-mir-133b,hsa-mir-127
Disease	Breast Neoplasms	3	0.0202703	1.75338	0.2394	1	1	hsa-mir-133b,hsa-mir-127,hsa-mir-520h
Disease	Carotid Atherosclerosis	1	0.1	8.65	0.1102	1	1	hsa-mir-127
Disease	Giant Cell Tumor of Bone	1	0.142857	12.3571	0.0784	1	1	hsa-mir-127
Disease	Glioma	4	0.0192308	1.66346	0.2082	1	1	hsa-mir-133b,hsa-mir-361,hsa-mir-127,hsa-mir-105-1
Disease	Lupus Nephritis	1	0.0769231	6.65385	0.1409	1	1	hsa-mir-127
Disease	Lymphoma	2	0.0333333	2.88333	0.15	1	1	hsa-mir-133b,hsa-mir-127
Disease	Obesity	1	0.0196078	1.69608	0.4543	1	1	hsa-mir-127
Disease	Osteosarcoma	2	0.0116959	1.0117	0.6095	1	1	hsa-mir-133b,hsa-mir-127
Disease	Prostate Neoplasms	3	0.04	3.46	0.0507	1	1	hsa-mir-133b,hsa-mir-127,hsa-mir-105-1
Disease	Cerebral Cavernous Malformations	1	0.2	17.3	0.0566	1	1	hsa-mir-361
Disease	Crohn Disease	1	0.030303	2.62121	0.3222	1	1	hsa-mir-361
Disease	Parkinson's Disease	2	0.0487805	4.21951	0.0787	1	1	hsa-mir-133b,hsa-mir-4271
Disease	Carcinoma, Oral	1	0.027027	2.33784	0.3539	1	1	hsa-mir-520h
Disease	Gestational Trophoblastic Disease	1	0.0769231	6.65385	0.1409	1	1	hsa-mir-520h
Disease	Habitual Abortion	1	0.0714286	6.17857	0.151	1	1	hsa-mir-520h
Disease	Hypertension	1	0.025641	2.21795	0.3692	1	1	hsa-mir-105-1
Disease	Fatty Liver, Non-Alcoholic	1	0.0666667	5.76667	0.1609	1	1	hsa-mir-577
Disease	Acute Myocardial Infarction	1	0.0217391	1.88043	0.4202	1	1	hsa-mir-133b
Disease	Aortic Stenosis	1	0.04	3.46	0.2545	1	1	hsa-mir-133b
Disease	Cardiomyopathy	1	0.0416667	3.60417	0.2456	1	1	hsa-mir-133b
Disease	Cardiomyopathy, Hypertrophic	1	0.0181818	1.57273	0.4802	1	1	hsa-mir-133b
Disease	Cerebral Aneurysm	1	0.05	4.325	0.209	1	1	hsa-mir-133b
Disease	Gastrointestinal Neoplasms	1	0.0121951	1.05488	0.6273	1	1	hsa-mir-133b
Disease	Heart Diseases [unspecific]	1	0.0263158	2.27632	0.3616	1	1	hsa-mir-133b
Disease	Liver Neoplasms	1	0.04	3.46	0.2545	1	1	hsa-mir-133b
Disease	Muscle Diseases [unspecific]	1	0.125	10.8125	0.0891	1	1	hsa-mir-133b
Disease	Muscular Dystrophy, Duchenne	1	0.166667	14.4167	0.0675	1	1	hsa-mir-133b
Disease	Myocardial Infarction	1	0.0192308	1.66346	0.4609	1	1	hsa-mir-133b
Disease	Myotonic Muscular Dystrophy	1	0.0714286	6.17857	0.151	1	1	hsa-mir-133b
Disease	Polycystic Kidney Disease	1	0.0714286	6.17857	0.151	1	1	hsa-mir-133b
Disease	Retinal Degeneration	1	0.111111	9.61111	0.0997	1	1	hsa-mir-133b
Disease	Squamous Cell Carcinoma, Oral	1	0.0120482	1.04217	0.632	1	1	hsa-mir-133b
Disease	Testicular Neoplasms	1	0.333333	28.8333	0.0343	1	1	hsa-mir-133b
Disease	Ventricular Tachycardia	1	0.2	17.3	0.0566	1	1	hsa-mir-133b
Transcription Factor	EIF2C2	1	0.0909091	7.86364	0.1205	1	1	hsa-let-7c
Transcription Factor	LIN28	1	0.0909091	7.86364	0.1205	1	1	hsa-let-7c
Transcription Factor	LIN28B	1	0.0909091	7.86364	0.1205	1	1	hsa-let-7c
Transcription Factor	MYC	1	0.025	2.1625	0.3768	1	1	hsa-let-7c
Transcription Factor	TRIM32	1	0.0909091	7.86364	0.1205	1	1	hsa-let-7c
Transcription Factor	ZEB1	1	0.0714286	6.17857	0.151	1	1	hsa-let-7c
Transcription Factor	NR3B3	1	0.5	43.25	0.023	1	1	hsa-mir-127
Transcription Factor	SHP	1	0.5	43.25	0.023	1	1	hsa-mir-127
Transcription Factor	CALCINEURIN	1	0.333333	28.8333	0.0343	1	1	hsa-mir-133b
Transcription Factor	MYOG	1	0.333333	28.8333	0.0343	1	1	hsa-mir-133b
Transcription Factor	TNFSF12	1	0.125	10.8125	0.0891	1	1	hsa-mir-133b
Cluster	hsa-mir-99a cluster	1	0.5	43.25	0.023	1	1	hsa-let-7c
Cluster	hsa-mir-2392 cluster	1	0.0909091	7.86364	0.1205	1	1	hsa-mir-127
Cluster	hsa-mir-6859-3 cluster	1	0.5	43.25	0.023	1	1	hsa-mir-1302-10
Cluster	hsa-mir-512-1 cluster	1	0.02	1.73	0.4476	1	1	hsa-mir-520h
Cluster	hsa-mir-105-2 cluster	1	0.333333	28.8333	0.0343	1	1	hsa-mir-105-1
Cluster	hsa-mir-206 cluster	1	0.5	43.25	0.023	1	1	hsa-mir-133b
Family	let-7 family	1	0.0833333	7.20833	0.1308	1	1	hsa-let-7c
Family	mir-130 family	1	0.25	21.625	0.0455	1	1	hsa-mir-130a
Family	mir-1302 family	1	0.0909091	7.86364	0.1205	1	1	hsa-mir-1302-10
Family	mir-1184 family	1	0.333333	28.8333	0.0343	1	1	hsa-mir-1184-3
Family	mir-515 family	1	0.0238095	2.05952	0.3916	1	1	hsa-mir-520h
Family	mir-105 family	1	0.5	43.25	0.023	1	1	hsa-mir-105-1
Family	mir-133 family	1	0.333333	28.8333	0.0343	1	1	hsa-mir-133b
Tissue Specificity	Heart&amp;amp;Muscle	1	0.0833333	7.20833	0.1308	1	1	hsa-mir-133b

## Sheet: LSC-enr vs HD HSC Random 2
Category	Term	Count	Percent	Fold	P-value	Bonferroni	FDR	miRNA
Disease	Systemic Lupus Erythematosus, With Pericarditis	2	0.5	55.0455	0.000446	0.1195	0.27	hsa-mir-525,hsa-mir-516a-1
Disease	Cardiomyopathy	3	0.125	13.7614	0.00102	0.2729	0.3083	hsa-mir-29c,hsa-mir-30b,hsa-mir-636
Disease	Tuberculosis, Pulmonary	3	0.115385	12.7028	0.0013	0.3471	0.3137	hsa-mir-125b-1,hsa-mir-16-1,hsa-mir-30b
Transcription Factor	NFKB1	3	0.115385	12.7028	0.0013	0.3471	0.3137	hsa-mir-29c,hsa-mir-125b-1,hsa-mir-16-1
Function	Tumor Suppressor MiRNAs	4	0.0615385	6.77483	0.00188	0.5035	0.325	hsa-mir-29c,hsa-mir-125b-1,hsa-mir-16-1,hsa-mir-30b
Disease	Carcinoma, Bladder	5	0.0416667	4.58712	0.00249	0.6686	0.3357	hsa-mir-573,hsa-mir-125b-1,hsa-mir-16-1,hsa-mir-29c,hsa-mir-30b
Disease	Chronic Kidney Disease	3	0.09375	10.321	0.0024	0.6425	0.3629	hsa-mir-29c,hsa-mir-125b-1,hsa-mir-30b
Disease	Cardiomyopathy, Hypertrophic	4	0.0727273	8.00661	0.000993	0.2661	0.4007	hsa-mir-29c,hsa-mir-125b-1,hsa-mir-16-1,hsa-mir-30b
Disease	Tuberculosis	2	0.153846	16.9371	0.00554	1	0.4476	hsa-mir-29c,hsa-mir-125b-1
Disease	Gestational Trophoblastic Disease	2	0.153846	16.9371	0.00554	1	0.4476	hsa-mir-516a-1,hsa-mir-525
Disease	Carcinoma, Gastric	7	0.0254545	2.80231	0.00409	1	0.4502	hsa-mir-33b,hsa-mir-573,hsa-mir-125b-1,hsa-mir-500b,hsa-mir-16-1,hsa-mir-29c,hsa-mir-30b
Function	Cell Death	4	0.0512821	5.64569	0.00372	0.9966	0.4503	hsa-mir-29c,hsa-mir-125b-1,hsa-mir-16-1,hsa-mir-30b
Disease	Bladder Outlet Obstruction	2	0.142857	15.7273	0.00644	1	0.4584	hsa-mir-30b,hsa-mir-29c
Disease	Leukemia, B-Cell	2	0.142857	15.7273	0.00644	1	0.4584	hsa-mir-125b-1,hsa-mir-16-1
Disease	Endometriosis	3	0.0731707	8.05543	0.00492	1	0.4587	hsa-mir-29c,hsa-mir-125b-1,hsa-mir-16-1
Disease	Leukemia, Lymphocytic, Chronic	3	0.0731707	8.05543	0.00492	1	0.4587	hsa-mir-29c,hsa-mir-125b-1,hsa-mir-16-1
Disease	Ewing's Sarcoma	2	0.166667	18.3485	0.00471	1	0.4757	hsa-mir-125b-1,hsa-mir-16-1
Disease	Atherosclerosis	4	0.0421053	4.63541	0.00764	1	0.4872	hsa-mir-33b,hsa-mir-16-1,hsa-mir-29c,hsa-mir-30b
Disease	Respiratory Syncytial Virus Pneumonia	3	0.166667	18.3485	0.000423	0.1134	0.5124	hsa-mir-29c,hsa-mir-125b-1,hsa-mir-16-1
Disease	Myocardial Infarction	3	0.0576923	6.3514	0.00966	1	0.557	hsa-mir-29c,hsa-mir-125b-1,hsa-mir-16-1
Function	Nephrotoxicity	2	0.117647	12.9519	0.00948	1	0.5737	hsa-mir-30b,hsa-mir-29c
Disease	Carcinoma, Hepatocellular	7	0.020649	2.27326	0.0121	1	0.5885	hsa-mir-33b,hsa-mir-525,hsa-mir-573,hsa-mir-125b-1,hsa-mir-16-1,hsa-mir-29c,hsa-mir-30b
Disease	Carcinoma, Nasopharyngeal	4	0.0350877	3.86284	0.0146	1	0.5894	hsa-mir-125b-1,hsa-mir-16-1,hsa-mir-29c,hsa-mir-30b
Disease	Rheumatoid Arthritis	3	0.0555556	6.11616	0.0107	1	0.5907	hsa-mir-573,hsa-mir-125b-1,hsa-mir-16-1
Disease	Ovarian Neoplasms	4	0.0377359	4.15437	0.0113	1	0.5952	hsa-mir-125b-1,hsa-mir-16-1,hsa-mir-516a-1,hsa-mir-30b
Disease	Cervical Neoplasms	2	0.105263	11.5885	0.0118	1	0.5952	hsa-mir-125b-1,hsa-mir-16-1
Disease	Influenza	2	0.0769231	8.46853	0.0217	1	0.5959	hsa-mir-29c,hsa-mir-30b
Disease	Multiple Myeloma	3	0.05	5.50455	0.0144	1	0.5997	hsa-mir-33b,hsa-mir-16-1,hsa-mir-30b
Disease	Polycythemia Vera	2	0.1	11.0091	0.013	1	0.6074	hsa-mir-125b-1,hsa-mir-16-1
Transcription Factor	TP53	2	0.1	11.0091	0.013	1	0.6074	hsa-mir-29c,hsa-mir-125b-1
Function	Circadian Rhythm	2	0.0909091	10.0083	0.0157	1	0.6133	hsa-mir-29c,hsa-mir-16-1
Disease	Leukemia, Lymphoblastic	2	0.0952381	10.4848	0.0143	1	0.6203	hsa-mir-29c,hsa-mir-16-1
Disease	Heart Failure	4	0.0333333	3.6697	0.0175	1	0.6217	hsa-mir-125b-1,hsa-mir-500b,hsa-mir-16-1,hsa-mir-30b
Disease	Carcinoma, Adrenocortical	2	0.0666667	7.33939	0.0284	1	0.6255	hsa-mir-125b-1,hsa-mir-16-1
Disease	Hyperglycemia	1	0.5	55.0455	0.0181	1	0.626	hsa-mir-33b
Disease	Chronic Inflammatory Pain	1	0.5	55.0455	0.0181	1	0.626	hsa-mir-16-1
Disease	Invasive Candida Infection	1	0.5	55.0455	0.0181	1	0.626	hsa-mir-16-1
Transcription Factor	CDX2	1	0.5	55.0455	0.0181	1	0.626	hsa-mir-125b-1
Cluster	hsa-mir-29b-2 cluster	1	0.5	55.0455	0.0181	1	0.626	hsa-mir-29c
Cluster	hsa-mir-30d cluster	1	0.5	55.0455	0.0181	1	0.626	hsa-mir-30b
Cluster	hsa-mir-33b cluster	1	0.5	55.0455	0.0181	1	0.626	hsa-mir-33b
Cluster	hsa-mir-15a cluster	1	0.5	55.0455	0.0181	1	0.626	hsa-mir-16-1
Family	mir-33 family	1	0.5	55.0455	0.0181	1	0.626	hsa-mir-33b
Disease	Leukemia, Lymphocytic, Chronic, B-Cell	2	0.0588235	6.47594	0.0359	1	0.6304	hsa-mir-29c,hsa-mir-16-1
Disease	Carcinoma, Lung	5	0.0234742	2.58429	0.0298	1	0.6445	hsa-mir-33b,hsa-mir-125b-1,hsa-mir-16-1,hsa-mir-29c,hsa-mir-30b
Disease	Squamous Cell Carcinoma, Lung	2	0.0869565	9.57312	0.0171	1	0.6475	hsa-mir-29c,hsa-mir-30b
Disease	Adenocarcinoma, Colon	2	0.0869565	9.57312	0.0171	1	0.6475	hsa-mir-16-1,hsa-mir-30b
Disease	Glioblastoma	4	0.0236686	2.6057	0.0546	1	0.6484	hsa-mir-125b-1,hsa-mir-16-1,hsa-mir-29c,hsa-mir-30b
Disease	Alzheimer's Disease	3	0.03	3.30273	0.0554	1	0.6508	hsa-mir-33b,hsa-mir-125b-1,hsa-mir-29c
Disease	Osteosarcoma	4	0.0233918	2.57523	0.0567	1	0.6601	hsa-mir-33b,hsa-mir-125b-1,hsa-mir-16-1,hsa-mir-29c
Function	Cell Proliferation	3	0.0375	4.12841	0.0311	1	0.6618	hsa-mir-29c,hsa-mir-125b-1,hsa-mir-16-1
Disease	Diabetes Mellitus	3	0.0405405	4.46314	0.0253	1	0.6671	hsa-mir-29c,hsa-mir-16-1,hsa-mir-30b
Disease	Chronic Hepatitis B	2	0.0625	6.88068	0.0321	1	0.6697	hsa-mir-29c,hsa-mir-30b
Disease	Inflammatory Bowel Diseases	2	0.0625	6.88068	0.0321	1	0.6697	hsa-mir-125b-1,hsa-mir-16-1
Disease	Kidney Injury	2	0.0714286	7.86364	0.0249	1	0.671	hsa-mir-125b-1,hsa-mir-30b
Function	Cell Cycle	3	0.0361446	3.97919	0.0343	1	0.6811	hsa-mir-33b,hsa-mir-125b-1,hsa-mir-16-1
Disease	Hypercholesterolaemia	1	0.333333	36.697	0.027	1	0.6818	hsa-mir-33b
Disease	Acute Megakaryoblastic Leukemia	1	0.333333	36.697	0.027	1	0.6818	hsa-mir-125b-1
Disease	Nevus	1	0.333333	36.697	0.027	1	0.6818	hsa-mir-125b-1
Disease	Rectal Neoplasms	1	0.333333	36.697	0.027	1	0.6818	hsa-mir-125b-1
Function	Tumor Cell Radiation Sensitivity	1	0.333333	36.697	0.027	1	0.6818	hsa-mir-525
Cluster	hsa-mir-4321 cluster	1	0.333333	36.697	0.027	1	0.6818	hsa-mir-4321
Cluster	hsa-mir-100 cluster	1	0.333333	36.697	0.027	1	0.6818	hsa-mir-125b-1
Disease	Psoriasis	2	0.0606061	6.67218	0.034	1	0.6857	hsa-mir-33b,hsa-mir-125b-1
Disease	Glaucoma	2	0.0689655	7.59248	0.0266	1	0.6866	hsa-mir-29c,hsa-mir-16-1
Disease	Adenovirus Infection	2	0.0555556	6.11616	0.0399	1	0.6909	hsa-mir-125b-1,hsa-mir-30b
Disease	Chronic Hepatitis C	2	0.0555556	6.11616	0.0399	1	0.6909	hsa-mir-16-1,hsa-mir-30b
Function	Lipid Metabolism	2	0.0444444	4.89293	0.06	1	0.6921	hsa-mir-29c,hsa-mir-33b
Disease	Aortic Insufficiency	1	0.25	27.5227	0.0359	1	0.7009	hsa-mir-30b
Disease	Cryptosporidium infection	1	0.25	27.5227	0.0359	1	0.7009	hsa-mir-30b
Disease	Diabetes Mellitus, Type 1	1	0.25	27.5227	0.0359	1	0.7009	hsa-mir-30b
Disease	Plasmodium vivax Infection	1	0.25	27.5227	0.0359	1	0.7009	hsa-mir-16-1
Function	Stress Response	1	0.25	27.5227	0.0359	1	0.7009	hsa-mir-29c
Family	mir-29 family	1	0.25	27.5227	0.0359	1	0.7009	hsa-mir-29c
Family	mir-500 family	1	0.25	27.5227	0.0359	1	0.7009	hsa-mir-500b
Function	Apoptosis	3	0.0283019	3.11578	0.064	1	0.705	hsa-mir-16-1,hsa-mir-29c,hsa-mir-30b
Disease	Stroke	2	0.054054	5.95086	0.042	1	0.7066	hsa-mir-16-1,hsa-mir-30b
Disease	Human Immunodeficiency Virus Infection	2	0.0425532	4.68472	0.0649	1	0.7079	hsa-mir-29c,hsa-mir-125b-1
Disease	Early-Stage Non-Small-Cell Lung Carcinoma	1	0.142857	15.7273	0.062	1	0.7086	hsa-mir-29c
Disease	Kidney Diseases [unspecific]	1	0.142857	15.7273	0.062	1	0.7086	hsa-mir-125b-1
Function	Cellular Senescence	1	0.142857	15.7273	0.062	1	0.7086	hsa-mir-29c
Function	Cardiomyocyte Apoptosis	1	0.142857	15.7273	0.062	1	0.7086	hsa-mir-30b
Disease	Carcinoma, Pancreatic	4	0.0240964	2.65279	0.0516	1	0.7097	hsa-mir-636,hsa-mir-16-1,hsa-mir-29c,hsa-mir-30b
Disease	Biliary Atresia	1	0.166667	18.3485	0.0534	1	0.7104	hsa-mir-29c
Disease	Ependymoma	1	0.166667	18.3485	0.0534	1	0.7104	hsa-mir-29c
Disease	Leiomyoma	1	0.166667	18.3485	0.0534	1	0.7104	hsa-mir-29c
Disease	Nasopharyngeal Neoplasms	1	0.166667	18.3485	0.0534	1	0.7104	hsa-mir-29c
Disease	Acute Cerebral Infarction	1	0.166667	18.3485	0.0534	1	0.7104	hsa-mir-16-1
Disease	Lymphoma, Mantle-Cell	1	0.166667	18.3485	0.0534	1	0.7104	hsa-mir-16-1
Disease	Cervical Dysplasia	1	0.166667	18.3485	0.0534	1	0.7104	hsa-mir-125b-1
Disease	Essential Thrombocythemia	1	0.166667	18.3485	0.0534	1	0.7104	hsa-mir-125b-1
Disease	Leukemia, Biphenotypic, Acute	1	0.166667	18.3485	0.0534	1	0.7104	hsa-mir-125b-1
Transcription Factor	AKT1	1	0.166667	18.3485	0.0534	1	0.7104	hsa-mir-125b-1
Family	mir-30 family	1	0.166667	18.3485	0.0534	1	0.7104	hsa-mir-30b
Disease	Parkinson's Disease	2	0.0487805	5.37029	0.0507	1	0.714	hsa-mir-29c,hsa-mir-16-1
Disease	Osteoarthritis	2	0.0487805	5.37029	0.0507	1	0.714	hsa-mir-125b-1,hsa-mir-30b
Disease	Carcinoma, Breast	6	0.0172414	1.89812	0.0503	1	0.716	hsa-mir-33b,hsa-mir-573,hsa-mir-125b-1,hsa-mir-16-1,hsa-mir-30b,hsa-mir-29c
Function	Inflammation	3	0.0267857	2.94886	0.0734	1	0.7164	hsa-mir-33b,hsa-mir-125b-1,hsa-mir-30b
Disease	Malignant Neoplasms [unspecific]	2	0.04	4.40364	0.0724	1	0.719	hsa-mir-29c,hsa-mir-125b-1
Cluster	hsa-mir-512-1 cluster	2	0.04	4.40364	0.0724	1	0.719	hsa-mir-525,hsa-mir-516a-1
Function	Innate Immunity	2	0.0476191	5.24242	0.053	1	0.7208	hsa-mir-125b-1,hsa-mir-30b
Family	mir-515 family	2	0.0476191	5.24242	0.053	1	0.7208	hsa-mir-516a-1,hsa-mir-525
Disease	Cholestatic Liver Injury	1	0.2	22.0182	0.0447	1	0.7213	hsa-mir-29c
Disease	Uterine Leiomyoma	1	0.2	22.0182	0.0447	1	0.7213	hsa-mir-29c
Disease	Carcinoma, Hepatocellular, HCV-Related	1	0.2	22.0182	0.0447	1	0.7213	hsa-mir-16-1
Disease	Pregnancy Complications [unspecific]	1	0.2	22.0182	0.0447	1	0.7213	hsa-mir-16-1
Disease	Stroke, Hemorrhagic	1	0.2	22.0182	0.0447	1	0.7213	hsa-mir-16-1
Disease	Early-Stage Colon Carcinoma	1	0.2	22.0182	0.0447	1	0.7213	hsa-mir-125b-1
Function	Megakaryocyte Differentiation	1	0.2	22.0182	0.0447	1	0.7213	hsa-mir-125b-1
Transcription Factor	REST	1	0.2	22.0182	0.0447	1	0.7213	hsa-mir-29c
Transcription Factor	STAT3	1	0.2	22.0182	0.0447	1	0.7213	hsa-mir-125b-1
Family	mir-15 family	1	0.2	22.0182	0.0447	1	0.7213	hsa-mir-16-1
Disease	Obesity	2	0.0392157	4.31729	0.075	1	0.7268	hsa-mir-33b,hsa-mir-16-1
Disease	Heart Diseases [unspecific]	2	0.0526316	5.79426	0.0441	1	0.732	hsa-mir-516a-1,hsa-mir-636
Disease	Adenocarcinoma, Gastric	2	0.0526316	5.79426	0.0441	1	0.732	hsa-mir-125b-1,hsa-mir-16-1
Disease	Schizophrenia	2	0.0377359	4.15437	0.0803	1	0.7421	hsa-mir-29c,hsa-mir-30b
Disease	Muscle Diseases [unspecific]	1	0.125	13.7614	0.0706	1	0.7566	hsa-mir-30b
Function	Cell Adhesion	1	0.125	13.7614	0.0706	1	0.7566	hsa-mir-29c
Function	Autophagy	1	0.125	13.7614	0.0706	1	0.7566	hsa-mir-30b
Function	Cholesterol Metabolism	1	0.125	13.7614	0.0706	1	0.7566	hsa-mir-33b
Function	Chemosensitivity Of Tumor Cells	1	0.125	13.7614	0.0706	1	0.7566	hsa-mir-16-1
Function	Plasma Cell Differentiation	1	0.125	13.7614	0.0706	1	0.7566	hsa-mir-125b-1
Transcription Factor	YY1	1	0.125	13.7614	0.0706	1	0.7566	hsa-mir-29c
Cluster	hsa-mir-532 cluster	1	0.125	13.7614	0.0706	1	0.7566	hsa-mir-500b
Family	mir-10 family	1	0.125	13.7614	0.0706	1	0.7566	hsa-mir-125b-1
Disease	Lung Neoplasms	3	0.0272727	3.00248	0.0702	1	0.7589	hsa-mir-125b-1,hsa-mir-16-1,hsa-mir-29c
Disease	Alopecia	1	0.111111	12.2323	0.0791	1	0.7602	hsa-mir-125b-1
Disease	Amyotrophic Lateral Sclerosis	1	0.111111	12.2323	0.0791	1	0.7602	hsa-mir-125b-1
Disease	Atopic Dermatitis	1	0.111111	12.2323	0.0791	1	0.7602	hsa-mir-125b-1
Disease	Leukemia-Lymphoma, Precursor B-Cell Lymphoblastic	1	0.111111	12.2323	0.0791	1	0.7602	hsa-mir-125b-1
Function	Cholesterol Homeostasis	1	0.111111	12.2323	0.0791	1	0.7602	hsa-mir-33b
Disease	Systemic Lupus Erythematosus	2	0.0363636	4.00331	0.0857	1	0.7799	hsa-mir-29c,hsa-mir-16-1
Disease	Leukemia, Myeloid, Acute	3	0.0252101	2.7754	0.085	1	0.78	hsa-mir-125b-1,hsa-mir-29c,hsa-mir-30b
Disease	Alcoholic Hepatitis	1	0.1	11.0091	0.0875	1	0.791	hsa-mir-30b
Function	Cell Differentiation	2	0.0357143	3.93182	0.0884	1	0.7929	hsa-mir-125b-1,hsa-mir-16-1
Function	Hematopoiesis	2	0.0350877	3.86284	0.0912	1	0.8117	hsa-mir-29c,hsa-mir-125b-1
Disease	Atrial Fibrillation	2	0.0333333	3.6697	0.0996	1	0.8318	hsa-mir-29c,hsa-mir-30b
Disease	Lymphoma	2	0.0333333	3.6697	0.0996	1	0.8318	hsa-mir-125b-1,hsa-mir-16-1
Disease	Melanoma	3	0.0227273	2.50207	0.1088	1	0.8445	hsa-mir-33b,hsa-mir-125b-1,hsa-mir-16-1
Disease	Gastric Neoplasms	1	0.0909091	10.0083	0.0959	1	0.8475	hsa-mir-516a-1
Disease	Interstitial Cystitis	1	0.0909091	10.0083	0.0959	1	0.8475	hsa-mir-500b
Disease	Synovial Sarcoma	1	0.0909091	10.0083	0.0959	1	0.8475	hsa-mir-500b
Disease	ACTH-Secreting Pituitary Adenoma	1	0.0909091	10.0083	0.0959	1	0.8475	hsa-mir-16-1
Disease	Pulmonary Sarcoidosis	1	0.0909091	10.0083	0.0959	1	0.8475	hsa-mir-16-1
Disease	Aortic Aneurysm	1	0.0909091	10.0083	0.0959	1	0.8475	hsa-mir-125b-1
Disease	Machado-Joseph Disease	1	0.0909091	10.0083	0.0959	1	0.8475	hsa-mir-125b-1
Function	Folliculogenesis	1	0.0909091	10.0083	0.0959	1	0.8475	hsa-mir-125b-1
Disease	Carcinoma, Laryngeal	2	0.031746	3.49495	0.1083	1	0.8514	hsa-mir-29c,hsa-mir-30b
Function	Aging	2	0.031746	3.49495	0.1083	1	0.8514	hsa-mir-16-1,hsa-mir-30b
Disease	Renal Fibrosis	1	0.0833333	9.17424	0.1042	1	0.8523	hsa-mir-29c
Disease	Oral Leukoplakia	1	0.0833333	9.17424	0.1042	1	0.8523	hsa-mir-525
Disease	Leukemia, Lymphoblastic, Acute, T-Cell	1	0.0833333	9.17424	0.1042	1	0.8523	hsa-mir-16-1
Disease	Lofgren's Syndrome	1	0.0833333	9.17424	0.1042	1	0.8523	hsa-mir-16-1
Disease	Carcinoma, Thyroid, Anaplastic	1	0.0833333	9.17424	0.1042	1	0.8523	hsa-mir-125b-1
Disease	Leukemia, Lymphoblastic, Acute, Childhood	1	0.0833333	9.17424	0.1042	1	0.8523	hsa-mir-125b-1
Disease	Glioma	4	0.0192308	2.11713	0.1035	1	0.8527	hsa-mir-125b-1,hsa-mir-16-1,hsa-mir-29c,hsa-mir-30b
Disease	Carcinoma, Cervical	3	0.0217391	2.39328	0.1206	1	0.8544	hsa-mir-125b-1,hsa-mir-29c,hsa-mir-30b
Disease	Cardiovascular Diseases [unspecific]	2	0.03125	3.44034	0.1112	1	0.8578	hsa-mir-29c,hsa-mir-33b
Disease	Carcinoma, Head And Neck	1	0.0769231	8.46853	0.1124	1	0.8614	hsa-mir-29c
Disease	Lymphoma, Burkitt's	1	0.0769231	8.46853	0.1124	1	0.8614	hsa-mir-29c
Disease	Male Infertility	1	0.0769231	8.46853	0.1124	1	0.8614	hsa-mir-29c
Disease	Ischemic Diseases [unspecific]	1	0.0769231	8.46853	0.1124	1	0.8614	hsa-mir-30b
Disease	Spinal Cord Injuries	1	0.0769231	8.46853	0.1124	1	0.8614	hsa-mir-16-1
Disease	Rhinosinusitis	1	0.0769231	8.46853	0.1124	1	0.8614	hsa-mir-125b-1
Disease	Myotonic Muscular Dystrophy	1	0.0714286	7.86364	0.1205	1	0.8689	hsa-mir-29c
Disease	Mandibular Prognathism	1	0.0714286	7.86364	0.1205	1	0.8689	hsa-mir-30b
Disease	Peripheral Vascular Disease	1	0.0714286	7.86364	0.1205	1	0.8689	hsa-mir-16-1
Disease	Carcinoma, Lung. Non-Small-Cell	4	0.0182648	2.01079	0.1204	1	0.8731	hsa-mir-125b-1,hsa-mir-16-1,hsa-mir-29c,hsa-mir-30b
Disease	Squamous Cell Carcinoma, Esophageal	3	0.0211268	2.32586	0.1288	1	0.8814	hsa-mir-33b,hsa-mir-16-1,hsa-mir-29c
Disease	Hepatitis B Virus Infection	2	0.0298507	3.2863	0.1202	1	0.8873	hsa-mir-29c,hsa-mir-125b-1
Disease	Leukemia, Myeloid, Chronic	2	0.0298507	3.2863	0.1202	1	0.8873	hsa-mir-525,hsa-mir-16-1
Disease	Leukemia	2	0.0298507	3.2863	0.1202	1	0.8873	hsa-mir-125b-1,hsa-mir-16-1
Disease	Carcinoma, Colon	5	0.015873	1.74747	0.1305	1	0.888	hsa-mir-525,hsa-mir-125b-1,hsa-mir-16-1,hsa-mir-29c,hsa-mir-30b
Disease	Maternal Obesity During Childbirth	1	0.0666667	7.33939	0.1286	1	0.9056	hsa-mir-29c
Disease	Fatty Liver, Non-Alcoholic	1	0.0666667	7.33939	0.1286	1	0.9056	hsa-mir-125b-1
Disease	Leukemia, Promyelocytic, Acute	1	0.0666667	7.33939	0.1286	1	0.9056	hsa-mir-125b-1
Function	Neuron Apoptosis	1	0.0666667	7.33939	0.1286	1	0.9056	hsa-mir-29c
Function	Cholesterol Efflux	1	0.0666667	7.33939	0.1286	1	0.9056	hsa-mir-33b
Disease	Cystic Fibrosis	1	0.0625	6.88068	0.1366	1	0.9244	hsa-mir-16-1
Disease	Myeloma	1	0.0625	6.88068	0.1366	1	0.9244	hsa-mir-125b-1
Disease	Myocardial Fibrosis	1	0.0625	6.88068	0.1366	1	0.9244	hsa-mir-125b-1
Function	DNA Damage Response	1	0.0625	6.88068	0.1366	1	0.9244	hsa-mir-16-1
Function	T-Cell Differentiation	1	0.0625	6.88068	0.1366	1	0.9244	hsa-mir-16-1
Disease	Prostate Neoplasms	2	0.0266667	2.93576	0.145	1	0.9288	hsa-mir-125b-1,hsa-mir-16-1
Disease	Breast Neoplasms	3	0.0202703	2.23157	0.1415	1	0.9314	hsa-mir-125b-1,hsa-mir-516a-1,hsa-mir-30b
Disease	Focal Segmental Glomerulosclerosis	1	0.0588235	6.47594	0.1446	1	0.9464	hsa-mir-30b
Disease	Acute Kidney Injury	1	0.0588235	6.47594	0.1446	1	0.9464	hsa-mir-125b-1
Function	Cell Division	1	0.0588235	6.47594	0.1446	1	0.9464	hsa-mir-16-1
Function	Latent Virus Replication	1	0.0588235	6.47594	0.1446	1	0.9464	hsa-mir-125b-1
Disease	Colon Neoplasms	2	0.025974	2.8595	0.1513	1	0.9646	hsa-mir-125b-1,hsa-mir-16-1
Disease	Arteriosclerosis Obliterans	1	0.0555556	6.11616	0.1525	1	0.9666	hsa-mir-125b-1
Disease	Carcinoma, Hepatocellular, HBV-Related	1	0.0555556	6.11616	0.1525	1	0.9666	hsa-mir-125b-1
Disease	Leukemia, Myeloid	1	0.0555556	6.11616	0.1525	1	0.9666	hsa-mir-125b-1
Function	Insulin Resistance	1	0.0555556	6.11616	0.1525	1	0.9666	hsa-mir-33b
Disease	Cardiomyopathy, Ischemic	1	0.0526316	5.79426	0.1603	1	0.9953	hsa-mir-30b
Disease	Cutaneous Melanoma	1	0.0526316	5.79426	0.1603	1	0.9953	hsa-mir-125b-1
Disease	Carcinoma, Prostate	4	0.0155642	1.71348	0.1883	1	1	hsa-mir-125b-1,hsa-mir-500b,hsa-mir-16-1,hsa-mir-29c
Disease	Cerebral Aneurysm	1	0.05	5.50455	0.168	1	1	hsa-mir-29c
Disease	Crohn Disease	1	0.030303	3.33609	0.263	1	1	hsa-mir-29c
Disease	Diabetes Mellitus, Type 2	2	0.0136054	1.49784	0.3935	1	1	hsa-mir-33b,hsa-mir-29c
Disease	Head And Neck Neoplasms	1	0.0277778	3.05808	0.2835	1	1	hsa-mir-29c
Disease	Liver Cirrhosis	1	0.0175439	1.93142	0.4129	1	1	hsa-mir-29c
Disease	Muscular Dystrophy	1	0.0344828	3.79624	0.2349	1	1	hsa-mir-29c
Disease	Neoplasms [unspecific]	3	0.0144231	1.58785	0.2892	1	1	hsa-mir-125b-1,hsa-mir-16-1,hsa-mir-29c
Disease	Pulmonary Hypertension	1	0.0277778	3.05808	0.2835	1	1	hsa-mir-29c
Disease	Squamous Cell Carcinoma, Head and Neck	1	0.0208333	2.29356	0.3603	1	1	hsa-mir-29c
Disease	Aortic Stenosis	1	0.04	4.40364	0.2058	1	1	hsa-mir-30b
Disease	Autoimmune Diseases [unspecific]	1	0.0277778	3.05808	0.2835	1	1	hsa-mir-30b
Disease	Carcinoma, Esophageal	1	0.0151515	1.66804	0.4616	1	1	hsa-mir-30b
Disease	Carcinoma, Lung, Small-Cell	1	0.0476191	5.24242	0.1757	1	1	hsa-mir-30b
Disease	Carcinoma, Renal Cell	2	0.0168067	1.85027	0.2952	1	1	hsa-mir-16-1,hsa-mir-30b
Disease	Congenital Heart Diseases	1	0.0454546	5.00413	0.1833	1	1	hsa-mir-30b
Disease	Epilepsy	1	0.037037	4.07744	0.2205	1	1	hsa-mir-30b
Disease	Peritoneal Dialysis Failure	1	0.0322581	3.55132	0.2491	1	1	hsa-mir-30b
Disease	Adenocarcinoma, Lung	2	0.019802	2.18002	0.232	1	1	hsa-mir-33b,hsa-mir-16-1
Disease	Carcinoma, Urothelial, Upper Tract	1	0.0322581	3.55132	0.2491	1	1	hsa-mir-33b
Disease	Carcinoma, Breast, Triple Negative	1	0.0166667	1.83485	0.4296	1	1	hsa-mir-16-1
Disease	Carcinoma, Ovarian	2	0.0103093	1.13496	0.5469	1	1	hsa-mir-125b-1,hsa-mir-16-1
Disease	Carcinoma, Ovarian, Serous	1	0.0416667	4.58712	0.1984	1	1	hsa-mir-16-1
Disease	Choriocarcinoma	1	0.0166667	1.83485	0.4296	1	1	hsa-mir-16-1
Disease	Chronic Obstructive Pulmonary Disease	1	0.0357143	3.93182	0.2277	1	1	hsa-mir-16-1
Disease	Colon Adenoma	1	0.0476191	5.24242	0.1757	1	1	hsa-mir-16-1
Disease	Diabetic Retinopathy	1	0.0476191	5.24242	0.1757	1	1	hsa-mir-16-1
Disease	Hepatitis C Virus Infection	2	0.0229885	2.53083	0.1842	1	1	hsa-mir-125b-1,hsa-mir-16-1
Disease	Leukemia, Lymphoblastic, Acute	1	0.0416667	4.58712	0.1984	1	1	hsa-mir-16-1
Disease	Lymphoma, Hodgkin	1	0.0454546	5.00413	0.1833	1	1	hsa-mir-16-1
Disease	Lymphoma, T-Cell	1	0.0384615	4.23427	0.2132	1	1	hsa-mir-16-1
Disease	Multiple Sclerosis	1	0.0212766	2.34236	0.3542	1	1	hsa-mir-16-1
Disease	Pleural Mesothelioma	1	0.03125	3.44034	0.2561	1	1	hsa-mir-16-1
Disease	Squamous Cell Carcinoma, Oral	2	0.0240964	2.65279	0.1709	1	1	hsa-mir-125b-1,hsa-mir-16-1
Disease	Stroke, Ischemic	1	0.0294118	3.23797	0.2699	1	1	hsa-mir-16-1
Disease	Vascular Diseases [unspecific]	1	0.037037	4.07744	0.2205	1	1	hsa-mir-16-1
Disease	Acute Myocardial Infarction	1	0.0217391	2.39328	0.348	1	1	hsa-mir-125b-1
Disease	Adenocarcinoma, Pancreatic Ductal	1	0.0140845	1.55058	0.487	1	1	hsa-mir-125b-1
Disease	Asthma	1	0.0243902	2.68514	0.3165	1	1	hsa-mir-125b-1
Disease	Bladder Neoplasms	1	0.027027	2.97543	0.2902	1	1	hsa-mir-125b-1
Disease	Carcinoma, Endometrial	1	0.0172414	1.89812	0.4185	1	1	hsa-mir-125b-1
Disease	Carcinoma, Gallbladder	1	0.037037	4.07744	0.2205	1	1	hsa-mir-125b-1
Disease	Carcinoma, Renal Cell, Clear-Cell	1	0.0172414	1.89812	0.4185	1	1	hsa-mir-125b-1
Disease	Coronary Heart Diseases	1	0.0178571	1.96591	0.4073	1	1	hsa-mir-125b-1
Disease	Diabetic Nephropathy	1	0.0416667	4.58712	0.1984	1	1	hsa-mir-125b-1
Disease	Hematologic Neoplasms	1	0.0294118	3.23797	0.2699	1	1	hsa-mir-125b-1
Disease	Human Papilloma Virus Infection	1	0.0294118	3.23797	0.2699	1	1	hsa-mir-125b-1
Disease	Medulloblastoma	1	0.0333333	3.6697	0.242	1	1	hsa-mir-125b-1
Disease	Myelodysplastic Syndromes	1	0.0357143	3.93182	0.2277	1	1	hsa-mir-125b-1
Disease	Neuroblastoma	1	0.0169491	1.86595	0.4241	1	1	hsa-mir-125b-1
Disease	Preeclampsia	1	0.0135135	1.48771	0.5017	1	1	hsa-mir-125b-1
Disease	Retinoblastoma	1	0.0222222	2.44646	0.3418	1	1	hsa-mir-125b-1
Function	Adipogenesis	1	0.05	5.50455	0.168	1	1	hsa-mir-29c
Function	Brain Development	1	0.0277778	3.05808	0.2835	1	1	hsa-mir-29c
Function	Epithelial-to-Mesenchymal Transition	2	0.0240964	2.65279	0.1709	1	1	hsa-mir-29c,hsa-mir-30b
Function	Cell Motility	1	0.0476191	5.24242	0.1757	1	1	hsa-mir-30b
Function	Muscle Development	1	0.0476191	5.24242	0.1757	1	1	hsa-mir-30b
Function	Peritoneal Cavity Homeostasis(26495316)	1	0.0434783	4.78656	0.1909	1	1	hsa-mir-30b
Function	Skeletal Muscle Cell Differentiation	1	0.0454546	5.00413	0.1833	1	1	hsa-mir-30b
Function	Adipocyte Differentiation	1	0.0243902	2.68514	0.3165	1	1	hsa-mir-33b
Function	Angiogenesis	1	0.0153846	1.69371	0.4563	1	1	hsa-mir-16-1
Function	Hormone-mediated Signaling Pathway	1	0.0172414	1.89812	0.4185	1	1	hsa-mir-16-1
Function	Immune Response	2	0.0217391	2.39328	0.201	1	1	hsa-mir-125b-1,hsa-mir-16-1
Function	Neurotoxicity	1	0.05	5.50455	0.168	1	1	hsa-mir-16-1
Function	Toxicity	1	0.0277778	3.05808	0.2835	1	1	hsa-mir-16-1
Function	Glucose Metabolism	1	0.0357143	3.93182	0.2277	1	1	hsa-mir-125b-1
Function	Osteoblast Differentiation	1	0.04	4.40364	0.2058	1	1	hsa-mir-125b-1
Function	Osteogenesis	1	0.0169491	1.86595	0.4241	1	1	hsa-mir-125b-1
Function	Regulation of Stem Cell	1	0.0126582	1.39356	0.5254	1	1	hsa-mir-125b-1
Function	Wound Healing	1	0.0434783	4.78656	0.1909	1	1	hsa-mir-125b-1
Transcription Factor	MYC	1	0.025	2.75227	0.31	1	1	hsa-mir-29c
Transcription Factor	E2F1	1	0.0384615	4.23427	0.2132	1	1	hsa-mir-16-1
